# Supplementary material for: Isolation and characterization of 24 phages infecting the plant growth-promoting rhizobacterium Klebsiella sp. M5al
Source: PLoS One. 2025 Feb 21;20(2):e0313947. doi: 10.1371/journal.pone.0313947 (PMC11845039; doi:10.1371/journal.pone.0313947)
Supplement: S1 Table — Information on the sample site, type of sample, date of sampling, date of enrichment, and city that each phage was isolated from. (XLSX) [file pone.0313947.s010.xlsx]

## Sheet: S1 Table
Sample Site Name	Sample Type	Date of Sampling	Date of Enrichment	State	City	Phages isolated	GPS cordinates	Notes
JP INF. (1)	sewage	2021-07-07	2021-07-14	Ohio	Columbus	KLB7, KLB8, KLB10, KLB12	39.91097N, 83.01943W	Sewage sample from influent at Jackson Pike sewage facility
Southerly INF. (2)	sewage	2021-07-07	2021-07-14	Ohio	Columbus	KLB1, KLB2, KLB3, KLB4	39.81849N, 83.00782W	Sewage sample from influent at Southerly sewage facility
Darby (3)	soil	2021-07-12	2021-07-14	Ohio	Galloway	KLB5	39.98969N, 83.24860W	Soil sampled from off the trail of Darby Creek near trees.
Holy (4)	soil	2021-07-12	2021-07-14	Ohio	Hilliard	NP	40.02352N, 83.11619W	Soil sampled from grassland outside of apartment complex.
GEC UC	water	2021-07-12	2021-07-14	Ohio	Columbus	NP	40.01921N, 82.99856W	Water sampled from Glenn Echo Creek
WT3 UC	sewage	2018-04-08	2021-07-19	Ohio	Columbus	KLB13, KLB15, KLB16	39.91097N, 83.01943W	Sewage sample from influent at Jackson Pike sewage facility
WT1 UC	sewage	2018-04-08	2021-07-19	Ohio	Columbus	NP	39.91097N, 83.01943W	Sewage sample from influent at Jackson Pike sewage facility
DCW UC	water	2021-07-18	2021-07-19	Ohio	Galloway	KLB19, KLB21	39.98934N, 83.24840W	Water sample from Darby Creek River
Courtney tomato plants	soil	2021-10-02	2021-10-05	Ohio	Columbus	NP	40.01065N, 83.00665W	Soil sample from a potted tomato plant
Marissa dead tomato plants (October)	soil	2021-10-04	2021-10-05	Ohio	Hilliard	NP	40.02352N, 83.11619W	Soil sample from a dead potted tomato plant
Marie's soil	soil	2021-10-04	2021-10-05	Ohio	Groveport	NP	39.847062N, 82.86671W	Soil sample from garden at private home
Three creeks	soil	2021-10-04	2021-10-05	Ohio	Groveport	NP	39.88924N, 82.91590W	soil sample from three creek river off the trail, under some trees
Olentangy river	water	2021-10-04	2021-10-05	Ohio	Columbus	KLB22, KLB23	40.00232N, 83.02233W	Water sample from the Olentangy river crossing through Ohio State
Three creeks river big walnut creek	water	2021-10-04	2021-10-05	Ohio	Groveport	NP	39.88786N, 82.90508W	Water sample from three creek river park from the Big Walnut Creek
Alum creek	water	2021-10-04	2021-10-05	Ohio	Delaware	NP	30.89120N, 82.91559W	Water sample from Alum Creek
Three creeks farm	soil	2021-10-04	2021-10-05	Ohio	Groveport	NP	39.90085N, 82.91468W	Soil sample from grassland near a farm at three creek park
Three creeks farm	water	2022-03-02	2022-03-03	Ohio	Groveport	KLB24	39.90824N, 82.92210W	Water sample from a rain puddle near a farm at three creek park
Grigg's reservation	water	2022-03-02	2022-03-03	Ohio	Columbus	KLB25	40.01871N, 83.09404W	Water sample from Grigg's reservoir
Hoover reservation dam	water	2022-03-02	2022-03-03	Ohio	Westerville	NP	40.11085N, 82.88494W	Water sample from Hoover reservation dam
Marie's creek	water	2022-03-01	2022-03-03	Ohio	Groveport	KLB26, KLB27	39.847062N, 82.86671W	Water sampled from river outside of lab member's house
Paint creek lake	water	2022-03-05	2022-03-08	Ohio	Bainbridge	KLB28	39.23904N, 83.36944W	Water sample from Paint Creek Lake
Paint creek lake dam	water	2022-03-05	2022-03-08	Ohio	Bainbridge	KLB29	39.25187N, 83.35721W	Water sample from Paint Creek Lake Dam
Rocky fork lake blinco pond	water	2022-03-05	2022-03-08	Ohio	Hillsboro	NP	39.20087N, 83.44131W	Water sample from Rocky Fork Lake Blinco Pond
Rocky creek corn field	soil	2022-03-06	2022-03-08	Ohio	Hillsboro	NP	39.20398N, 83.43705W	Soil sample in grassland near a corn field near Rocky Fork Lake
Holy Corn	soil	2022-05-18	2022-05-19	Ohio	Hilliard	NP	39.91904N, 83.15187W	Soil sample near roots of corn plant at a community garden
Marissa's basil(May)	soil	2022-05-18	2022-05-19	Ohio	Galloway	NP	39.91904N, 83.15187W	Soil sample from potted basil plant
Marissa's dead tulips (May)	soil	2022-05-18	2022-05-19	Ohio	Galloway	KLB31	39.91904N, 83.15187W	Soil sample from potted dead tulip plant
Mariss rose bush thorn thing (May)	soil	2022-05-18	2022-05-19	Ohio	Galloway	NP	39.91904N, 83.15187W	Soil sample near roots of rose bush planted in the ground
Ringfield reserve	water	2022-05-18	2022-05-19	Ohio	Galloway	NP	39.91872N, 83.14506W	Water sample near water reservation near Ringfield rd.
Scioto-aduobon	water	2022-05-18	2022-05-19	Ohio	Columbus	NP	39.9224430W6N,83.00	Water sample from Scioto-audobon river
Prairie Oaks	water	2022-05-18	2022-05-19	Ohio	Georgesville	NP	39.98979N, 83.24872W	Water sample from river at Prarie Oaks park
Ashland count-west Homes career center on site water treatment facility	soil	2022-12-01	2022-12-01	Ohio	Ashland	JVSB2	40.8016667N, 82.2647222W	Soil sample from Ashland sewage plant
