# Supplementary material for: Isolation and characterization of 24 phages infecting the plant growth-promoting rhizobacterium Klebsiella sp. M5al
Source: PLoS One. 2025 Feb 21;20(2):e0313947. doi: 10.1371/journal.pone.0313947 (PMC11845039; doi:10.1371/journal.pone.0313947)
Supplement: S2 Table — (XLSX) [file pone.0313947.s011.xlsx]

## Sheet: S2 Table
Gene content composition
Phage name	genome size	GC%	Coding percentage	genes	intron	tRNA	isolation location	Number of homing endonucleases	Termini rearrangement
KLB1	171972	41.64	0.907	263	3	1	sewage	15	manual
KLB2	165103	39.46	0.882	286	3	17	sewage	7	manual
KLB3	176987	41.66	96.1	282	0	2	sewage	12	phageterm
KLB4	38788	50.47	91.6	49	0	0	sewage	2	manual
KLB5	39747	38.75	94.9	60	0	0	soil	0	manual
KLB7	38140	51.15	89.3	48	0	0	sewage	0	manual
KLB8	165787	39.45	0.888	290	3	17	sewage	1	manual
KLB10	174281	41.76	90.6	282	3	2	sewage	4	manual
KLB12	38195	51.14	89.2	46	0	0	sewage	0	manual
KLB13	174344	41.91	89.5	277	4	2	sewage	1	manual
KLB15	174800	41.83	92.4	277	1	2	sewage	1	manual
KLB16	44851	54.07	95.6	70	0	0	sewage	0	manual
KLB19	52663	49.93	91	86	1	1	water	0	manual
KLB21	177853	41.66	91.7	278	5	2	water	16	phageterm
KLB22	45183	54.54	96.3	72	0	0	water	0	manual
KLB23	175398	41.85	90	278	3	2	water	3	manual
KLB24	40194	46.78	95.1	54	0	0	water	1	manual
KLB25	174636	41.84	90.6	278	3	2	water	2	manual
KLB26	51740	49.25	91.5	86	1	0	water	0	manual
KLB27	176864	41.64	90.4	276	4	2	water	15	manual
KLB28	40269	46.91	94.4	56	0	0	water	1	manual
KLB29	40017	47.06	94.4	53	0	0	water	1	manual
KLB31	176609	40.75	92.1	310	5	6	soil	0	manual
JVSB2	47362	56.4	97.4	65	0	0	soil	0	manual
