# Supplementary material for: Isolation and characterization of 24 phages infecting the plant growth-promoting rhizobacterium Klebsiella sp. M5al
Source: PLoS One. 2025 Feb 21;20(2):e0313947. doi: 10.1371/journal.pone.0313947 (PMC11845039; doi:10.1371/journal.pone.0313947)
Supplement: S3 Table — The top BLAST result for each phage includes the query coverage, e value, percent identity, genome accession, and taxonomy. The intergenomic similarity was calculated by multiplying the query coverage by the percent identity and taxonomy for isolated phages using current ICTV guidelines. (XLSX) [file pone.0313947.s012.xlsx]

## Sheet: S3 Table
			Closest relative BLAST results										Taxonomy of isolated phages
Phage	top BLAST result	Complete or partial genome	query coverage	e value	percent identifity	genome accession	Order	Family	subfamily	genera	species	Intergenomic Similarity	Family	Subfamily	Genus	Species
KLB1	Klebsiella phage Miro	Complete genome	0.91	0	0.9867	NC_041981.1	Caudovirales	Straboviridae	Tevenvirinae	Slopekvirus	Unclassified	0.897897	Straboviridae	Tevenvirinae	Slopekvirus	Unclassified
KLB2	Klebsiella phage UTI-K1	Complete genome	0.94	0	0.9559	OL870318.1	Caudovirales	Straboviridae	Tevenvirinae	Jiaodavirus	Unclassified	0.898546	Straboviridae	Tevenvirinae	Jiaodavirus	Unclassified
KLB3	Klebsiella phage Miro	Complete genome	0.93	0	0.9819	NC_041981.1	Caudovirales	Straboviridae	Tevenvirinae	Slopekvirus	Unclassified	0.913167	Straboviridae	Tevenvirinae	Slopekvirus	Unclassified
KLB4	Serratia phage SALSA	Complete genome	0.95	0	0.9545	MT419366.1	Caudovirales	Autographiviridae	Studiervirinae	Teetrevirus	Unclassified	0.906775	Autographiviridae	Studiervirinae	Teetrevirus	Unclassified
KLB5	Select seq BK023847.1 (partial genome)	Partial genome	0.89	0	0.8989	BK023847.1	Caudovirales	Unclassified	Unclassified	Unclassified	Unclassified	0.800021	Unclassified	Unclassified	Unclassified	Unclassified
KLB8	Klebsiella phage KP179	Complete genome	0.92	0	0.9572	NC_055768.1	Caudovirales	Straboviridae	Tevenvirinae	Jiaodavirus	Unclassified	0.880624	Straboviridae	Tevenvirinae	Jiaodavirus	Unclassified
KLB10	Klebsiella phage P-KP2	Complete genome	0.95	0	0.9887	MT157285.1	Caudovirales	Straboviridae	Tevenvirinae	Slopekvirus	Unclassified	0.939265	Straboviridae	Tevenvirinae	Slopekvirus	Unclassified
KLB12	Klebsiella phage vB_KpnP_IME305	Complete genome	0.93	0	0.9601	OK149215.1	Caudovirales	Studiervirinae	Studiervirinae	Teetrevirus	Unclassified	0.892893	Autographiviridae	Studiervirinae	Teetrevirus	Unclassified
KLB13	Klebsiella phage vB_KoM-MeTiny	Complete genome	0.99	0	0.9862	LR883651.1	Caudovirales	Straboviridae	Tevenvirinae	Slopekvirus	Unclassified	0.976338	Straboviridae	Tevenvirinae	Slopekvirus	Unclassified
KLB15	Klebsiella phage Kpn35c1	Complete genome	0.97	0	0.9996	OK631813.1	Caudovirales	Straboviridae	Tevenvirinae	Slopekvirus	Unclassified	0.969612	Straboviridae	Tevenvirinae	Slopekvirus	Unclassified
KLB16	Escherichia phage KW1E_UTAR	Complete genome	0.76	0	0.7977	MZ506873.1	Caudovirales	Unclassified	Unclassified	Unclassified	Unclassified	0.606252	Unclassified	Unclassified	Unclassified	Unclassified
KLB19	Escherichia phage vB_EcoS_NBD2	Complete genome	0.92	0	0.9747	KX130668.1	Caudovirales	Drexlerviridae	Unclassified	Vilniusvirus	Unclassified	0.896724	Drexlerviridae	Unclassified	Vilniusvirus	Unclassified
KLB21	Klebsiella phage Miro	Complete genome	0.91	0	0.9891	NC_041981.1	Caudovirales	Straboviridae	Tevenvirinae	Slopekvirus	Unclassified	0.900081	Straboviridae	Tevenvirinae	Slopekvirus	Unclassified
KLB22	Escherichia phage KW1E_UTAR	Complete genome	0.92	0	0.9289	MZ506873.1	Caudovirales	Siphoviridae	Unclassified	Unclassified	Unclassified	0.854588	Siphoviridae	Unclassified	Unclassified	Unclassified
KLB23	Klebsiella phage PMBT1	Complete genome	0.98	0	0.987	NC_042138.1	Caudovirales	Straboviridaee	Tevenvirinae	Slopekvirus	Unclassified	0.96726	Straboviridae	Tevenvirinae	Slopekvirus	Unclassified
KLB24	No hits to complete phage genomes											0	Unclassified	Unclassified	Unclassified	Unclassified
KLB25	Klebsiella phage vB_KpnM_VAC13	Complete genome	0.99	0	0.9928	MZ322895.1	Caudovirales	Straboviridae	Tevenvirinae	Slopekvirus	Unclassified	0.982872	Straboviridae	Tevenvirinae	Slopekvirus	Unclassified
KLB26	Escherichia phage PaulSarasin	Complete genome	0.72	0	0.8178	MZ501099.1	Caudovirales	Drexlerviridae	Tempevirinae	Changchunvirus	Unclassified	0.588816	Drexleviridae	Tempevirinae	Unclassified	Unclassified
KLB27	Klebsiella phage vB_KoM-Liquor	Complete genome	0.92	0	0.9888	LR881143.1	Caudovirales	Straboviridae	Tevenvirinae	Slopekvirus	Unclassified	0.909696	Straboviridae	Tevenvirinae	Slopekvirus	Unclassified
KLB28	No hits to complete phage genomes											0	Unclassified	Unclassified	Unclassified	Unclassified
KLB29	No hits to complete phage genomes											0	Unclassified	Unclassified	Unclassified	Unclassified
KLB31	Edwardsiella phage PEi26	Complete genome	0.96	0	0.9692	AP014715.1	Caudovirales	Straboviridae	Tevenvirinae	Kanagawavirus	Kanagawavirus pei20	0.930432	Straboviridae	Tevenvirinae	Kanagawavirus	Unclassified
KLBB2	Klebsiella phage vB_KaeS_Diencephalon	Complete genome	0.95	0	0.9434	OL539440.1	Caudovirales	Siphoviridae	Unclassified	Unclassified	Unclassified	0.89623	Unclassified	Unclassified	Unclassified	Unclassified
