# Supplementary material for: Isolation and characterization of 24 phages infecting the plant growth-promoting rhizobacterium Klebsiella sp. M5al
Source: PLoS One. 2025 Feb 21;20(2):e0313947. doi: 10.1371/journal.pone.0313947 (PMC11845039; doi:10.1371/journal.pone.0313947)
Supplement: S5 Table — (XLSX) [file pone.0313947.s014.xlsx]

## Sheet: S5 Table
vConTACT 3.0 results for phage family clustering
	Our classification	GenomeName	RefSeqID	Proteins	Reference	Size (Kb)	realm (Reference)	realm (prediction)	phylum (Reference)	phylum (prediction)	class (Reference)	class (prediction)	order (Reference)	order (prediction)	family (Reference)	family (prediction)	subfamily (Reference)	subfamily (prediction)	genus (Reference)	genus (prediction)	network
5304	maveric		JVSB2	62	FALSE	47.362		Duplodnaviria		Uroviricota		Caudoviricetes		Thumleimavirales|Kirjokansivirales|Crassvirales		novel_family_152_of_Thumleimavirales|Kirjokansivirales|Crassvirales		novel_subfamily_4_of_novel_family_152_of_Thumleimavirales|Kirjokansivirales|Crassvirales		novel_genus_0_of_novel_subfamily_4_of_novel_family_152_of_Thumleimavirales|Kirjokansivirales|Crassvirales	Fully clustered
5310	maveric		KLB16	67	FALSE	44.851		Duplodnaviria		Uroviricota		Caudoviricetes		Thumleimavirales|Kirjokansivirales|Crassvirales		novel_family_152_of_Thumleimavirales|Kirjokansivirales|Crassvirales		novel_subfamily_3_of_novel_family_152_of_Thumleimavirales|Kirjokansivirales|Crassvirales		novel_genus_0_of_novel_subfamily_3_of_novel_family_152_of_Thumleimavirales|Kirjokansivirales|Crassvirales	Fully clustered
5314	maveric		KLB22	67	FALSE	45.183		Duplodnaviria		Uroviricota		Caudoviricetes		Thumleimavirales|Kirjokansivirales|Crassvirales		novel_family_152_of_Thumleimavirales|Kirjokansivirales|Crassvirales		novel_subfamily_3_of_novel_family_152_of_Thumleimavirales|Kirjokansivirales|Crassvirales		novel_genus_0_of_novel_subfamily_3_of_novel_family_152_of_Thumleimavirales|Kirjokansivirales|Crassvirales	Fully clustered
5328	maveric	Klebsiella phage vB_Kp3	KT367887.1	59	FALSE	48.493		Duplodnaviria	Uroviricota	Uroviricota	Caudoviricetes	Caudoviricetes		Thumleimavirales|Kirjokansivirales|Crassvirales		novel_family_152_of_Thumleimavirales|Kirjokansivirales|Crassvirales		novel_subfamily_4_of_novel_family_152_of_Thumleimavirales|Kirjokansivirales|Crassvirales		novel_genus_1_of_novel_subfamily_4_of_novel_family_152_of_Thumleimavirales|Kirjokansivirales|Crassvirales	Fully clustered
5329	maveric		LC768467.1	59	FALSE	48.403		Duplodnaviria		Uroviricota		Caudoviricetes		Thumleimavirales|Kirjokansivirales|Crassvirales		novel_family_152_of_Thumleimavirales|Kirjokansivirales|Crassvirales		novel_subfamily_4_of_novel_family_152_of_Thumleimavirales|Kirjokansivirales|Crassvirales		novel_genus_1_of_novel_subfamily_4_of_novel_family_152_of_Thumleimavirales|Kirjokansivirales|Crassvirales	Fully clustered
5330	maveric		LC768468.1	59	FALSE	48.366		Duplodnaviria		Uroviricota		Caudoviricetes		Thumleimavirales|Kirjokansivirales|Crassvirales		novel_family_152_of_Thumleimavirales|Kirjokansivirales|Crassvirales		novel_subfamily_4_of_novel_family_152_of_Thumleimavirales|Kirjokansivirales|Crassvirales		novel_genus_1_of_novel_subfamily_4_of_novel_family_152_of_Thumleimavirales|Kirjokansivirales|Crassvirales	Fully clustered
5331	maveric		LC768476.1	58	FALSE	48.219		Duplodnaviria		Uroviricota		Caudoviricetes		Thumleimavirales|Kirjokansivirales|Crassvirales		novel_family_152_of_Thumleimavirales|Kirjokansivirales|Crassvirales		novel_subfamily_4_of_novel_family_152_of_Thumleimavirales|Kirjokansivirales|Crassvirales		novel_genus_1_of_novel_subfamily_4_of_novel_family_152_of_Thumleimavirales|Kirjokansivirales|Crassvirales	Fully clustered
5332	maveric		LC768495.1	60	FALSE	48.419		Duplodnaviria		Uroviricota		Caudoviricetes		Thumleimavirales|Kirjokansivirales|Crassvirales		novel_family_152_of_Thumleimavirales|Kirjokansivirales|Crassvirales		novel_subfamily_4_of_novel_family_152_of_Thumleimavirales|Kirjokansivirales|Crassvirales		novel_genus_1_of_novel_subfamily_4_of_novel_family_152_of_Thumleimavirales|Kirjokansivirales|Crassvirales	Fully clustered
5333	maveric	Enterobacter phage ATCEA85	MN656993.1	63	FALSE	47.484		Duplodnaviria	Uroviricota	Uroviricota	Caudoviricetes	Caudoviricetes		Thumleimavirales|Kirjokansivirales|Crassvirales		novel_family_152_of_Thumleimavirales|Kirjokansivirales|Crassvirales		novel_subfamily_4_of_novel_family_152_of_Thumleimavirales|Kirjokansivirales|Crassvirales		novel_genus_0_of_novel_subfamily_4_of_novel_family_152_of_Thumleimavirales|Kirjokansivirales|Crassvirales	Fully clustered
5334	maveric	Klebsiella phage vB_KleS-HSE3	MT075871.1	63	FALSE	46.747		Duplodnaviria	Uroviricota	Uroviricota	Caudoviricetes	Caudoviricetes		Thumleimavirales|Kirjokansivirales|Crassvirales		novel_family_152_of_Thumleimavirales|Kirjokansivirales|Crassvirales		novel_subfamily_4_of_novel_family_152_of_Thumleimavirales|Kirjokansivirales|Crassvirales		novel_genus_1_of_novel_subfamily_4_of_novel_family_152_of_Thumleimavirales|Kirjokansivirales|Crassvirales	Fully clustered
5335	maveric		MW419910.1	58	FALSE	43.692		Duplodnaviria		Uroviricota		Caudoviricetes		Thumleimavirales|Kirjokansivirales|Crassvirales		novel_family_152_of_Thumleimavirales|Kirjokansivirales|Crassvirales		novel_subfamily_4_of_novel_family_152_of_Thumleimavirales|Kirjokansivirales|Crassvirales		novel_genus_0_of_novel_subfamily_4_of_novel_family_152_of_Thumleimavirales|Kirjokansivirales|Crassvirales	Fully clustered
5336	maveric		MZ506873.1	68	FALSE	45.161		Duplodnaviria		Uroviricota		Caudoviricetes		Thumleimavirales|Kirjokansivirales|Crassvirales		novel_family_152_of_Thumleimavirales|Kirjokansivirales|Crassvirales		novel_subfamily_3_of_novel_family_152_of_Thumleimavirales|Kirjokansivirales|Crassvirales		novel_genus_0_of_novel_subfamily_3_of_novel_family_152_of_Thumleimavirales|Kirjokansivirales|Crassvirales	Fully clustered
5337	maveric		NC_070759.1	54	FALSE	40.808		Duplodnaviria		Uroviricota		Caudoviricetes		Thumleimavirales|Kirjokansivirales|Crassvirales		novel_family_152_of_Thumleimavirales|Kirjokansivirales|Crassvirales		novel_subfamily_2_of_novel_family_152_of_Thumleimavirales|Kirjokansivirales|Crassvirales		novel_genus_3_of_novel_subfamily_2_of_novel_family_152_of_Thumleimavirales|Kirjokansivirales|Crassvirales	Fully clustered
5338	maveric		NC_070875.1	54	FALSE	42.969		Duplodnaviria		Uroviricota		Caudoviricetes		Thumleimavirales|Kirjokansivirales|Crassvirales		novel_family_152_of_Thumleimavirales|Kirjokansivirales|Crassvirales		novel_subfamily_1_of_novel_family_152_of_Thumleimavirales|Kirjokansivirales|Crassvirales		novel_genus_0_of_novel_subfamily_1_of_novel_family_152_of_Thumleimavirales|Kirjokansivirales|Crassvirales	Fully clustered
5339	maveric		NC_073051.1	48	FALSE	37.268		Duplodnaviria		Uroviricota		Caudoviricetes		Thumleimavirales|Kirjokansivirales|Crassvirales		novel_family_152_of_Thumleimavirales|Kirjokansivirales|Crassvirales		novel_subfamily_0_of_novel_family_152_of_Thumleimavirales|Kirjokansivirales|Crassvirales		Dhillonvirus	Fully clustered
5340	maveric		NC_073052.1	58	FALSE	44.804		Duplodnaviria		Uroviricota		Caudoviricetes		Thumleimavirales|Kirjokansivirales|Crassvirales		novel_family_152_of_Thumleimavirales|Kirjokansivirales|Crassvirales		novel_subfamily_0_of_novel_family_152_of_Thumleimavirales|Kirjokansivirales|Crassvirales		Dhillonvirus	Fully clustered
5341	maveric		NC_073053.1	51	FALSE	41.8		Duplodnaviria		Uroviricota		Caudoviricetes		Thumleimavirales|Kirjokansivirales|Crassvirales		novel_family_152_of_Thumleimavirales|Kirjokansivirales|Crassvirales		novel_subfamily_0_of_novel_family_152_of_Thumleimavirales|Kirjokansivirales|Crassvirales		Dhillonvirus	Fully clustered
5342	maveric		NC_073054.1	59	FALSE	45.011		Duplodnaviria		Uroviricota		Caudoviricetes		Thumleimavirales|Kirjokansivirales|Crassvirales		novel_family_152_of_Thumleimavirales|Kirjokansivirales|Crassvirales		novel_subfamily_0_of_novel_family_152_of_Thumleimavirales|Kirjokansivirales|Crassvirales		Dhillonvirus	Fully clustered
5343	maveric		NC_073055.1	62	FALSE	44.488		Duplodnaviria		Uroviricota		Caudoviricetes		Thumleimavirales|Kirjokansivirales|Crassvirales		novel_family_152_of_Thumleimavirales|Kirjokansivirales|Crassvirales		novel_subfamily_0_of_novel_family_152_of_Thumleimavirales|Kirjokansivirales|Crassvirales		Dhillonvirus	Fully clustered
5344	maveric		NC_073056.1	61	FALSE	46.017		Duplodnaviria		Uroviricota		Caudoviricetes		Thumleimavirales|Kirjokansivirales|Crassvirales		novel_family_152_of_Thumleimavirales|Kirjokansivirales|Crassvirales		novel_subfamily_0_of_novel_family_152_of_Thumleimavirales|Kirjokansivirales|Crassvirales		Dhillonvirus	Fully clustered
5345	maveric		NC_073057.1	60	FALSE	43.104		Duplodnaviria		Uroviricota		Caudoviricetes		Thumleimavirales|Kirjokansivirales|Crassvirales		novel_family_152_of_Thumleimavirales|Kirjokansivirales|Crassvirales		novel_subfamily_0_of_novel_family_152_of_Thumleimavirales|Kirjokansivirales|Crassvirales		Dhillonvirus	Fully clustered
5346	maveric		NC_073058.1	61	FALSE	45.536		Duplodnaviria		Uroviricota		Caudoviricetes		Thumleimavirales|Kirjokansivirales|Crassvirales		novel_family_152_of_Thumleimavirales|Kirjokansivirales|Crassvirales		novel_subfamily_0_of_novel_family_152_of_Thumleimavirales|Kirjokansivirales|Crassvirales		Dhillonvirus	Fully clustered
5347	maveric		NC_073059.1	59	FALSE	45.243		Duplodnaviria		Uroviricota		Caudoviricetes		Thumleimavirales|Kirjokansivirales|Crassvirales		novel_family_152_of_Thumleimavirales|Kirjokansivirales|Crassvirales		novel_subfamily_0_of_novel_family_152_of_Thumleimavirales|Kirjokansivirales|Crassvirales		Dhillonvirus	Fully clustered
5348	maveric		NC_073060.1	66	FALSE	47.082		Duplodnaviria		Uroviricota		Caudoviricetes		Thumleimavirales|Kirjokansivirales|Crassvirales		novel_family_152_of_Thumleimavirales|Kirjokansivirales|Crassvirales		novel_subfamily_0_of_novel_family_152_of_Thumleimavirales|Kirjokansivirales|Crassvirales		Dhillonvirus	Fully clustered
5349	maveric		NC_073061.1	61	FALSE	45.251		Duplodnaviria		Uroviricota		Caudoviricetes		Thumleimavirales|Kirjokansivirales|Crassvirales		novel_family_152_of_Thumleimavirales|Kirjokansivirales|Crassvirales		novel_subfamily_0_of_novel_family_152_of_Thumleimavirales|Kirjokansivirales|Crassvirales		Dhillonvirus	Fully clustered
5350	maveric		NC_073062.1	57	FALSE	43.627		Duplodnaviria		Uroviricota		Caudoviricetes		Thumleimavirales|Kirjokansivirales|Crassvirales		novel_family_152_of_Thumleimavirales|Kirjokansivirales|Crassvirales		novel_subfamily_0_of_novel_family_152_of_Thumleimavirales|Kirjokansivirales|Crassvirales		Dhillonvirus	Fully clustered
5351	maveric		NC_073063.1	56	FALSE	43.945		Duplodnaviria		Uroviricota		Caudoviricetes		Thumleimavirales|Kirjokansivirales|Crassvirales		novel_family_152_of_Thumleimavirales|Kirjokansivirales|Crassvirales		novel_subfamily_0_of_novel_family_152_of_Thumleimavirales|Kirjokansivirales|Crassvirales		Dhillonvirus	Fully clustered
5352	maveric		NC_073064.1	61	FALSE	45.904		Duplodnaviria		Uroviricota		Caudoviricetes		Thumleimavirales|Kirjokansivirales|Crassvirales		novel_family_152_of_Thumleimavirales|Kirjokansivirales|Crassvirales		novel_subfamily_0_of_novel_family_152_of_Thumleimavirales|Kirjokansivirales|Crassvirales		Dhillonvirus	Fully clustered
5353	maveric		NC_073065.1	62	FALSE	45.901		Duplodnaviria		Uroviricota		Caudoviricetes		Thumleimavirales|Kirjokansivirales|Crassvirales		novel_family_152_of_Thumleimavirales|Kirjokansivirales|Crassvirales		novel_subfamily_0_of_novel_family_152_of_Thumleimavirales|Kirjokansivirales|Crassvirales		Dhillonvirus	Fully clustered
5354	maveric		NC_073066.1	55	FALSE	44.295		Duplodnaviria		Uroviricota		Caudoviricetes		Thumleimavirales|Kirjokansivirales|Crassvirales		novel_family_152_of_Thumleimavirales|Kirjokansivirales|Crassvirales		novel_subfamily_0_of_novel_family_152_of_Thumleimavirales|Kirjokansivirales|Crassvirales		Dhillonvirus	Fully clustered
5355	maveric		NC_073067.1	56	FALSE	44.55		Duplodnaviria		Uroviricota		Caudoviricetes		Thumleimavirales|Kirjokansivirales|Crassvirales		novel_family_152_of_Thumleimavirales|Kirjokansivirales|Crassvirales		novel_subfamily_0_of_novel_family_152_of_Thumleimavirales|Kirjokansivirales|Crassvirales		Dhillonvirus	Fully clustered
5356	maveric		NC_073068.1	56	FALSE	44.476		Duplodnaviria		Uroviricota		Caudoviricetes		Thumleimavirales|Kirjokansivirales|Crassvirales		novel_family_152_of_Thumleimavirales|Kirjokansivirales|Crassvirales		novel_subfamily_0_of_novel_family_152_of_Thumleimavirales|Kirjokansivirales|Crassvirales		Dhillonvirus	Fully clustered
5357	maveric		NC_073069.1	58	FALSE	44.283		Duplodnaviria		Uroviricota		Caudoviricetes		Thumleimavirales|Kirjokansivirales|Crassvirales		novel_family_152_of_Thumleimavirales|Kirjokansivirales|Crassvirales		novel_subfamily_0_of_novel_family_152_of_Thumleimavirales|Kirjokansivirales|Crassvirales		Dhillonvirus	Fully clustered
5358	maveric		NC_073070.1	58	FALSE	44.283		Duplodnaviria		Uroviricota		Caudoviricetes		Thumleimavirales|Kirjokansivirales|Crassvirales		novel_family_152_of_Thumleimavirales|Kirjokansivirales|Crassvirales		novel_subfamily_0_of_novel_family_152_of_Thumleimavirales|Kirjokansivirales|Crassvirales		Dhillonvirus	Fully clustered
5359	maveric		NC_073072.1	60	FALSE	45.256		Duplodnaviria		Uroviricota		Caudoviricetes		Thumleimavirales|Kirjokansivirales|Crassvirales		novel_family_152_of_Thumleimavirales|Kirjokansivirales|Crassvirales		novel_subfamily_0_of_novel_family_152_of_Thumleimavirales|Kirjokansivirales|Crassvirales		Dhillonvirus	Fully clustered
5360	maveric		NC_073073.1	63	FALSE	44.443		Duplodnaviria		Uroviricota		Caudoviricetes		Thumleimavirales|Kirjokansivirales|Crassvirales		novel_family_152_of_Thumleimavirales|Kirjokansivirales|Crassvirales		novel_subfamily_0_of_novel_family_152_of_Thumleimavirales|Kirjokansivirales|Crassvirales		Dhillonvirus	Fully clustered
5361	maveric		NC_073074.1	57	FALSE	44.281		Duplodnaviria		Uroviricota		Caudoviricetes		Thumleimavirales|Kirjokansivirales|Crassvirales		novel_family_152_of_Thumleimavirales|Kirjokansivirales|Crassvirales		novel_subfamily_0_of_novel_family_152_of_Thumleimavirales|Kirjokansivirales|Crassvirales		Dhillonvirus	Fully clustered
5362	maveric		NC_073075.1	58	FALSE	44.776		Duplodnaviria		Uroviricota		Caudoviricetes		Thumleimavirales|Kirjokansivirales|Crassvirales		novel_family_152_of_Thumleimavirales|Kirjokansivirales|Crassvirales		novel_subfamily_0_of_novel_family_152_of_Thumleimavirales|Kirjokansivirales|Crassvirales		Dhillonvirus	Fully clustered
5363	maveric		NC_073076.1	60	FALSE	44.417		Duplodnaviria		Uroviricota		Caudoviricetes		Thumleimavirales|Kirjokansivirales|Crassvirales		novel_family_152_of_Thumleimavirales|Kirjokansivirales|Crassvirales		novel_subfamily_0_of_novel_family_152_of_Thumleimavirales|Kirjokansivirales|Crassvirales		Dhillonvirus	Fully clustered
5364	maveric		NC_073077.1	56	FALSE	42.624		Duplodnaviria		Uroviricota		Caudoviricetes		Thumleimavirales|Kirjokansivirales|Crassvirales		novel_family_152_of_Thumleimavirales|Kirjokansivirales|Crassvirales		novel_subfamily_0_of_novel_family_152_of_Thumleimavirales|Kirjokansivirales|Crassvirales		Dhillonvirus	Fully clustered
5365	maveric		NC_073078.1	59	FALSE	45.207		Duplodnaviria		Uroviricota		Caudoviricetes		Thumleimavirales|Kirjokansivirales|Crassvirales		novel_family_152_of_Thumleimavirales|Kirjokansivirales|Crassvirales		novel_subfamily_0_of_novel_family_152_of_Thumleimavirales|Kirjokansivirales|Crassvirales		Dhillonvirus	Fully clustered
5366	maveric		NC_073079.1	60	FALSE	44.583		Duplodnaviria		Uroviricota		Caudoviricetes		Thumleimavirales|Kirjokansivirales|Crassvirales		novel_family_152_of_Thumleimavirales|Kirjokansivirales|Crassvirales		novel_subfamily_0_of_novel_family_152_of_Thumleimavirales|Kirjokansivirales|Crassvirales		Dhillonvirus	Fully clustered
5367	maveric		NC_073080.1	59	FALSE	44.849		Duplodnaviria		Uroviricota		Caudoviricetes		Thumleimavirales|Kirjokansivirales|Crassvirales		novel_family_152_of_Thumleimavirales|Kirjokansivirales|Crassvirales		novel_subfamily_0_of_novel_family_152_of_Thumleimavirales|Kirjokansivirales|Crassvirales		Dhillonvirus	Fully clustered
5368	maveric		NC_073081.1	59	FALSE	44.887		Duplodnaviria		Uroviricota		Caudoviricetes		Thumleimavirales|Kirjokansivirales|Crassvirales		novel_family_152_of_Thumleimavirales|Kirjokansivirales|Crassvirales		novel_subfamily_0_of_novel_family_152_of_Thumleimavirales|Kirjokansivirales|Crassvirales		Dhillonvirus	Fully clustered
5369	maveric		NC_073082.1	58	FALSE	44.715		Duplodnaviria		Uroviricota		Caudoviricetes		Thumleimavirales|Kirjokansivirales|Crassvirales		novel_family_152_of_Thumleimavirales|Kirjokansivirales|Crassvirales		novel_subfamily_0_of_novel_family_152_of_Thumleimavirales|Kirjokansivirales|Crassvirales		Dhillonvirus	Fully clustered
5370	maveric		NC_073083.1	59	FALSE	44.963		Duplodnaviria		Uroviricota		Caudoviricetes		Thumleimavirales|Kirjokansivirales|Crassvirales		novel_family_152_of_Thumleimavirales|Kirjokansivirales|Crassvirales		novel_subfamily_0_of_novel_family_152_of_Thumleimavirales|Kirjokansivirales|Crassvirales		Dhillonvirus	Fully clustered
5371	maveric		NC_073084.1	61	FALSE	44.612		Duplodnaviria		Uroviricota		Caudoviricetes		Thumleimavirales|Kirjokansivirales|Crassvirales		novel_family_152_of_Thumleimavirales|Kirjokansivirales|Crassvirales		novel_subfamily_0_of_novel_family_152_of_Thumleimavirales|Kirjokansivirales|Crassvirales		Dhillonvirus	Fully clustered
5372	maveric		NC_073085.1	61	FALSE	45.204		Duplodnaviria		Uroviricota		Caudoviricetes		Thumleimavirales|Kirjokansivirales|Crassvirales		novel_family_152_of_Thumleimavirales|Kirjokansivirales|Crassvirales		novel_subfamily_0_of_novel_family_152_of_Thumleimavirales|Kirjokansivirales|Crassvirales		Dhillonvirus	Fully clustered
5373	maveric		NC_073086.1	60	FALSE	45.204		Duplodnaviria		Uroviricota		Caudoviricetes		Thumleimavirales|Kirjokansivirales|Crassvirales		novel_family_152_of_Thumleimavirales|Kirjokansivirales|Crassvirales		novel_subfamily_0_of_novel_family_152_of_Thumleimavirales|Kirjokansivirales|Crassvirales		Dhillonvirus	Fully clustered
5374	maveric		NC_073087.1	58	FALSE	44.825		Duplodnaviria		Uroviricota		Caudoviricetes		Thumleimavirales|Kirjokansivirales|Crassvirales		novel_family_152_of_Thumleimavirales|Kirjokansivirales|Crassvirales		novel_subfamily_0_of_novel_family_152_of_Thumleimavirales|Kirjokansivirales|Crassvirales		Dhillonvirus	Fully clustered
5375	maveric		NC_073088.1	57	FALSE	45.201		Duplodnaviria		Uroviricota		Caudoviricetes		Thumleimavirales|Kirjokansivirales|Crassvirales		novel_family_152_of_Thumleimavirales|Kirjokansivirales|Crassvirales		novel_subfamily_0_of_novel_family_152_of_Thumleimavirales|Kirjokansivirales|Crassvirales		Dhillonvirus	Fully clustered
5376	maveric		NC_073089.1	59	FALSE	44.882		Duplodnaviria		Uroviricota		Caudoviricetes		Thumleimavirales|Kirjokansivirales|Crassvirales		novel_family_152_of_Thumleimavirales|Kirjokansivirales|Crassvirales		novel_subfamily_0_of_novel_family_152_of_Thumleimavirales|Kirjokansivirales|Crassvirales		Dhillonvirus	Fully clustered
5377	maveric		OL539440.1	63	FALSE	47.263		Duplodnaviria		Uroviricota		Caudoviricetes		Thumleimavirales|Kirjokansivirales|Crassvirales		novel_family_152_of_Thumleimavirales|Kirjokansivirales|Crassvirales		novel_subfamily_4_of_novel_family_152_of_Thumleimavirales|Kirjokansivirales|Crassvirales		novel_genus_0_of_novel_subfamily_4_of_novel_family_152_of_Thumleimavirales|Kirjokansivirales|Crassvirales	Fully clustered
5378	maveric		OM687892.1	60	FALSE	48.519		Duplodnaviria		Uroviricota		Caudoviricetes		Thumleimavirales|Kirjokansivirales|Crassvirales		novel_family_152_of_Thumleimavirales|Kirjokansivirales|Crassvirales		novel_subfamily_4_of_novel_family_152_of_Thumleimavirales|Kirjokansivirales|Crassvirales		novel_genus_1_of_novel_subfamily_4_of_novel_family_152_of_Thumleimavirales|Kirjokansivirales|Crassvirales	Fully clustered
5379	maveric		ON602734.1	59	FALSE	48.147		Duplodnaviria		Uroviricota		Caudoviricetes		Thumleimavirales|Kirjokansivirales|Crassvirales		novel_family_152_of_Thumleimavirales|Kirjokansivirales|Crassvirales		novel_subfamily_4_of_novel_family_152_of_Thumleimavirales|Kirjokansivirales|Crassvirales		novel_genus_1_of_novel_subfamily_4_of_novel_family_152_of_Thumleimavirales|Kirjokansivirales|Crassvirales	Fully clustered
5380	maveric		ON602747.1	62	FALSE	47.499		Duplodnaviria		Uroviricota		Caudoviricetes		Thumleimavirales|Kirjokansivirales|Crassvirales		novel_family_152_of_Thumleimavirales|Kirjokansivirales|Crassvirales		novel_subfamily_4_of_novel_family_152_of_Thumleimavirales|Kirjokansivirales|Crassvirales		novel_genus_0_of_novel_subfamily_4_of_novel_family_152_of_Thumleimavirales|Kirjokansivirales|Crassvirales	Fully clustered
5381	maveric		ON602766.1	60	FALSE	48.513		Duplodnaviria		Uroviricota		Caudoviricetes		Thumleimavirales|Kirjokansivirales|Crassvirales		novel_family_152_of_Thumleimavirales|Kirjokansivirales|Crassvirales		novel_subfamily_4_of_novel_family_152_of_Thumleimavirales|Kirjokansivirales|Crassvirales		novel_genus_1_of_novel_subfamily_4_of_novel_family_152_of_Thumleimavirales|Kirjokansivirales|Crassvirales	Fully clustered
1191	maveric	Sodalis phage SO1	NC_013600.1	59	TRUE	45.169	Duplodnaviria	Duplodnaviria	Uroviricota	Uroviricota	Caudoviricetes	Caudoviricetes		Thumleimavirales|Kirjokansivirales|Crassvirales		novel_family_152_of_Thumleimavirales|Kirjokansivirales|Crassvirales		novel_subfamily_0_of_novel_family_152_of_Thumleimavirales|Kirjokansivirales|Crassvirales	Dhillonvirus	Dhillonvirus	Fully clustered
1295	maveric	Escherichia phage HK639	NC_016158.1	76	TRUE	49.576	Duplodnaviria	Duplodnaviria	Uroviricota	Uroviricota	Caudoviricetes	Caudoviricetes		Thumleimavirales|Kirjokansivirales|Crassvirales		novel_family_152_of_Thumleimavirales|Kirjokansivirales|Crassvirales		novel_subfamily_2_of_novel_family_152_of_Thumleimavirales|Kirjokansivirales|Crassvirales		novel_genus_0_of_novel_subfamily_2_of_novel_family_152_of_Thumleimavirales|Kirjokansivirales|Crassvirales	Fully clustered
1309	maveric	Shigella phage EP23	NC_016566.1	57	TRUE	44.077	Duplodnaviria	Duplodnaviria	Uroviricota	Uroviricota	Caudoviricetes	Caudoviricetes		Thumleimavirales|Kirjokansivirales|Crassvirales		novel_family_152_of_Thumleimavirales|Kirjokansivirales|Crassvirales		novel_subfamily_0_of_novel_family_152_of_Thumleimavirales|Kirjokansivirales|Crassvirales	Dhillonvirus	Dhillonvirus	Fully clustered
1386	maveric	Cronobacter phage phiES15	NC_018454.1	52	TRUE	39.974	Duplodnaviria	Duplodnaviria	Uroviricota	Uroviricota	Caudoviricetes	Caudoviricetes		Thumleimavirales|Kirjokansivirales|Crassvirales		novel_family_152_of_Thumleimavirales|Kirjokansivirales|Crassvirales		novel_subfamily_2_of_novel_family_152_of_Thumleimavirales|Kirjokansivirales|Crassvirales		novel_genus_1_of_novel_subfamily_2_of_novel_family_152_of_Thumleimavirales|Kirjokansivirales|Crassvirales	Fully clustered
1521	maveric	Escherichia phage HK578	NC_019724.1	60	TRUE	43.741	Duplodnaviria	Duplodnaviria	Uroviricota	Uroviricota	Caudoviricetes	Caudoviricetes		Thumleimavirales|Kirjokansivirales|Crassvirales		novel_family_152_of_Thumleimavirales|Kirjokansivirales|Crassvirales		novel_subfamily_0_of_novel_family_152_of_Thumleimavirales|Kirjokansivirales|Crassvirales	Dhillonvirus	Dhillonvirus	Fully clustered
1433	maveric	Escherichia phage JL1	NC_019419.2	60	TRUE	43.457	Duplodnaviria	Duplodnaviria	Uroviricota	Uroviricota	Caudoviricetes	Caudoviricetes		Thumleimavirales|Kirjokansivirales|Crassvirales		novel_family_152_of_Thumleimavirales|Kirjokansivirales|Crassvirales		novel_subfamily_0_of_novel_family_152_of_Thumleimavirales|Kirjokansivirales|Crassvirales	Dhillonvirus	Dhillonvirus	Fully clustered
1150	maveric	Escherichia phage SSL-2009a	NC_012223.2	67	TRUE	44.899	Duplodnaviria	Duplodnaviria	Uroviricota	Uroviricota	Caudoviricetes	Caudoviricetes		Thumleimavirales|Kirjokansivirales|Crassvirales		novel_family_152_of_Thumleimavirales|Kirjokansivirales|Crassvirales		novel_subfamily_0_of_novel_family_152_of_Thumleimavirales|Kirjokansivirales|Crassvirales	Dhillonvirus	Dhillonvirus	Fully clustered
1876	maveric	Edwardsiella phage eiAU-183	NC_023555.1	54	TRUE	43.017	Duplodnaviria	Duplodnaviria	Uroviricota	Uroviricota	Caudoviricetes	Caudoviricetes		Thumleimavirales|Kirjokansivirales|Crassvirales		novel_family_152_of_Thumleimavirales|Kirjokansivirales|Crassvirales		novel_subfamily_0_of_novel_family_152_of_Thumleimavirales|Kirjokansivirales|Crassvirales	Eiauvirus	Eiauvirus	Fully clustered
2069	maveric	Escherichia phage EK99P-1	NC_024783.1	62	TRUE	44.332	Duplodnaviria	Duplodnaviria	Uroviricota	Uroviricota	Caudoviricetes	Caudoviricetes		Thumleimavirales|Kirjokansivirales|Crassvirales		novel_family_152_of_Thumleimavirales|Kirjokansivirales|Crassvirales		novel_subfamily_0_of_novel_family_152_of_Thumleimavirales|Kirjokansivirales|Crassvirales	Dhillonvirus	Dhillonvirus	Fully clustered
2234	maveric	Escherichia phage YD-2008.s	NC_027383.1	62	TRUE	44.613	Duplodnaviria	Duplodnaviria	Uroviricota	Uroviricota	Caudoviricetes	Caudoviricetes		Thumleimavirales|Kirjokansivirales|Crassvirales		novel_family_152_of_Thumleimavirales|Kirjokansivirales|Crassvirales		novel_subfamily_0_of_novel_family_152_of_Thumleimavirales|Kirjokansivirales|Crassvirales	Dhillonvirus	Dhillonvirus	Fully clustered
2475	maveric	Escherichia phage slur05	NC_028901.1	58	TRUE	43.9	Duplodnaviria	Duplodnaviria	Uroviricota	Uroviricota	Caudoviricetes	Caudoviricetes		Thumleimavirales|Kirjokansivirales|Crassvirales		novel_family_152_of_Thumleimavirales|Kirjokansivirales|Crassvirales		novel_subfamily_0_of_novel_family_152_of_Thumleimavirales|Kirjokansivirales|Crassvirales	Dhillonvirus	Dhillonvirus	Fully clustered
2795	maveric	Escherichia phage Gluttony	NC_031113.1	61	TRUE	44.513	Duplodnaviria	Duplodnaviria	Uroviricota	Uroviricota	Caudoviricetes	Caudoviricetes		Thumleimavirales|Kirjokansivirales|Crassvirales		novel_family_152_of_Thumleimavirales|Kirjokansivirales|Crassvirales		novel_subfamily_0_of_novel_family_152_of_Thumleimavirales|Kirjokansivirales|Crassvirales	Dhillonvirus	Dhillonvirus	Fully clustered
2769	maveric	Escherichia phage Envy	NC_031081.1	62	TRUE	45.206	Duplodnaviria	Duplodnaviria	Uroviricota	Uroviricota	Caudoviricetes	Caudoviricetes		Thumleimavirales|Kirjokansivirales|Crassvirales		novel_family_152_of_Thumleimavirales|Kirjokansivirales|Crassvirales		novel_subfamily_0_of_novel_family_152_of_Thumleimavirales|Kirjokansivirales|Crassvirales	Dhillonvirus	Dhillonvirus	Fully clustered
3092	maveric	Edwardsiella phage eiAU	NC_042029.1	54	TRUE	43.015	Duplodnaviria	Duplodnaviria	Uroviricota	Uroviricota	Caudoviricetes	Caudoviricetes		Thumleimavirales|Kirjokansivirales|Crassvirales		novel_family_152_of_Thumleimavirales|Kirjokansivirales|Crassvirales		novel_subfamily_0_of_novel_family_152_of_Thumleimavirales|Kirjokansivirales|Crassvirales	Eiauvirus	Eiauvirus	Fully clustered
5325	unclass		KLB5	58	FALSE	39.747		Duplodnaviria		Uroviricota		Caudoviricetes		Thumleimavirales|Kirjokansivirales|Crassvirales		novel_family_130_of_Thumleimavirales|Kirjokansivirales|Crassvirales		novel_subfamily_1_of_novel_family_130_of_Thumleimavirales|Kirjokansivirales|Crassvirales		novel_genus_2_of_novel_subfamily_1_of_novel_family_130_of_Thumleimavirales|Kirjokansivirales|Crassvirales	Lower clustered then removed
5316	unclass		KLB24	53	FALSE	40.194		Duplodnaviria		Uroviricota		Caudoviricetes		Thumleimavirales|Kirjokansivirales|Crassvirales		novel_family_130_of_Thumleimavirales|Kirjokansivirales|Crassvirales		novel_subfamily_0_of_novel_family_130_of_Thumleimavirales|Kirjokansivirales|Crassvirales		novel_genus_0_of_novel_subfamily_0_of_novel_family_130_of_Thumleimavirales|Kirjokansivirales|Crassvirales	Fully clustered
5320	unclass		KLB28	53	FALSE	40.269		Duplodnaviria		Uroviricota		Caudoviricetes		Thumleimavirales|Kirjokansivirales|Crassvirales		novel_family_130_of_Thumleimavirales|Kirjokansivirales|Crassvirales		novel_subfamily_0_of_novel_family_130_of_Thumleimavirales|Kirjokansivirales|Crassvirales		novel_genus_0_of_novel_subfamily_0_of_novel_family_130_of_Thumleimavirales|Kirjokansivirales|Crassvirales	Fully clustered
5321	unclass		KLB29	48	FALSE	40.017		Duplodnaviria		Uroviricota		Caudoviricetes		Thumleimavirales|Kirjokansivirales|Crassvirales		novel_family_130_of_Thumleimavirales|Kirjokansivirales|Crassvirales		novel_subfamily_0_of_novel_family_130_of_Thumleimavirales|Kirjokansivirales|Crassvirales		novel_genus_0_of_novel_subfamily_0_of_novel_family_130_of_Thumleimavirales|Kirjokansivirales|Crassvirales	Fully clustered
5311	drexler		KLB19	87	FALSE	52.663		Duplodnaviria		Uroviricota		Caudoviricetes		Thumleimavirales|Kirjokansivirales|Crassvirales		Drexlerviridae		Tunavirinae|Rogunavirinae|Braunvirinae|Tempevirinae		Vilniusvirus	Fully clustered
5318	drexler		KLB26	83	FALSE	51.74		Duplodnaviria		Uroviricota		Caudoviricetes		Thumleimavirales|Kirjokansivirales|Crassvirales		Drexlerviridae		Tunavirinae|Rogunavirinae|Braunvirinae|Tempevirinae		novel_genus_0_of_Tunavirinae|Rogunavirinae|Braunvirinae|Tempevirinae	Fully clustered
5305	strabo		KLB1	256	FALSE	171.972		Duplodnaviria		Uroviricota		Caudoviricetes		Thumleimavirales|Kirjokansivirales|Crassvirales		Straboviridae		Tevenvirinae|Twarogvirinae		Pseudotevenvirus|Slopekvirus	Fully clustered
5312	strabo		KLB2	257	FALSE	165.103		Duplodnaviria		Uroviricota		Caudoviricetes		Thumleimavirales|Kirjokansivirales|Crassvirales		Straboviridae		Tevenvirinae|Twarogvirinae		Jiaodavirus	Fully clustered
5322	strabo		KLB3	275	FALSE	176.987		Duplodnaviria		Uroviricota		Caudoviricetes		Thumleimavirales|Kirjokansivirales|Crassvirales		Straboviridae		Tevenvirinae|Twarogvirinae		Pseudotevenvirus|Slopekvirus	Fully clustered
5327	strabo		KLB8	261	FALSE	165.787		Duplodnaviria		Uroviricota		Caudoviricetes		Thumleimavirales|Kirjokansivirales|Crassvirales		Straboviridae		Tevenvirinae|Twarogvirinae		Jiaodavirus	Fully clustered
5306	strabo		KLB10	273	FALSE	174.281		Duplodnaviria		Uroviricota		Caudoviricetes		Thumleimavirales|Kirjokansivirales|Crassvirales		Straboviridae		Tevenvirinae|Twarogvirinae		Pseudotevenvirus|Slopekvirus	Fully clustered
5308	strabo		KLB13	273	FALSE	174.344		Duplodnaviria		Uroviricota		Caudoviricetes		Thumleimavirales|Kirjokansivirales|Crassvirales		Straboviridae		Tevenvirinae|Twarogvirinae		Pseudotevenvirus|Slopekvirus	Fully clustered
5309	strabo		KLB15	275	FALSE	174.8		Duplodnaviria		Uroviricota		Caudoviricetes		Thumleimavirales|Kirjokansivirales|Crassvirales		Straboviridae		Tevenvirinae|Twarogvirinae		Pseudotevenvirus|Slopekvirus	Fully clustered
5313	strabo		KLB21	276	FALSE	178.799		Duplodnaviria		Uroviricota		Caudoviricetes		Thumleimavirales|Kirjokansivirales|Crassvirales		Straboviridae		Tevenvirinae|Twarogvirinae		Pseudotevenvirus|Slopekvirus	Fully clustered
5315	strabo		KLB23	273	FALSE	175.398		Duplodnaviria		Uroviricota		Caudoviricetes		Thumleimavirales|Kirjokansivirales|Crassvirales		Straboviridae		Tevenvirinae|Twarogvirinae		Pseudotevenvirus|Slopekvirus	Fully clustered
5317	strabo		KLB25	271	FALSE	174.636		Duplodnaviria		Uroviricota		Caudoviricetes		Thumleimavirales|Kirjokansivirales|Crassvirales		Straboviridae		Tevenvirinae|Twarogvirinae		Pseudotevenvirus|Slopekvirus	Fully clustered
5319	strabo		KLB27	271	FALSE	176.864		Duplodnaviria		Uroviricota		Caudoviricetes		Thumleimavirales|Kirjokansivirales|Crassvirales		Straboviridae		Tevenvirinae|Twarogvirinae		Pseudotevenvirus|Slopekvirus	Fully clustered
5323	strabo		KLB31	309	FALSE	176.609		Duplodnaviria		Uroviricota		Caudoviricetes		Thumleimavirales|Kirjokansivirales|Crassvirales		Straboviridae		Tevenvirinae|Twarogvirinae		Kanagawavirus	Fully clustered
5324	autograph		KLB4	45	FALSE	38.788		Duplodnaviria		Uroviricota		Caudoviricetes		Thumleimavirales|Kirjokansivirales|Crassvirales		Autographiviridae		Studiervirinae		Teetrevirus	Fully clustered
5326	autograph		KLB7	46	FALSE	38.14		Duplodnaviria		Uroviricota		Caudoviricetes		Thumleimavirales|Kirjokansivirales|Crassvirales		Autographiviridae		Studiervirinae		Teetrevirus	Fully clustered
5307	autograph		KLB12	45	FALSE	38.195		Duplodnaviria		Uroviricota		Caudoviricetes		Thumleimavirales|Kirjokansivirales|Crassvirales		Autographiviridae		Studiervirinae		Teetrevirus	Fully clustered
5382			PUT1	47	FALSE	40.451		Duplodnaviria		Uroviricota		Caudoviricetes		Thumleimavirales|Kirjokansivirales|Crassvirales		Autographiviridae		novel_subfamily_8_of_Autographiviridae		novel_genus_0_of_novel_subfamily_8_of_Autographiviridae	Fully clustered
5383			PUT10	47	FALSE	40.174		Duplodnaviria		Uroviricota		Caudoviricetes		Thumleimavirales|Kirjokansivirales|Crassvirales		Autographiviridae		Studiervirinae		Ghunavirus	Fully clustered
5384			PUT11	46	FALSE	39.995		Duplodnaviria		Uroviricota		Caudoviricetes		Thumleimavirales|Kirjokansivirales|Crassvirales		Autographiviridae		novel_subfamily_8_of_Autographiviridae		novel_genus_0_of_novel_subfamily_8_of_Autographiviridae	Fully clustered
5385			PUT13	47	FALSE	40.991		Duplodnaviria		Uroviricota		Caudoviricetes		Thumleimavirales|Kirjokansivirales|Crassvirales		Autographiviridae		novel_subfamily_8_of_Autographiviridae		novel_genus_0_of_novel_subfamily_8_of_Autographiviridae	Fully clustered
5386			PUT5	51	FALSE	41.846		Duplodnaviria		Uroviricota		Caudoviricetes		Thumleimavirales|Kirjokansivirales|Crassvirales		Autographiviridae		novel_subfamily_8_of_Autographiviridae		novel_genus_0_of_novel_subfamily_8_of_Autographiviridae	Fully clustered
5387			PUT9	45	FALSE	39.898		Duplodnaviria		Uroviricota		Caudoviricetes		Thumleimavirales|Kirjokansivirales|Crassvirales		Autographiviridae		novel_subfamily_8_of_Autographiviridae		novel_genus_0_of_novel_subfamily_8_of_Autographiviridae	Fully clustered
5388			PUTCompost	46	FALSE	40.421		Duplodnaviria		Uroviricota		Caudoviricetes		Thumleimavirales|Kirjokansivirales|Crassvirales		Autographiviridae		novel_subfamily_8_of_Autographiviridae		novel_genus_0_of_novel_subfamily_8_of_Autographiviridae	Fully clustered
5389			PUTDurian	45	FALSE	40.116		Duplodnaviria		Uroviricota		Caudoviricetes		Thumleimavirales|Kirjokansivirales|Crassvirales		Autographiviridae		novel_subfamily_8_of_Autographiviridae		novel_genus_0_of_novel_subfamily_8_of_Autographiviridae	Fully clustered
5390			PUTJP1	47	FALSE	40.502		Duplodnaviria		Uroviricota		Caudoviricetes		Thumleimavirales|Kirjokansivirales|Crassvirales		Autographiviridae		novel_subfamily_8_of_Autographiviridae		novel_genus_0_of_novel_subfamily_8_of_Autographiviridae	Fully clustered
5391			PUTMissley	47	FALSE	40.429		Duplodnaviria		Uroviricota		Caudoviricetes		Thumleimavirales|Kirjokansivirales|Crassvirales		Autographiviridae		novel_subfamily_8_of_Autographiviridae		novel_genus_0_of_novel_subfamily_8_of_Autographiviridae	Fully clustered
5392			PUTSciBig	45	FALSE	39.927		Duplodnaviria		Uroviricota		Caudoviricetes		Thumleimavirales|Kirjokansivirales|Crassvirales		Autographiviridae		novel_subfamily_8_of_Autographiviridae		novel_genus_0_of_novel_subfamily_8_of_Autographiviridae	Fully clustered
5393			PUTSciSmall	46	FALSE	39.872		Duplodnaviria		Uroviricota		Caudoviricetes		Thumleimavirales|Kirjokansivirales|Crassvirales		Autographiviridae		novel_subfamily_8_of_Autographiviridae		novel_genus_0_of_novel_subfamily_8_of_Autographiviridae	Fully clustered
5394			Sim_3creekL	53	FALSE	44.379		Duplodnaviria		Uroviricota		Caudoviricetes		Thumleimavirales|Kirjokansivirales|Crassvirales		Autographiviridae		Krylovirinae		Tunggulvirus	Fully clustered
5395			Sim_3creekS	83	FALSE	61.305		Duplodnaviria		Uroviricota		Caudoviricetes		Thumleimavirales|Kirjokansivirales|Crassvirales		novel_family_96_of_Thumleimavirales|Kirjokansivirales|Crassvirales		novel_subfamily_1_of_novel_family_96_of_Thumleimavirales|Kirjokansivirales|Crassvirales		novel_genus_0_of_novel_subfamily_1_of_novel_family_96_of_Thumleimavirales|Kirjokansivirales|Crassvirales	Fully clustered
5396			Sim_AC	83	FALSE	62.148		Duplodnaviria		Uroviricota		Caudoviricetes		Thumleimavirales|Kirjokansivirales|Crassvirales		novel_family_96_of_Thumleimavirales|Kirjokansivirales|Crassvirales		novel_subfamily_1_of_novel_family_96_of_Thumleimavirales|Kirjokansivirales|Crassvirales		novel_genus_0_of_novel_subfamily_1_of_novel_family_96_of_Thumleimavirales|Kirjokansivirales|Crassvirales	Fully clustered
5397			Sim_CRT	49	FALSE	37.925		Duplodnaviria		Uroviricota		Caudoviricetes		Thumleimavirales|Kirjokansivirales|Crassvirales		Peduoviridae		novel_subfamily_1_of_Peduoviridae		novel_genus_1_of_novel_subfamily_1_of_Peduoviridae	Fully clustered
5398			Sim_DCW	292	FALSE	176.483		Duplodnaviria		Uroviricota		Caudoviricetes		Thumleimavirales|Kirjokansivirales|Crassvirales		novel_family_224_of_Thumleimavirales|Kirjokansivirales|Crassvirales		novel_subfamily_0_of_novel_family_224_of_Thumleimavirales|Kirjokansivirales|Crassvirales		novel_genus_0_of_novel_subfamily_0_of_novel_family_224_of_Thumleimavirales|Kirjokansivirales|Crassvirales	Fully clustered
5399			Sim_Durian	45	FALSE	40.116		Duplodnaviria		Uroviricota		Caudoviricetes		Thumleimavirales|Kirjokansivirales|Crassvirales		Autographiviridae		novel_subfamily_8_of_Autographiviridae		novel_genus_0_of_novel_subfamily_8_of_Autographiviridae	Fully clustered
5400			Sim_Grant	63	FALSE	46.615		Duplodnaviria		Uroviricota		Caudoviricetes		Thumleimavirales|Kirjokansivirales|Crassvirales		novel_family_216_of_Thumleimavirales|Kirjokansivirales|Crassvirales		novel_subfamily_0_of_novel_family_216_of_Thumleimavirales|Kirjokansivirales|Crassvirales		novel_genus_0_of_novel_subfamily_0_of_novel_family_216_of_Thumleimavirales|Kirjokansivirales|Crassvirales	Fully clustered
5401			Sim_JP1	67	FALSE	47.068		Duplodnaviria		Uroviricota		Caudoviricetes		Thumleimavirales|Kirjokansivirales|Crassvirales		novel_family_216_of_Thumleimavirales|Kirjokansivirales|Crassvirales		novel_subfamily_0_of_novel_family_216_of_Thumleimavirales|Kirjokansivirales|Crassvirales		novel_genus_0_of_novel_subfamily_0_of_novel_family_216_of_Thumleimavirales|Kirjokansivirales|Crassvirales	Fully clustered
5402			Sim_MC	79	FALSE	60.736		Duplodnaviria		Uroviricota		Caudoviricetes		Thumleimavirales|Kirjokansivirales|Crassvirales		novel_family_96_of_Thumleimavirales|Kirjokansivirales|Crassvirales		novel_subfamily_1_of_novel_family_96_of_Thumleimavirales|Kirjokansivirales|Crassvirales		novel_genus_0_of_novel_subfamily_1_of_novel_family_96_of_Thumleimavirales|Kirjokansivirales|Crassvirales	Fully clustered
5403			Sim_OR1	84	FALSE	60.895		Duplodnaviria		Uroviricota		Caudoviricetes		Thumleimavirales|Kirjokansivirales|Crassvirales		novel_family_96_of_Thumleimavirales|Kirjokansivirales|Crassvirales		novel_subfamily_1_of_novel_family_96_of_Thumleimavirales|Kirjokansivirales|Crassvirales		novel_genus_0_of_novel_subfamily_1_of_novel_family_96_of_Thumleimavirales|Kirjokansivirales|Crassvirales	Fully clustered
5404			Sim_OR2	54	FALSE	42.853		Duplodnaviria		Uroviricota		Caudoviricetes		Thumleimavirales|Kirjokansivirales|Crassvirales		Autographiviridae		Krylovirinae		Tunggulvirus	Fully clustered
5405			Sim_ORA	63	FALSE	46.695		Duplodnaviria		Uroviricota		Caudoviricetes		Thumleimavirales|Kirjokansivirales|Crassvirales		novel_family_216_of_Thumleimavirales|Kirjokansivirales|Crassvirales		novel_subfamily_0_of_novel_family_216_of_Thumleimavirales|Kirjokansivirales|Crassvirales		novel_genus_0_of_novel_subfamily_0_of_novel_family_216_of_Thumleimavirales|Kirjokansivirales|Crassvirales	Fully clustered
5406			Sim_RFLB	304	FALSE	181.869		Duplodnaviria		Uroviricota		Caudoviricetes		Thumleimavirales|Kirjokansivirales|Crassvirales		novel_family_225_of_Thumleimavirales|Kirjokansivirales|Crassvirales		novel_subfamily_0_of_novel_family_225_of_Thumleimavirales|Kirjokansivirales|Crassvirales		novel_genus_0_of_novel_subfamily_0_of_novel_family_225_of_Thumleimavirales|Kirjokansivirales|Crassvirales	Fully clustered
5407			phyto1	49	FALSE	42.579		Duplodnaviria		Uroviricota		Caudoviricetes		Thumleimavirales|Kirjokansivirales|Crassvirales		Autographiviridae		Okabevirinae		Ampunavirus	Fully clustered
5408			phyto2	46	FALSE	43.05		Duplodnaviria		Uroviricota		Caudoviricetes		Thumleimavirales|Kirjokansivirales|Crassvirales		Autographiviridae		Okabevirinae		Ampunavirus	Fully clustered
5409			phyto3	47	FALSE	42.619		Duplodnaviria		Uroviricota		Caudoviricetes		Thumleimavirales|Kirjokansivirales|Crassvirales		Autographiviridae		Okabevirinae		Ampunavirus	Fully clustered
5410			phyto4	61	FALSE	45.061		Duplodnaviria		Uroviricota		Caudoviricetes		Thumleimavirales|Kirjokansivirales|Crassvirales		Autographiviridae		novel_subfamily_12_of_Autographiviridae		novel_genus_0_of_novel_subfamily_12_of_Autographiviridae	Fully clustered
5411			phyto5	45	FALSE	34.338		Duplodnaviria		Uroviricota		Caudoviricetes		Thumleimavirales|Kirjokansivirales|Crassvirales		Peduoviridae		novel_subfamily_1_of_Peduoviridae		Kisquattuordecimvirus	Fully clustered
5412			phyto6	57	FALSE	44.366		Duplodnaviria		Uroviricota		Caudoviricetes		Thumleimavirales|Kirjokansivirales|Crassvirales		Autographiviridae		novel_subfamily_12_of_Autographiviridae		novel_genus_0_of_novel_subfamily_12_of_Autographiviridae	Fully clustered
5413			phytoBerry	43	FALSE	32.789		Duplodnaviria		Uroviricota		Caudoviricetes		Thumleimavirales|Kirjokansivirales|Crassvirales		Peduoviridae		novel_subfamily_1_of_Peduoviridae		Kisquattuordecimvirus	Fully clustered
5414			phytoCorn	41	FALSE	32.544		Duplodnaviria		Uroviricota		Caudoviricetes		Thumleimavirales|Kirjokansivirales|Crassvirales		Peduoviridae		novel_subfamily_1_of_Peduoviridae		Kisquattuordecimvirus	Fully clustered
5415			phytoJP1	41	FALSE	32.525		Duplodnaviria		Uroviricota		Caudoviricetes		Thumleimavirales|Kirjokansivirales|Crassvirales		Peduoviridae		novel_subfamily_1_of_Peduoviridae		Kisquattuordecimvirus	Fully clustered
5416			phytoSouth	59	FALSE	43.885		Duplodnaviria		Uroviricota		Caudoviricetes		Thumleimavirales|Kirjokansivirales|Crassvirales		Autographiviridae		novel_subfamily_12_of_Autographiviridae		novel_genus_0_of_novel_subfamily_12_of_Autographiviridae	Fully clustered
5417			phytoTomato	42	FALSE	31.89		Duplodnaviria		Uroviricota		Caudoviricetes		Thumleimavirales|Kirjokansivirales|Crassvirales		Peduoviridae		novel_subfamily_1_of_Peduoviridae		Kisquattuordecimvirus	Fully clustered
0		Xanthomonas phage XacF1	AB910602.1	13	TRUE	7.325	Monodnaviria	Monodnaviria	Hofneiviricota	Hofneiviricota|Saleviricota|Phixviricota	Faserviricetes	Faserviricetes|Huolimaviricetes|Malgrandaviricetes	Tubulavirales		Inoviridae				Coriovirus		Fully clustered
1		Synechococcus phage S-PM2	AF363675.1	244	TRUE	10.095	Duplodnaviria	Duplodnaviria	Uroviricota	Uroviricota	Caudoviricetes	Caudoviricetes		Thumleimavirales|Kirjokansivirales|Crassvirales	Kyanoviridae	Kyanoviridae		novel_subfamily_1_of_Kyanoviridae	Nodensvirus	Nodensvirus	Fully clustered
2		Vibrio phage VSKK	AF452449.2	6	TRUE	6.834	Monodnaviria	Monodnaviria	Hofneiviricota	Hofneiviricota|Saleviricota|Phixviricota	Faserviricetes	Faserviricetes|Huolimaviricetes|Malgrandaviricetes	Tubulavirales		Inoviridae				Fibrovirus		Fully clustered
3		Staphylococcus phage K	AY176327.1	233	TRUE	127.395	Duplodnaviria	Duplodnaviria	Uroviricota	Uroviricota	Caudoviricetes	Caudoviricetes		Thumleimavirales|Kirjokansivirales|Crassvirales	Herelleviridae	Herelleviridae	Twortvirinae	Twortvirinae	Kayvirus	Kayvirus	Fully clustered
4		Mycoplasma phage phiMFV1	AY583235.1	17	TRUE	23.3		No Realm													Lower clustered then removed
5		Natrinema versiforme icosahedral virus 1	BK013337.1	26	TRUE	18.925	Varidnaviria	Varidnaviria	Dividoviricota	Dividoviricota|Preplasmiviricota	Laserviricetes	Laserviricetes|Tectiliviricetes	Halopanivirales	Halopanivirales	Simuloviridae	Simuloviridae		noRef_of_Simuloviridae	Yingchengvirus	Yingchengvirus	Fully clustered
6		Haloterrigena jeotgali icosahedral virus 1	BK013338.1	30	TRUE	17.189	Varidnaviria	Varidnaviria	Dividoviricota	Dividoviricota|Preplasmiviricota	Laserviricetes	Laserviricetes|Tectiliviricetes	Halopanivirales	Halopanivirales	Simuloviridae	Simuloviridae		noRef_of_Simuloviridae	Yingchengvirus	Yingchengvirus	Fully clustered
7		Streptococcus phage VS-2018a	CP029253.1	54	TRUE	39.878	Duplodnaviria	Duplodnaviria	Uroviricota	Uroviricota	Caudoviricetes	Caudoviricetes		Thumleimavirales|Kirjokansivirales|Crassvirales		Aliceevansviridae		novel_subfamily_0_of_Aliceevansviridae		Brussowvirus	Fully clustered
8		Bacillus phage Cherry	DQ222851.1	51	TRUE	36.615	Duplodnaviria	Duplodnaviria	Uroviricota	Uroviricota	Caudoviricetes	Caudoviricetes		Thumleimavirales|Kirjokansivirales|Crassvirales		novel_family_45_of_Thumleimavirales|Kirjokansivirales|Crassvirales		novel_subfamily_0_of_novel_family_45_of_Thumleimavirales|Kirjokansivirales|Crassvirales	Wbetavirus	Wbetavirus	Fully clustered
9		Bacillus phage Gamma	DQ222855.1	103	TRUE	38.067	Duplodnaviria	Duplodnaviria	Uroviricota	Uroviricota	Caudoviricetes	Caudoviricetes		Thumleimavirales|Kirjokansivirales|Crassvirales		novel_family_45_of_Thumleimavirales|Kirjokansivirales|Crassvirales		novel_subfamily_0_of_novel_family_45_of_Thumleimavirales|Kirjokansivirales|Crassvirales	Wbetavirus	Wbetavirus	Fully clustered
10		Enterobacteria phage phi80	FN582354.1	63	TRUE	23.229	Duplodnaviria	Duplodnaviria	Uroviricota	Uroviricota	Caudoviricetes	Caudoviricetes		Thumleimavirales|Kirjokansivirales|Crassvirales		novel_family_154_of_Thumleimavirales|Kirjokansivirales|Crassvirales		Sepvirinae		novel_genus_1_of_Sepvirinae	Fully clustered
11		Ruegeria phage DSS3-P1	HQ632855.1	82	TRUE	60.467	Duplodnaviria	Duplodnaviria	Uroviricota	Uroviricota	Caudoviricetes	Caudoviricetes		Thumleimavirales|Kirjokansivirales|Crassvirales	Casjensviridae	Casjensviridae		novel_subfamily_3_of_Casjensviridae		novel_genus_0_of_novel_subfamily_3_of_Casjensviridae	Fully clustered
12		Enterobacteria phage T7M	JF906059.1	55	TRUE	28.579	Duplodnaviria	Duplodnaviria	Uroviricota	Uroviricota	Caudoviricetes	Caudoviricetes		Thumleimavirales|Kirjokansivirales|Crassvirales	Autographiviridae	Autographiviridae	Studiervirinae	Studiervirinae	Teetrevirus	Teetrevirus	Fully clustered
13		Thermococcus prieurii virus 1	JF917095.1	28	TRUE	21.592		No Realm													Edges removed
14		Synechococcus phage S-CAM8	JF974299.2	204	TRUE	171.405	Duplodnaviria	Duplodnaviria	Uroviricota	Uroviricota	Caudoviricetes	Caudoviricetes		Thumleimavirales|Kirjokansivirales|Crassvirales	Kyanoviridae	Kyanoviridae		novel_subfamily_1_of_Kyanoviridae	Neritesvirus	Neritesvirus|Brizovirus|Acionnavirus|Macariavirus|Nereusvirus	Fully clustered
15		Synechococcus phage S-CBP42	JF974300.1	51	TRUE	43.241	Duplodnaviria	Duplodnaviria	Uroviricota	Uroviricota	Caudoviricetes	Caudoviricetes		Thumleimavirales|Kirjokansivirales|Crassvirales	Autographiviridae	Autographiviridae		novel_subfamily_6_of_Autographiviridae	Aegirvirus	Aegirvirus	Fully clustered
16		Enterobacteria phage IME10	JN600960.1	27	TRUE	39.646	Duplodnaviria	Duplodnaviria	Uroviricota	Uroviricota	Caudoviricetes	Caudoviricetes		Thumleimavirales|Kirjokansivirales|Crassvirales		novel_family_153_of_Thumleimavirales|Kirjokansivirales|Crassvirales		Hendrixvirinae	Lederbergvirus	Lederbergvirus	Fully clustered
17		Caulobacter phage phiCbK	JX163858.1	342	TRUE	205.504	Duplodnaviria	Duplodnaviria	Uroviricota	Uroviricota	Caudoviricetes	Caudoviricetes		Thumleimavirales|Kirjokansivirales|Crassvirales		novel_family_178_of_Thumleimavirales|Kirjokansivirales|Crassvirales	Dolichocephalovirinae	Dolichocephalovirinae	Shapirovirus	Shapirovirus	Fully clustered
18		Pseudoalteromonas phage TW1	KC542353.1	62	TRUE	39.94	Duplodnaviria	Duplodnaviria	Uroviricota	Uroviricota	Caudoviricetes	Caudoviricetes		Thumleimavirales|Kirjokansivirales|Crassvirales		novel_family_138_of_Thumleimavirales|Kirjokansivirales|Crassvirales		novel_subfamily_2_of_novel_family_138_of_Thumleimavirales|Kirjokansivirales|Crassvirales		novel_genus_0_of_novel_subfamily_2_of_novel_family_138_of_Thumleimavirales|Kirjokansivirales|Crassvirales	Fully clustered
19		Bacillus phage Basilisk	KC595511.2	138	TRUE	82.008	Duplodnaviria	Duplodnaviria	Uroviricota	Uroviricota	Caudoviricetes	Caudoviricetes		Thumleimavirales|Kirjokansivirales|Crassvirales		novel_family_21_of_Thumleimavirales|Kirjokansivirales|Crassvirales		novel_subfamily_0_of_novel_family_21_of_Thumleimavirales|Kirjokansivirales|Crassvirales		novel_genus_0_of_novel_subfamily_0_of_novel_family_21_of_Thumleimavirales|Kirjokansivirales|Crassvirales	Fully clustered
20		Pseudomonas phage LKA5	KC900378.1	66	TRUE	64.746	Duplodnaviria	Duplodnaviria	Uroviricota	Uroviricota	Caudoviricetes	Caudoviricetes		Thumleimavirales|Kirjokansivirales|Crassvirales		novel_family_97_of_Thumleimavirales|Kirjokansivirales|Crassvirales		novel_subfamily_0_of_novel_family_97_of_Thumleimavirales|Kirjokansivirales|Crassvirales	Hollowayvirus	Hollowayvirus	Fully clustered
21		Pseudoalteromonas phage HS5	KF302032.1	73	TRUE	37.73	Duplodnaviria	Duplodnaviria	Uroviricota	Uroviricota	Caudoviricetes	Caudoviricetes		Thumleimavirales|Kirjokansivirales|Crassvirales		novel_family_139_of_Thumleimavirales|Kirjokansivirales|Crassvirales		novel_subfamily_0_of_novel_family_139_of_Thumleimavirales|Kirjokansivirales|Crassvirales		novel_genus_0_of_novel_subfamily_0_of_novel_family_139_of_Thumleimavirales|Kirjokansivirales|Crassvirales	Fully clustered
22		Pseudoalteromonas phage HS1	KF302033.1	75	TRUE	37.211	Duplodnaviria	Duplodnaviria	Uroviricota	Uroviricota	Caudoviricetes	Caudoviricetes		Thumleimavirales|Kirjokansivirales|Crassvirales		novel_family_139_of_Thumleimavirales|Kirjokansivirales|Crassvirales		novel_subfamily_0_of_novel_family_139_of_Thumleimavirales|Kirjokansivirales|Crassvirales		novel_genus_0_of_novel_subfamily_0_of_novel_family_139_of_Thumleimavirales|Kirjokansivirales|Crassvirales	Fully clustered
23		Pseudoalteromonas phage HS6	KF302035.1	62	TRUE	35.33	Duplodnaviria	Duplodnaviria	Uroviricota	Uroviricota	Caudoviricetes	Caudoviricetes		Thumleimavirales|Kirjokansivirales|Crassvirales		novel_family_124_of_Thumleimavirales|Kirjokansivirales|Crassvirales		novel_subfamily_2_of_novel_family_124_of_Thumleimavirales|Kirjokansivirales|Crassvirales		novel_genus_0_of_novel_subfamily_2_of_novel_family_124_of_Thumleimavirales|Kirjokansivirales|Crassvirales	Lower clustered then removed
24		Vibrio phage pre-CTX	KP972568.1	14	TRUE	6.722	Monodnaviria	Monodnaviria	Hofneiviricota	Hofneiviricota|Saleviricota|Phixviricota	Faserviricetes	Faserviricetes|Huolimaviricetes|Malgrandaviricetes	Tubulavirales		Inoviridae						Fully clustered
25		Gordonia phage GMA2	KR063281.1	126	TRUE	103.424	Duplodnaviria	Duplodnaviria	Uroviricota	Uroviricota	Caudoviricetes	Caudoviricetes		Thumleimavirales|Kirjokansivirales|Crassvirales		novel_family_258_of_Thumleimavirales|Kirjokansivirales|Crassvirales		novel_subfamily_0_of_novel_family_258_of_Thumleimavirales|Kirjokansivirales|Crassvirales		novel_genus_2_of_novel_subfamily_0_of_novel_family_258_of_Thumleimavirales|Kirjokansivirales|Crassvirales	Fully clustered
26		Stenotrophomonas phage vB_SmaS-DLP_1	KR537872.1	57	TRUE	42.887	Duplodnaviria	Duplodnaviria	Uroviricota	Uroviricota	Caudoviricetes	Caudoviricetes		Thumleimavirales|Kirjokansivirales|Crassvirales		Mesyanzhinovviridae		novel_subfamily_3_of_Mesyanzhinovviridae	Septimatrevirus	Septimatrevirus	Fully clustered
27		Bacillus phage PBC4	KT070866.1	123	TRUE	80.647	Duplodnaviria	Duplodnaviria	Uroviricota	Uroviricota	Caudoviricetes	Caudoviricetes		Thumleimavirales|Kirjokansivirales|Crassvirales		novel_family_21_of_Thumleimavirales|Kirjokansivirales|Crassvirales		novel_subfamily_0_of_novel_family_21_of_Thumleimavirales|Kirjokansivirales|Crassvirales		novel_genus_0_of_novel_subfamily_0_of_novel_family_21_of_Thumleimavirales|Kirjokansivirales|Crassvirales	Fully clustered
28		Bacillus phage PBC2	KT070867.1	251	TRUE	168.689	Duplodnaviria	Duplodnaviria	Uroviricota	Uroviricota	Caudoviricetes	Caudoviricetes		Thumleimavirales|Kirjokansivirales|Crassvirales		novel_family_22_of_Thumleimavirales|Kirjokansivirales|Crassvirales		novel_subfamily_1_of_novel_family_22_of_Thumleimavirales|Kirjokansivirales|Crassvirales		novel_genus_0_of_novel_subfamily_1_of_novel_family_22_of_Thumleimavirales|Kirjokansivirales|Crassvirales	Fully clustered
29		Streptococcus phage 73	KT717083.1	46	TRUE	36.733	Duplodnaviria	Duplodnaviria	Uroviricota	Uroviricota	Caudoviricetes	Caudoviricetes		Thumleimavirales|Kirjokansivirales|Crassvirales	Aliceevansviridae	Aliceevansviridae		novel_subfamily_0_of_Aliceevansviridae	Moineauvirus	Moineauvirus	Fully clustered
30		Streptococcus phage 53	KT717084.1	41	TRUE	34.239	Duplodnaviria	Duplodnaviria	Uroviricota	Uroviricota	Caudoviricetes	Caudoviricetes		Thumleimavirales|Kirjokansivirales|Crassvirales	Aliceevansviridae	Aliceevansviridae		novel_subfamily_0_of_Aliceevansviridae	Moineauvirus	Moineauvirus	Fully clustered
31		Streptococcus phage 128	KT717085.1	40	TRUE	34.593	Duplodnaviria	Duplodnaviria	Uroviricota	Uroviricota	Caudoviricetes	Caudoviricetes		Thumleimavirales|Kirjokansivirales|Crassvirales	Aliceevansviridae	Aliceevansviridae		novel_subfamily_0_of_Aliceevansviridae	Moineauvirus	Moineauvirus	Fully clustered
32		Pseudomonas phage AAT-1	KU204984.2	76	TRUE	57.599	Duplodnaviria	Duplodnaviria	Uroviricota	Uroviricota	Caudoviricetes	Caudoviricetes		Thumleimavirales|Kirjokansivirales|Crassvirales		Mesyanzhinovviridae		Bradleyvirinae|Rabinowitzvirinae	Pamexvirus	Pamexvirus	Fully clustered
33		Gordonia phage Howe	KU252585.1	80	TRUE	53.182	Duplodnaviria	Duplodnaviria	Uroviricota	Uroviricota	Caudoviricetes	Caudoviricetes		Thumleimavirales|Kirjokansivirales|Crassvirales		novel_family_273_of_Thumleimavirales|Kirjokansivirales|Crassvirales		Nymbaxtervirinae		novel_genus_1_of_Nymbaxtervirinae	Fully clustered
34		Cyanophage S-RIM44	KU594607.1	235	TRUE	192.999	Duplodnaviria	Duplodnaviria	Uroviricota	Uroviricota	Caudoviricetes	Caudoviricetes		Thumleimavirales|Kirjokansivirales|Crassvirales	Kyanoviridae	Kyanoviridae		novel_subfamily_1_of_Kyanoviridae	Vellamovirus	Vellamovirus	Fully clustered
35		Pseudomonas phage phiAH14a	KU708004.1	95	TRUE	55.06	Duplodnaviria	Duplodnaviria	Uroviricota	Uroviricota	Caudoviricetes	Caudoviricetes		Thumleimavirales|Kirjokansivirales|Crassvirales		novel_family_159_of_Thumleimavirales|Kirjokansivirales|Crassvirales		novel_subfamily_0_of_novel_family_159_of_Thumleimavirales|Kirjokansivirales|Crassvirales		novel_genus_2_of_novel_subfamily_0_of_novel_family_159_of_Thumleimavirales|Kirjokansivirales|Crassvirales	Fully clustered
36		Pseudoalteromonas phage vB_PspS-H40/1	KU747973.1	73	TRUE	45.306	Duplodnaviria	Duplodnaviria	Uroviricota	Uroviricota	Caudoviricetes	Caudoviricetes		Thumleimavirales|Kirjokansivirales|Crassvirales		novel_family_138_of_Thumleimavirales|Kirjokansivirales|Crassvirales		novel_subfamily_1_of_novel_family_138_of_Thumleimavirales|Kirjokansivirales|Crassvirales		novel_genus_0_of_novel_subfamily_1_of_novel_family_138_of_Thumleimavirales|Kirjokansivirales|Crassvirales	Fully clustered
37		Streptomyces phage Chymera	KU958700.1	55	TRUE	34.742	Duplodnaviria	Duplodnaviria	Uroviricota	Uroviricota	Caudoviricetes	Caudoviricetes		Thumleimavirales|Kirjokansivirales|Crassvirales		novel_family_253_of_Thumleimavirales|Kirjokansivirales|Crassvirales		novel_subfamily_0_of_novel_family_253_of_Thumleimavirales|Kirjokansivirales|Crassvirales		novel_genus_0_of_novel_subfamily_0_of_novel_family_253_of_Thumleimavirales|Kirjokansivirales|Crassvirales	Lower clustered then removed
38		Pseudomonas phage phiYY	KX074201.1|NC_042071.1|KX074202.1|NC_042072.1|KX074203.1|NC_042073.1	18	TRUE	13.514	Riboviria	Riboviria	Duplornaviricota	Duplornaviricota|Lenarviricota	Vidaverviricetes	Vidaverviricetes|Leviviricetes	Mindivirales		Cystoviridae				Cystovirus		Lower clustered then removed
39		Pseudomonas phage vB_Pae575P-3	KX171209.1	92	TRUE	72.728	Duplodnaviria	Duplodnaviria	Uroviricota	Uroviricota	Caudoviricetes	Caudoviricetes		Thumleimavirales|Kirjokansivirales|Crassvirales	Schitoviridae	Schitoviridae	Migulavirinae	Migulavirinae	Litunavirus	Litunavirus	Fully clustered
40		Shigella phage KNP5	KX452698.1	278	TRUE	193.624	Duplodnaviria	Duplodnaviria	Uroviricota	Uroviricota	Caudoviricetes	Caudoviricetes		Thumleimavirales|Kirjokansivirales|Crassvirales	Straboviridae	Straboviridae	Tevenvirinae	Tevenvirinae|Twarogvirinae	Tequatrovirus	Tequatrovirus|Mosigvirus	Fully clustered
41		Streptococcus phage SpGS-1	KX550065.1	53	TRUE	37.631	Duplodnaviria	Duplodnaviria	Uroviricota	Uroviricota	Caudoviricetes	Caudoviricetes		Thumleimavirales|Kirjokansivirales|Crassvirales		Aliceevansviridae		novel_subfamily_0_of_Aliceevansviridae||novel_family_62_of_Thumleimavirales|Kirjokansivirales|Crassvirales		Paclarkvirus	Fully clustered
42		Rhodococcus phage ChewyVIII	KX557288.1	95	TRUE	69.165	Duplodnaviria	Duplodnaviria	Uroviricota	Uroviricota	Caudoviricetes	Caudoviricetes		Thumleimavirales|Kirjokansivirales|Crassvirales	Zierdtviridae	Zierdtviridae		Emilbogenvirinae		novel_genus_0_of_Emilbogenvirinae	Lower clustered then removed
43		Salmonella phage SE-W109	KX649889.1	63	TRUE	42.147	Duplodnaviria	Duplodnaviria	Uroviricota	Uroviricota	Caudoviricetes	Caudoviricetes		Thumleimavirales|Kirjokansivirales|Crassvirales		novel_family_152_of_Thumleimavirales|Kirjokansivirales|Crassvirales	Guernseyvirinae	Guernseyvirinae	Jerseyvirus	Jerseyvirus	Fully clustered
44		Ochrobactrum phage POA1180	KX669658.1	58	TRUE	41.655	Duplodnaviria	Duplodnaviria	Uroviricota	Uroviricota	Caudoviricetes	Caudoviricetes		Thumleimavirales|Kirjokansivirales|Crassvirales		novel_family_120_of_Thumleimavirales|Kirjokansivirales|Crassvirales		novel_subfamily_0_of_novel_family_120_of_Thumleimavirales|Kirjokansivirales|Crassvirales		novel_genus_0_of_novel_subfamily_0_of_novel_family_120_of_Thumleimavirales|Kirjokansivirales|Crassvirales	Lower clustered then removed
45		Streptococcus phage CHPC577	KX879641.1	50	TRUE	35.129	Duplodnaviria	Duplodnaviria	Uroviricota	Uroviricota	Caudoviricetes	Caudoviricetes		Thumleimavirales|Kirjokansivirales|Crassvirales		Aliceevansviridae		novel_subfamily_0_of_Aliceevansviridae		Piorkowskivirus	Fully clustered
46		Streptococcus phage CHPC926	KX879642.1	44	TRUE	30.077	Duplodnaviria	Duplodnaviria	Uroviricota	Uroviricota	Caudoviricetes	Caudoviricetes		Thumleimavirales|Kirjokansivirales|Crassvirales		Aliceevansviridae		novel_subfamily_0_of_Aliceevansviridae		Piorkowskivirus	Fully clustered
47		Streptococcus phage CHPC1151	KX879643.1	46	TRUE	33.507	Duplodnaviria	Duplodnaviria	Uroviricota	Uroviricota	Caudoviricetes	Caudoviricetes		Thumleimavirales|Kirjokansivirales|Crassvirales		Aliceevansviridae		novel_subfamily_0_of_Aliceevansviridae		novel_genus_3_of_novel_subfamily_0_of_Aliceevansviridae	Fully clustered
48		Pseudomonas phage JG054	KX898400.1	74	TRUE	57.839	Duplodnaviria	Duplodnaviria	Uroviricota	Uroviricota	Caudoviricetes	Caudoviricetes		Thumleimavirales|Kirjokansivirales|Crassvirales		Mesyanzhinovviridae	Queuovirinae	Queuovirinae	Nipunavirus	Nipunavirus	Fully clustered
49		Streptococcus phage IPP14	KY065455.1	49	TRUE	37.252	Duplodnaviria	Duplodnaviria	Uroviricota	Uroviricota	Caudoviricetes	Caudoviricetes		Thumleimavirales|Kirjokansivirales|Crassvirales		Aliceevansviridae		novel_subfamily_0_of_Aliceevansviridae||novel_family_62_of_Thumleimavirales|Kirjokansivirales|Crassvirales	Paclarkvirus	Paclarkvirus	Fully clustered
50		Streptococcus phage IPP39	KY065479.1	50	TRUE	37.761	Duplodnaviria	Duplodnaviria	Uroviricota	Uroviricota	Caudoviricetes	Caudoviricetes		Thumleimavirales|Kirjokansivirales|Crassvirales		Aliceevansviridae		novel_subfamily_0_of_Aliceevansviridae||novel_family_62_of_Thumleimavirales|Kirjokansivirales|Crassvirales	Paclarkvirus	Paclarkvirus	Fully clustered
51		Streptococcus phage IPP48	KY065487.1	52	TRUE	37.848	Duplodnaviria	Duplodnaviria	Uroviricota	Uroviricota	Caudoviricetes	Caudoviricetes		Thumleimavirales|Kirjokansivirales|Crassvirales		Aliceevansviridae		novel_subfamily_0_of_Aliceevansviridae||novel_family_62_of_Thumleimavirales|Kirjokansivirales|Crassvirales	Paclarkvirus	Paclarkvirus	Fully clustered
52		Streptococcus phage IPP52	KY065490.1	52	TRUE	36.805	Duplodnaviria	Duplodnaviria	Uroviricota	Uroviricota	Caudoviricetes	Caudoviricetes		Thumleimavirales|Kirjokansivirales|Crassvirales		Aliceevansviridae		novel_subfamily_0_of_Aliceevansviridae||novel_family_62_of_Thumleimavirales|Kirjokansivirales|Crassvirales	Paclarkvirus	Paclarkvirus	Fully clustered
53		Streptococcus phage IPP54	KY065492.1	55	TRUE	38.9	Duplodnaviria	Duplodnaviria	Uroviricota	Uroviricota	Caudoviricetes	Caudoviricetes		Thumleimavirales|Kirjokansivirales|Crassvirales		Aliceevansviridae		novel_subfamily_0_of_Aliceevansviridae||novel_family_62_of_Thumleimavirales|Kirjokansivirales|Crassvirales	Paclarkvirus	Paclarkvirus	Fully clustered
54		Streptococcus phage IPP55	KY065493.1	48	TRUE	37.847	Duplodnaviria	Duplodnaviria	Uroviricota	Uroviricota	Caudoviricetes	Caudoviricetes		Thumleimavirales|Kirjokansivirales|Crassvirales		Aliceevansviridae		novel_subfamily_0_of_Aliceevansviridae||novel_family_62_of_Thumleimavirales|Kirjokansivirales|Crassvirales	Paclarkvirus	Paclarkvirus	Fully clustered
55		Streptococcus phage IPP65	KY065501.1	50	TRUE	39.046	Duplodnaviria	Duplodnaviria	Uroviricota	Uroviricota	Caudoviricetes	Caudoviricetes		Thumleimavirales|Kirjokansivirales|Crassvirales		Aliceevansviridae		novel_subfamily_0_of_Aliceevansviridae||novel_family_62_of_Thumleimavirales|Kirjokansivirales|Crassvirales	Paclarkvirus	Paclarkvirus	Fully clustered
56		Streptococcus phage IPP66	KY065502.1	53	TRUE	37.969	Duplodnaviria	Duplodnaviria	Uroviricota	Uroviricota	Caudoviricetes	Caudoviricetes		Thumleimavirales|Kirjokansivirales|Crassvirales		Aliceevansviridae		novel_subfamily_0_of_Aliceevansviridae||novel_family_62_of_Thumleimavirales|Kirjokansivirales|Crassvirales	Paclarkvirus	Paclarkvirus	Fully clustered
57		Mycobacterium phage Taptic	KY130461.1	92	TRUE	60.973	Duplodnaviria	Duplodnaviria	Uroviricota	Uroviricota	Caudoviricetes	Caudoviricetes		Thumleimavirales|Kirjokansivirales|Crassvirales		novel_family_280_of_Thumleimavirales|Kirjokansivirales|Crassvirales		novel_subfamily_0_of_novel_family_280_of_Thumleimavirales|Kirjokansivirales|Crassvirales		novel_genus_0_of_novel_subfamily_0_of_novel_family_280_of_Thumleimavirales|Kirjokansivirales|Crassvirales	Fully clustered
58		Salmonella phage STP03	KY176369.1	70	TRUE	43.428	Duplodnaviria	Duplodnaviria	Uroviricota	Uroviricota	Caudoviricetes	Caudoviricetes		Thumleimavirales|Kirjokansivirales|Crassvirales		novel_family_152_of_Thumleimavirales|Kirjokansivirales|Crassvirales	Guernseyvirinae	Guernseyvirinae	Jerseyvirus	Jerseyvirus	Fully clustered
59		Salmonella phage LPSE1	KY379853.1	59	TRUE	41.854	Duplodnaviria	Duplodnaviria	Uroviricota	Uroviricota	Caudoviricetes	Caudoviricetes		Thumleimavirales|Kirjokansivirales|Crassvirales		novel_family_152_of_Thumleimavirales|Kirjokansivirales|Crassvirales	Guernseyvirinae	Guernseyvirinae	Jerseyvirus	Jerseyvirus	Fully clustered
60		Ochrobactrum phage POI1126	KY417925.1	78	TRUE	59.782	Duplodnaviria	Duplodnaviria	Uroviricota	Uroviricota	Caudoviricetes	Caudoviricetes		Thumleimavirales|Kirjokansivirales|Crassvirales		novel_family_96_of_Thumleimavirales|Kirjokansivirales|Crassvirales		novel_subfamily_0_of_novel_family_96_of_Thumleimavirales|Kirjokansivirales|Crassvirales		novel_genus_0_of_novel_subfamily_0_of_novel_family_96_of_Thumleimavirales|Kirjokansivirales|Crassvirales	Lower clustered then removed
61		Streptococcus phage P0091	KY705251.1	44	TRUE	35.653	Duplodnaviria	Duplodnaviria	Uroviricota	Uroviricota	Caudoviricetes	Caudoviricetes		Thumleimavirales|Kirjokansivirales|Crassvirales	Aliceevansviridae	Aliceevansviridae		novel_subfamily_0_of_Aliceevansviridae	Moineauvirus	Moineauvirus	Fully clustered
62		Streptococcus phage P0092	KY705252.1	50	TRUE	34.58	Duplodnaviria	Duplodnaviria	Uroviricota	Uroviricota	Caudoviricetes	Caudoviricetes		Thumleimavirales|Kirjokansivirales|Crassvirales		Aliceevansviridae		novel_subfamily_0_of_Aliceevansviridae		novel_genus_3_of_novel_subfamily_0_of_Aliceevansviridae	Fully clustered
63		Streptococcus phage P0093	KY705253.1	51	TRUE	34.932	Duplodnaviria	Duplodnaviria	Uroviricota	Uroviricota	Caudoviricetes	Caudoviricetes		Thumleimavirales|Kirjokansivirales|Crassvirales		Aliceevansviridae		novel_subfamily_0_of_Aliceevansviridae		novel_genus_3_of_novel_subfamily_0_of_Aliceevansviridae	Fully clustered
64		Streptococcus phage P0095	KY705255.1	54	TRUE	35.966	Duplodnaviria	Duplodnaviria	Uroviricota	Uroviricota	Caudoviricetes	Caudoviricetes		Thumleimavirales|Kirjokansivirales|Crassvirales		Aliceevansviridae		novel_subfamily_0_of_Aliceevansviridae		novel_genus_3_of_novel_subfamily_0_of_Aliceevansviridae	Fully clustered
65		Streptococcus phage P3681	KY705256.1	45	TRUE	36.168	Duplodnaviria	Duplodnaviria	Uroviricota	Uroviricota	Caudoviricetes	Caudoviricetes		Thumleimavirales|Kirjokansivirales|Crassvirales	Aliceevansviridae	Aliceevansviridae		novel_subfamily_0_of_Aliceevansviridae	Moineauvirus	Moineauvirus	Fully clustered
66		Streptococcus phage P3684	KY705257.1	44	TRUE	35.444	Duplodnaviria	Duplodnaviria	Uroviricota	Uroviricota	Caudoviricetes	Caudoviricetes		Thumleimavirales|Kirjokansivirales|Crassvirales	Aliceevansviridae	Aliceevansviridae		novel_subfamily_0_of_Aliceevansviridae	Moineauvirus	Moineauvirus	Fully clustered
67		Streptococcus phage P4761	KY705258.1	55	TRUE	38.139	Duplodnaviria	Duplodnaviria	Uroviricota	Uroviricota	Caudoviricetes	Caudoviricetes		Thumleimavirales|Kirjokansivirales|Crassvirales		Aliceevansviridae		novel_subfamily_0_of_Aliceevansviridae		Brussowvirus	Fully clustered
68		Streptococcus phage P5641	KY705259.1	52	TRUE	37.235	Duplodnaviria	Duplodnaviria	Uroviricota	Uroviricota	Caudoviricetes	Caudoviricetes		Thumleimavirales|Kirjokansivirales|Crassvirales	Aliceevansviridae	Aliceevansviridae		novel_subfamily_0_of_Aliceevansviridae	Moineauvirus	Moineauvirus	Fully clustered
69		Streptococcus phage P5651	KY705260.1	43	TRUE	34.292	Duplodnaviria	Duplodnaviria	Uroviricota	Uroviricota	Caudoviricetes	Caudoviricetes		Thumleimavirales|Kirjokansivirales|Crassvirales	Aliceevansviridae	Aliceevansviridae		novel_subfamily_0_of_Aliceevansviridae	Moineauvirus	Moineauvirus	Fully clustered
70		Streptococcus phage P7132	KY705262.1	44	TRUE	35.843	Duplodnaviria	Duplodnaviria	Uroviricota	Uroviricota	Caudoviricetes	Caudoviricetes		Thumleimavirales|Kirjokansivirales|Crassvirales	Aliceevansviridae	Aliceevansviridae		novel_subfamily_0_of_Aliceevansviridae	Moineauvirus	Moineauvirus	Fully clustered
71		Streptococcus phage P7133	KY705263.1	42	TRUE	33.284	Duplodnaviria	Duplodnaviria	Uroviricota	Uroviricota	Caudoviricetes	Caudoviricetes		Thumleimavirales|Kirjokansivirales|Crassvirales	Aliceevansviridae	Aliceevansviridae		novel_subfamily_0_of_Aliceevansviridae	Moineauvirus	Moineauvirus	Fully clustered
72		Streptococcus phage P7134	KY705264.1	45	TRUE	34.019	Duplodnaviria	Duplodnaviria	Uroviricota	Uroviricota	Caudoviricetes	Caudoviricetes		Thumleimavirales|Kirjokansivirales|Crassvirales	Aliceevansviridae	Aliceevansviridae		novel_subfamily_0_of_Aliceevansviridae	Moineauvirus	Moineauvirus	Fully clustered
73		Streptococcus phage P7151	KY705265.1	47	TRUE	35.025	Duplodnaviria	Duplodnaviria	Uroviricota	Uroviricota	Caudoviricetes	Caudoviricetes		Thumleimavirales|Kirjokansivirales|Crassvirales	Aliceevansviridae	Aliceevansviridae		novel_subfamily_0_of_Aliceevansviridae	Moineauvirus	Moineauvirus	Fully clustered
74		Streptococcus phage P7152	KY705266.1	46	TRUE	35.663	Duplodnaviria	Duplodnaviria	Uroviricota	Uroviricota	Caudoviricetes	Caudoviricetes		Thumleimavirales|Kirjokansivirales|Crassvirales	Aliceevansviridae	Aliceevansviridae		novel_subfamily_0_of_Aliceevansviridae	Moineauvirus	Moineauvirus	Fully clustered
75		Streptococcus phage P7154	KY705267.1	42	TRUE	34.507	Duplodnaviria	Duplodnaviria	Uroviricota	Uroviricota	Caudoviricetes	Caudoviricetes		Thumleimavirales|Kirjokansivirales|Crassvirales	Aliceevansviridae	Aliceevansviridae		novel_subfamily_0_of_Aliceevansviridae	Moineauvirus	Moineauvirus	Fully clustered
76		Streptococcus phage P7571	KY705268.1	49	TRUE	34.907	Duplodnaviria	Duplodnaviria	Uroviricota	Uroviricota	Caudoviricetes	Caudoviricetes		Thumleimavirales|Kirjokansivirales|Crassvirales	Aliceevansviridae	Aliceevansviridae		novel_subfamily_0_of_Aliceevansviridae	Brussowvirus	Brussowvirus	Fully clustered
77		Streptococcus phage P7573	KY705270.1	48	TRUE	37.715	Duplodnaviria	Duplodnaviria	Uroviricota	Uroviricota	Caudoviricetes	Caudoviricetes		Thumleimavirales|Kirjokansivirales|Crassvirales	Aliceevansviridae	Aliceevansviridae		novel_subfamily_0_of_Aliceevansviridae	Moineauvirus	Moineauvirus	Fully clustered
78		Streptococcus phage P7574	KY705271.1	49	TRUE	36.298	Duplodnaviria	Duplodnaviria	Uroviricota	Uroviricota	Caudoviricetes	Caudoviricetes		Thumleimavirales|Kirjokansivirales|Crassvirales	Aliceevansviridae	Aliceevansviridae		novel_subfamily_0_of_Aliceevansviridae	Moineauvirus	Moineauvirus	Fully clustered
79		Streptococcus phage P7601	KY705272.1	51	TRUE	35.395	Duplodnaviria	Duplodnaviria	Uroviricota	Uroviricota	Caudoviricetes	Caudoviricetes		Thumleimavirales|Kirjokansivirales|Crassvirales	Aliceevansviridae	Aliceevansviridae		novel_subfamily_0_of_Aliceevansviridae	Moineauvirus	Moineauvirus	Fully clustered
80		Streptococcus phage P7602	KY705273.1	51	TRUE	37.202	Duplodnaviria	Duplodnaviria	Uroviricota	Uroviricota	Caudoviricetes	Caudoviricetes		Thumleimavirales|Kirjokansivirales|Crassvirales	Aliceevansviridae	Aliceevansviridae		novel_subfamily_0_of_Aliceevansviridae	Moineauvirus	Moineauvirus	Fully clustered
81		Streptococcus phage P7631	KY705274.1	48	TRUE	36.164	Duplodnaviria	Duplodnaviria	Uroviricota	Uroviricota	Caudoviricetes	Caudoviricetes		Thumleimavirales|Kirjokansivirales|Crassvirales	Aliceevansviridae	Aliceevansviridae		novel_subfamily_0_of_Aliceevansviridae	Moineauvirus	Moineauvirus	Fully clustered
82		Streptococcus phage P7632	KY705275.1	47	TRUE	35.988	Duplodnaviria	Duplodnaviria	Uroviricota	Uroviricota	Caudoviricetes	Caudoviricetes		Thumleimavirales|Kirjokansivirales|Crassvirales	Aliceevansviridae	Aliceevansviridae		novel_subfamily_0_of_Aliceevansviridae	Moineauvirus	Moineauvirus	Fully clustered
83		Streptococcus phage P7633	KY705276.1	47	TRUE	35.921	Duplodnaviria	Duplodnaviria	Uroviricota	Uroviricota	Caudoviricetes	Caudoviricetes		Thumleimavirales|Kirjokansivirales|Crassvirales	Aliceevansviridae	Aliceevansviridae		novel_subfamily_0_of_Aliceevansviridae	Moineauvirus	Moineauvirus	Fully clustered
84		Streptococcus phage P7951	KY705277.1	47	TRUE	34.123	Duplodnaviria	Duplodnaviria	Uroviricota	Uroviricota	Caudoviricetes	Caudoviricetes		Thumleimavirales|Kirjokansivirales|Crassvirales		Aliceevansviridae		novel_subfamily_0_of_Aliceevansviridae		Brussowvirus	Fully clustered
85		Streptococcus phage P7952	KY705278.1	48	TRUE	37.594	Duplodnaviria	Duplodnaviria	Uroviricota	Uroviricota	Caudoviricetes	Caudoviricetes		Thumleimavirales|Kirjokansivirales|Crassvirales	Aliceevansviridae	Aliceevansviridae		novel_subfamily_0_of_Aliceevansviridae	Brussowvirus	Brussowvirus	Fully clustered
86		Streptococcus phage P7953	KY705279.1	43	TRUE	35.786	Duplodnaviria	Duplodnaviria	Uroviricota	Uroviricota	Caudoviricetes	Caudoviricetes		Thumleimavirales|Kirjokansivirales|Crassvirales	Aliceevansviridae	Aliceevansviridae		novel_subfamily_0_of_Aliceevansviridae	Brussowvirus	Brussowvirus	Fully clustered
87		Streptococcus phage P7954	KY705280.1	46	TRUE	35.688	Duplodnaviria	Duplodnaviria	Uroviricota	Uroviricota	Caudoviricetes	Caudoviricetes		Thumleimavirales|Kirjokansivirales|Crassvirales	Aliceevansviridae	Aliceevansviridae		novel_subfamily_0_of_Aliceevansviridae	Brussowvirus	Brussowvirus	Fully clustered
88		Streptococcus phage P7955	KY705281.1	50	TRUE	36.931	Duplodnaviria	Duplodnaviria	Uroviricota	Uroviricota	Caudoviricetes	Caudoviricetes		Thumleimavirales|Kirjokansivirales|Crassvirales		Aliceevansviridae		novel_subfamily_0_of_Aliceevansviridae		Brussowvirus	Fully clustered
89		Streptococcus phage P9851	KY705284.1	48	TRUE	35.835	Duplodnaviria	Duplodnaviria	Uroviricota	Uroviricota	Caudoviricetes	Caudoviricetes		Thumleimavirales|Kirjokansivirales|Crassvirales	Aliceevansviridae	Aliceevansviridae		novel_subfamily_0_of_Aliceevansviridae	Moineauvirus	Moineauvirus	Fully clustered
90		Streptococcus phage P9853	KY705286.1	45	TRUE	34.469	Duplodnaviria	Duplodnaviria	Uroviricota	Uroviricota	Caudoviricetes	Caudoviricetes		Thumleimavirales|Kirjokansivirales|Crassvirales	Aliceevansviridae	Aliceevansviridae		novel_subfamily_0_of_Aliceevansviridae	Brussowvirus	Brussowvirus	Fully clustered
91		Streptococcus phage P9854	KY705287.1	48	TRUE	36.979	Duplodnaviria	Duplodnaviria	Uroviricota	Uroviricota	Caudoviricetes	Caudoviricetes		Thumleimavirales|Kirjokansivirales|Crassvirales	Aliceevansviridae	Aliceevansviridae		novel_subfamily_0_of_Aliceevansviridae	Moineauvirus	Moineauvirus	Fully clustered
92		Streptococcus phage P9901	KY705288.1	47	TRUE	35.211	Duplodnaviria	Duplodnaviria	Uroviricota	Uroviricota	Caudoviricetes	Caudoviricetes		Thumleimavirales|Kirjokansivirales|Crassvirales	Aliceevansviridae	Aliceevansviridae		novel_subfamily_0_of_Aliceevansviridae	Moineauvirus	Moineauvirus	Fully clustered
93		Streptococcus phage P9902	KY705289.1	50	TRUE	35.535	Duplodnaviria	Duplodnaviria	Uroviricota	Uroviricota	Caudoviricetes	Caudoviricetes		Thumleimavirales|Kirjokansivirales|Crassvirales	Aliceevansviridae	Aliceevansviridae		novel_subfamily_0_of_Aliceevansviridae	Moineauvirus	Moineauvirus	Fully clustered
94		Streptococcus phage P9903	KY705290.1	50	TRUE	35.256	Duplodnaviria	Duplodnaviria	Uroviricota	Uroviricota	Caudoviricetes	Caudoviricetes		Thumleimavirales|Kirjokansivirales|Crassvirales	Aliceevansviridae	Aliceevansviridae		novel_subfamily_0_of_Aliceevansviridae	Moineauvirus	Moineauvirus	Fully clustered
95		Proteus phage VB_PmiS-Isfahan	KY742649.2	91	TRUE	54.836	Duplodnaviria	Duplodnaviria	Uroviricota	Uroviricota	Caudoviricetes	Caudoviricetes		Thumleimavirales|Kirjokansivirales|Crassvirales		novel_family_168_of_Thumleimavirales|Kirjokansivirales|Crassvirales		novel_subfamily_0_of_novel_family_168_of_Thumleimavirales|Kirjokansivirales|Crassvirales	Gorganvirus	Gorganvirus	Lower clustered then removed
96		Bacillus phage Tavor_SA	KY963369.1	61	TRUE	40.397	Duplodnaviria	Duplodnaviria	Uroviricota	Uroviricota	Caudoviricetes	Caudoviricetes		Thumleimavirales|Kirjokansivirales|Crassvirales		novel_family_45_of_Thumleimavirales|Kirjokansivirales|Crassvirales		novel_subfamily_0_of_novel_family_45_of_Thumleimavirales|Kirjokansivirales|Crassvirales	Wbetavirus	Wbetavirus	Fully clustered
97		Bacillus phage Negev_SA	KY963370.1	57	TRUE	40.375	Duplodnaviria	Duplodnaviria	Uroviricota	Uroviricota	Caudoviricetes	Caudoviricetes		Thumleimavirales|Kirjokansivirales|Crassvirales		novel_family_45_of_Thumleimavirales|Kirjokansivirales|Crassvirales		novel_subfamily_0_of_novel_family_45_of_Thumleimavirales|Kirjokansivirales|Crassvirales	Wbetavirus	Wbetavirus	Fully clustered
98		Bacillus phage Carmel_SA	KY963371.1	56	TRUE	40.165	Duplodnaviria	Duplodnaviria	Uroviricota	Uroviricota	Caudoviricetes	Caudoviricetes		Thumleimavirales|Kirjokansivirales|Crassvirales		novel_family_45_of_Thumleimavirales|Kirjokansivirales|Crassvirales		novel_subfamily_0_of_novel_family_45_of_Thumleimavirales|Kirjokansivirales|Crassvirales	Wbetavirus	Wbetavirus	Fully clustered
99		Salmonella phage vB_StyS-sam	LC507823.1	66	TRUE	43.221	Duplodnaviria	Duplodnaviria	Uroviricota	Uroviricota	Caudoviricetes	Caudoviricetes		Thumleimavirales|Kirjokansivirales|Crassvirales		novel_family_152_of_Thumleimavirales|Kirjokansivirales|Crassvirales	Guernseyvirinae	Guernseyvirinae	Jerseyvirus	Jerseyvirus	Fully clustered
100		Pseudomonas phage vB_PaeS-Yazdi-M	LC552830.1	55	TRUE	42.439	Duplodnaviria	Duplodnaviria	Uroviricota	Uroviricota	Caudoviricetes	Caudoviricetes		Thumleimavirales|Kirjokansivirales|Crassvirales		Mesyanzhinovviridae		novel_subfamily_3_of_Mesyanzhinovviridae	Septimatrevirus	Septimatrevirus	Fully clustered
101		Escherichia phage EK010	LC553734.1	116	TRUE	78.078	Duplodnaviria	Duplodnaviria	Uroviricota	Uroviricota	Caudoviricetes	Caudoviricetes		Thumleimavirales|Kirjokansivirales|Crassvirales		Grimontviridae	Gordonclarkvirinae	Gordonclarkvirinae	Kuravirus	Kuravirus|Suseptimavirus	Fully clustered
102		Escherichia phage O18-011	LC553735.1	120	TRUE	75.646	Duplodnaviria	Duplodnaviria	Uroviricota	Uroviricota	Caudoviricetes	Caudoviricetes		Thumleimavirales|Kirjokansivirales|Crassvirales		Grimontviridae	Gordonclarkvirinae	Gordonclarkvirinae	Kuravirus	Kuravirus|Nieuwekanaalvirus	Fully clustered
103		Burkholderia phage FLC10	LC667452.1	43	TRUE	32.867	Duplodnaviria	Duplodnaviria	Uroviricota	Uroviricota	Caudoviricetes	Caudoviricetes		Thumleimavirales|Kirjokansivirales|Crassvirales	Peduoviridae	Peduoviridae		novel_subfamily_1_of_Peduoviridae	Kisquattuordecimvirus	Kisquattuordecimvirus	Fully clustered
104		Escherichia phage Gluttony_ev152	LR597646.1	59	TRUE	44.825	Duplodnaviria	Duplodnaviria	Uroviricota	Uroviricota	Caudoviricetes	Caudoviricetes		Thumleimavirales|Kirjokansivirales|Crassvirales		novel_family_152_of_Thumleimavirales|Kirjokansivirales|Crassvirales		novel_subfamily_0_of_novel_family_152_of_Thumleimavirales|Kirjokansivirales|Crassvirales	Dhillonvirus	Dhillonvirus	Fully clustered
105		Xanthomonas phage Suba	LR743530.1	60	TRUE	45.51	Duplodnaviria	Duplodnaviria	Uroviricota	Uroviricota	Caudoviricetes	Caudoviricetes		Thumleimavirales|Kirjokansivirales|Crassvirales		Mesyanzhinovviridae		novel_subfamily_3_of_Mesyanzhinovviridae		novel_genus_1_of_novel_subfamily_3_of_Mesyanzhinovviridae	Lower clustered then removed
106		Klebsiella phage vB_KvM-Eowyn	LR881104.1	336	TRUE	265.389	Duplodnaviria	Duplodnaviria	Uroviricota	Uroviricota	Caudoviricetes	Caudoviricetes		Thumleimavirales|Kirjokansivirales|Crassvirales		novel_family_214_of_Thumleimavirales|Kirjokansivirales|Crassvirales		novel_subfamily_3_of_novel_family_214_of_Thumleimavirales|Kirjokansivirales|Crassvirales		novel_genus_0_of_novel_subfamily_3_of_novel_family_214_of_Thumleimavirales|Kirjokansivirales|Crassvirales	Lower clustered then removed
107		Escherichia phage vB_Eco_Maverick	LR990702.1	57	TRUE	42.624	Duplodnaviria	Duplodnaviria	Uroviricota	Uroviricota	Caudoviricetes	Caudoviricetes		Thumleimavirales|Kirjokansivirales|Crassvirales		novel_family_152_of_Thumleimavirales|Kirjokansivirales|Crassvirales		novel_subfamily_0_of_novel_family_152_of_Thumleimavirales|Kirjokansivirales|Crassvirales	Dhillonvirus	Dhillonvirus	Fully clustered
108		Pseudomonas phage phiC725A	LT603684.1	62	TRUE	64.149	Duplodnaviria	Duplodnaviria	Uroviricota	Uroviricota	Caudoviricetes	Caudoviricetes		Thumleimavirales|Kirjokansivirales|Crassvirales		novel_family_97_of_Thumleimavirales|Kirjokansivirales|Crassvirales		novel_subfamily_0_of_novel_family_97_of_Thumleimavirales|Kirjokansivirales|Crassvirales	Hollowayvirus	Hollowayvirus	Fully clustered
109		Escherichia phage SECphi18	LT960609.1	69	TRUE	44.798	Duplodnaviria	Duplodnaviria	Uroviricota	Uroviricota	Caudoviricetes	Caudoviricetes		Thumleimavirales|Kirjokansivirales|Crassvirales		novel_family_152_of_Thumleimavirales|Kirjokansivirales|Crassvirales		novel_subfamily_0_of_novel_family_152_of_Thumleimavirales|Kirjokansivirales|Crassvirales	Dhillonvirus	Dhillonvirus	Fully clustered
110		Escherichia phage Mu	M64097.1	55	TRUE	10.661	Duplodnaviria	Duplodnaviria	Uroviricota	Uroviricota	Caudoviricetes	Caudoviricetes		Thumleimavirales|Kirjokansivirales|Crassvirales		novel_family_124_of_Thumleimavirales|Kirjokansivirales|Crassvirales		novel_subfamily_0_of_novel_family_124_of_Thumleimavirales|Kirjokansivirales|Crassvirales	Muvirus	Muvirus	Fully clustered
111		Arthrobacter phage Niktson	MF038790.1	93	TRUE	58.405	Duplodnaviria	Duplodnaviria	Uroviricota	Uroviricota	Caudoviricetes	Caudoviricetes		Thumleimavirales|Kirjokansivirales|Crassvirales		novel_family_247_of_Thumleimavirales|Kirjokansivirales|Crassvirales		Deejayvirinae	Gordonvirus	Gordonvirus	Fully clustered
112		Pseudomonas phage Skulduggery	MF042361.1	72	TRUE	62.978	Duplodnaviria	Duplodnaviria	Uroviricota	Uroviricota	Caudoviricetes	Caudoviricetes		Thumleimavirales|Kirjokansivirales|Crassvirales		novel_family_96_of_Thumleimavirales|Kirjokansivirales|Crassvirales		novel_subfamily_3_of_novel_family_96_of_Thumleimavirales|Kirjokansivirales|Crassvirales		novel_genus_0_of_novel_subfamily_3_of_novel_family_96_of_Thumleimavirales|Kirjokansivirales|Crassvirales	Lower clustered then removed
113		Arthrobacter phage Nightmare	MF140423.1	92	TRUE	58.839	Duplodnaviria	Duplodnaviria	Uroviricota	Uroviricota	Caudoviricetes	Caudoviricetes		Thumleimavirales|Kirjokansivirales|Crassvirales		novel_family_247_of_Thumleimavirales|Kirjokansivirales|Crassvirales		Deejayvirinae	Gordonvirus	Gordonvirus	Fully clustered
114		Arthrobacter phage Teacup	MF140432.1	88	TRUE	58.238	Duplodnaviria	Duplodnaviria	Uroviricota	Uroviricota	Caudoviricetes	Caudoviricetes		Thumleimavirales|Kirjokansivirales|Crassvirales		novel_family_247_of_Thumleimavirales|Kirjokansivirales|Crassvirales		Deejayvirinae	Gordonvirus	Gordonvirus	Fully clustered
115		Salmonella phage St162	MF158037.1	62	TRUE	42.701	Duplodnaviria	Duplodnaviria	Uroviricota	Uroviricota	Caudoviricetes	Caudoviricetes		Thumleimavirales|Kirjokansivirales|Crassvirales		novel_family_152_of_Thumleimavirales|Kirjokansivirales|Crassvirales	Guernseyvirinae	Guernseyvirinae	Cornellvirus	Cornellvirus	Fully clustered
116		Streptococcus phage D4276	MF161328.1	54	TRUE	39.707	Duplodnaviria	Duplodnaviria	Uroviricota	Uroviricota	Caudoviricetes	Caudoviricetes		Thumleimavirales|Kirjokansivirales|Crassvirales	Aliceevansviridae	Aliceevansviridae		novel_subfamily_0_of_Aliceevansviridae	Moineauvirus	Moineauvirus	Fully clustered
117		Arthrobacter phage Arcadia	MF189170.1	97	TRUE	58.059	Duplodnaviria	Duplodnaviria	Uroviricota	Uroviricota	Caudoviricetes	Caudoviricetes		Thumleimavirales|Kirjokansivirales|Crassvirales		novel_family_247_of_Thumleimavirales|Kirjokansivirales|Crassvirales		Deejayvirinae	Mudcatvirus	Mudcatvirus	Fully clustered
118		Arthrobacter phage Correa	MF189171.1	96	TRUE	57.401	Duplodnaviria	Duplodnaviria	Uroviricota	Uroviricota	Caudoviricetes	Caudoviricetes		Thumleimavirales|Kirjokansivirales|Crassvirales		novel_family_247_of_Thumleimavirales|Kirjokansivirales|Crassvirales		Deejayvirinae	Mudcatvirus	Mudcatvirus	Fully clustered
119		Arthrobacter phage Heisenberger	MF189173.1	100	TRUE	58.208	Duplodnaviria	Duplodnaviria	Uroviricota	Uroviricota	Caudoviricetes	Caudoviricetes		Thumleimavirales|Kirjokansivirales|Crassvirales		novel_family_247_of_Thumleimavirales|Kirjokansivirales|Crassvirales		Deejayvirinae	Mudcatvirus	Mudcatvirus	Fully clustered
120		Arthrobacter phage Tribby	MF189175.1	102	TRUE	59.084	Duplodnaviria	Duplodnaviria	Uroviricota	Uroviricota	Caudoviricetes	Caudoviricetes		Thumleimavirales|Kirjokansivirales|Crassvirales		novel_family_247_of_Thumleimavirales|Kirjokansivirales|Crassvirales		Deejayvirinae	Mudcatvirus	Mudcatvirus	Fully clustered
121		Arthrobacter phage Cheesy	MF324906.1	101	TRUE	58.739	Duplodnaviria	Duplodnaviria	Uroviricota	Uroviricota	Caudoviricetes	Caudoviricetes		Thumleimavirales|Kirjokansivirales|Crassvirales		novel_family_247_of_Thumleimavirales|Kirjokansivirales|Crassvirales		Deejayvirinae	Mudcatvirus	Mudcatvirus	Fully clustered
122		Agrobacterium phage Atu_ph04	MF403007.1	48	TRUE	143.349	Duplodnaviria	Duplodnaviria	Uroviricota	Uroviricota	Caudoviricetes	Caudoviricetes		Thumleimavirales|Kirjokansivirales|Crassvirales		Pootjesviridae		novel_subfamily_0_of_Pootjesviridae		novel_genus_3_of_novel_subfamily_0_of_Pootjesviridae	Fully clustered
123		Agrobacterium phage Atu_ph08	MF403009.1	75	TRUE	58.966	Duplodnaviria	Duplodnaviria	Uroviricota	Uroviricota	Caudoviricetes	Caudoviricetes		Thumleimavirales|Kirjokansivirales|Crassvirales		novel_family_96_of_Thumleimavirales|Kirjokansivirales|Crassvirales		novel_subfamily_0_of_novel_family_96_of_Thumleimavirales|Kirjokansivirales|Crassvirales		novel_genus_1_of_novel_subfamily_0_of_novel_family_96_of_Thumleimavirales|Kirjokansivirales|Crassvirales	Fully clustered
124		Salmonella phage vB_SenS_PVP-SE2	MF431252.1	60	TRUE	42.425	Duplodnaviria	Duplodnaviria	Uroviricota	Uroviricota	Caudoviricetes	Caudoviricetes		Thumleimavirales|Kirjokansivirales|Crassvirales		novel_family_152_of_Thumleimavirales|Kirjokansivirales|Crassvirales	Guernseyvirinae	Guernseyvirinae	Jerseyvirus	Jerseyvirus	Fully clustered
125		Metallosphaera turreted icosahedral virus	MF443784.1	21	TRUE	9.895		No Realm													Edges removed
126		Pseudomonas phage vB_PaeP_E220	MF490237.1	67	TRUE	62.874	Duplodnaviria	Duplodnaviria	Uroviricota	Uroviricota	Caudoviricetes	Caudoviricetes		Thumleimavirales|Kirjokansivirales|Crassvirales		novel_family_97_of_Thumleimavirales|Kirjokansivirales|Crassvirales		novel_subfamily_0_of_novel_family_97_of_Thumleimavirales|Kirjokansivirales|Crassvirales	Hollowayvirus	Hollowayvirus	Fully clustered
127		Streptococcus phage 7A5	MF580759.1	44	TRUE	35.936	Duplodnaviria	Duplodnaviria	Uroviricota	Uroviricota	Caudoviricetes	Caudoviricetes		Thumleimavirales|Kirjokansivirales|Crassvirales	Aliceevansviridae	Aliceevansviridae		novel_subfamily_0_of_Aliceevansviridae	Moineauvirus	Moineauvirus	Fully clustered
128		Streptococcus phage B0	MF580766.1	47	TRUE	36.773	Duplodnaviria	Duplodnaviria	Uroviricota	Uroviricota	Caudoviricetes	Caudoviricetes		Thumleimavirales|Kirjokansivirales|Crassvirales	Aliceevansviridae	Aliceevansviridae		novel_subfamily_0_of_Aliceevansviridae	Moineauvirus	Moineauvirus	Fully clustered
129		Streptococcus phage L5A1	MF580769.1	44	TRUE	36.884	Duplodnaviria	Duplodnaviria	Uroviricota	Uroviricota	Caudoviricetes	Caudoviricetes		Thumleimavirales|Kirjokansivirales|Crassvirales	Aliceevansviridae	Aliceevansviridae		novel_subfamily_0_of_Aliceevansviridae	Moineauvirus	Moineauvirus	Fully clustered
130		Streptococcus phage M19	MF580770.1	44	TRUE	34.328	Duplodnaviria	Duplodnaviria	Uroviricota	Uroviricota	Caudoviricetes	Caudoviricetes		Thumleimavirales|Kirjokansivirales|Crassvirales	Aliceevansviridae	Aliceevansviridae		novel_subfamily_0_of_Aliceevansviridae	Moineauvirus	Moineauvirus	Fully clustered
131		Streptococcus phage MM25	MF580771.1	41	TRUE	34.059	Duplodnaviria	Duplodnaviria	Uroviricota	Uroviricota	Caudoviricetes	Caudoviricetes		Thumleimavirales|Kirjokansivirales|Crassvirales	Aliceevansviridae	Aliceevansviridae		novel_subfamily_0_of_Aliceevansviridae	Moineauvirus	Moineauvirus	Fully clustered
132		Streptococcus phage STP1	MF580773.1	41	TRUE	35.283	Duplodnaviria	Duplodnaviria	Uroviricota	Uroviricota	Caudoviricetes	Caudoviricetes		Thumleimavirales|Kirjokansivirales|Crassvirales	Aliceevansviridae	Aliceevansviridae		novel_subfamily_0_of_Aliceevansviridae	Moineauvirus	Moineauvirus	Fully clustered
133		Pseudomonas phage PPSC2	MF893340.1	168	TRUE	97.33	Duplodnaviria	Duplodnaviria	Uroviricota	Uroviricota	Caudoviricetes	Caudoviricetes		Thumleimavirales|Kirjokansivirales|Crassvirales		novel_family_234_of_Thumleimavirales|Kirjokansivirales|Crassvirales		novel_subfamily_0_of_novel_family_234_of_Thumleimavirales|Kirjokansivirales|Crassvirales	Otagovirus	Otagovirus	Fully clustered
134		Pseudomonas phage YS35	MF974178.1	172	TRUE	93.296	Duplodnaviria	Duplodnaviria	Uroviricota	Uroviricota	Caudoviricetes	Caudoviricetes		Thumleimavirales|Kirjokansivirales|Crassvirales		novel_family_234_of_Thumleimavirales|Kirjokansivirales|Crassvirales		novel_subfamily_0_of_novel_family_234_of_Thumleimavirales|Kirjokansivirales|Crassvirales	Pakpunavirus	Pakpunavirus	Fully clustered
135		Gordonia phage Bjanes7	MG099941.1	72	TRUE	46.042	Duplodnaviria	Duplodnaviria	Uroviricota	Uroviricota	Caudoviricetes	Caudoviricetes		Thumleimavirales|Kirjokansivirales|Crassvirales		novel_family_273_of_Thumleimavirales|Kirjokansivirales|Crassvirales		Nymbaxtervirinae	Attisvirus	Attisvirus	Fully clustered
136		Klebsiella phage 1611E-K2-1	MG197810.1	86	TRUE	47.797	Duplodnaviria	Duplodnaviria	Uroviricota	Uroviricota	Caudoviricetes	Caudoviricetes		Thumleimavirales|Kirjokansivirales|Crassvirales		novel_family_149_of_Thumleimavirales|Kirjokansivirales|Crassvirales		novel_subfamily_0_of_novel_family_149_of_Thumleimavirales|Kirjokansivirales|Crassvirales	Jedunavirus	Jedunavirus	Fully clustered
137		Escherichia phage St11Ph5	MG208881.1	89	TRUE	72.444	Duplodnaviria	Duplodnaviria	Uroviricota	Uroviricota	Caudoviricetes	Caudoviricetes		Thumleimavirales|Kirjokansivirales|Crassvirales	Schitoviridae	Schitoviridae	Enquatrovirinae	Enquatrovirinae|Rothmandenesvirinae|Erskinevirinae	Gamaleyavirus	Gamaleyavirus	Fully clustered
138		Escherichia phage B2	MG581355.1	65	TRUE	44.283	Duplodnaviria	Duplodnaviria	Uroviricota	Uroviricota	Caudoviricetes	Caudoviricetes		Thumleimavirales|Kirjokansivirales|Crassvirales		novel_family_152_of_Thumleimavirales|Kirjokansivirales|Crassvirales		novel_subfamily_0_of_novel_family_152_of_Thumleimavirales|Kirjokansivirales|Crassvirales	Dhillonvirus	Dhillonvirus	Fully clustered
139		Vibrio phage Vp_R1	MG603697.1	147	TRUE	112.127	Duplodnaviria	Duplodnaviria	Uroviricota	Uroviricota	Caudoviricetes	Caudoviricetes		Thumleimavirales|Kirjokansivirales|Crassvirales		Grimontviridae		novel_subfamily_1_of_Grimontviridae		novel_genus_0_of_novel_subfamily_1_of_Grimontviridae	Fully clustered
140		Pseudoalteromonas phage Maelstrom	MG675557.1	67	TRUE	45.263	Duplodnaviria	Duplodnaviria	Uroviricota	Uroviricota	Caudoviricetes	Caudoviricetes		Thumleimavirales|Kirjokansivirales|Crassvirales		novel_family_183_of_Thumleimavirales|Kirjokansivirales|Crassvirales		novel_subfamily_0_of_novel_family_183_of_Thumleimavirales|Kirjokansivirales|Crassvirales		novel_genus_0_of_novel_subfamily_0_of_novel_family_183_of_Thumleimavirales|Kirjokansivirales|Crassvirales	Lower clustered then removed
141		Streptococcus phage vB_SthS_VA214	MG708274.1	53	TRUE	38.253	Duplodnaviria	Duplodnaviria	Uroviricota	Uroviricota	Caudoviricetes	Caudoviricetes		Thumleimavirales|Kirjokansivirales|Crassvirales	Aliceevansviridae	Aliceevansviridae		novel_subfamily_0_of_Aliceevansviridae	Moineauvirus	Moineauvirus	Fully clustered
142		Streptococcus phage vB_SthS_VA460	MG708275.1	56	TRUE	41.169	Duplodnaviria	Duplodnaviria	Uroviricota	Uroviricota	Caudoviricetes	Caudoviricetes		Thumleimavirales|Kirjokansivirales|Crassvirales	Aliceevansviridae	Aliceevansviridae		novel_subfamily_0_of_Aliceevansviridae	Moineauvirus	Moineauvirus	Fully clustered
143		Escherichia phage EP335	MG748548.1	125	TRUE	76.622	Duplodnaviria	Duplodnaviria	Uroviricota	Uroviricota	Caudoviricetes	Caudoviricetes		Thumleimavirales|Kirjokansivirales|Crassvirales		Grimontviridae	Gordonclarkvirinae	Gordonclarkvirinae	Kuravirus	Kuravirus|Nieuwekanaalvirus	Fully clustered
144		Gordonia phage SallySpecial	MG812496.1	21	TRUE	15.896	Duplodnaviria	Duplodnaviria	Uroviricota	Uroviricota	Caudoviricetes	Caudoviricetes		Thumleimavirales|Kirjokansivirales|Crassvirales		novel_family_241_of_Thumleimavirales|Kirjokansivirales|Crassvirales		novel_subfamily_0_of_novel_family_241_of_Thumleimavirales|Kirjokansivirales|Crassvirales		novel_genus_1_of_novel_subfamily_0_of_novel_family_241_of_Thumleimavirales|Kirjokansivirales|Crassvirales	Fully clustered
145		Gordonia phage Beenie	MG845393.1	73	TRUE	47.953	Duplodnaviria	Duplodnaviria	Uroviricota	Uroviricota	Caudoviricetes	Caudoviricetes		Thumleimavirales|Kirjokansivirales|Crassvirales		novel_family_273_of_Thumleimavirales|Kirjokansivirales|Crassvirales		Nymbaxtervirinae		novel_genus_2_of_Nymbaxtervirinae	Fully clustered
146		Salmonella phage SE131	MG873442.1	147	TRUE	89.91	Duplodnaviria	Duplodnaviria	Uroviricota	Uroviricota	Caudoviricetes	Caudoviricetes		Thumleimavirales|Kirjokansivirales|Crassvirales		Grimontviridae		novel_subfamily_0_of_Grimontviridae		novel_genus_1_of_novel_subfamily_0_of_Grimontviridae	Fully clustered
147		Pseudomonas phage vB_PaeS_C1	MG897800.1	59	TRUE	43.133	Duplodnaviria	Duplodnaviria	Uroviricota	Uroviricota	Caudoviricetes	Caudoviricetes		Thumleimavirales|Kirjokansivirales|Crassvirales		Mesyanzhinovviridae		novel_subfamily_3_of_Mesyanzhinovviridae	Septimatrevirus	Septimatrevirus	Fully clustered
148		Bacillus phage v_B-Bak10	MG967618.1	115	TRUE	82.931	Duplodnaviria	Duplodnaviria	Uroviricota	Uroviricota	Caudoviricetes	Caudoviricetes		Thumleimavirales|Kirjokansivirales|Crassvirales		novel_family_21_of_Thumleimavirales|Kirjokansivirales|Crassvirales		novel_subfamily_0_of_novel_family_21_of_Thumleimavirales|Kirjokansivirales|Crassvirales		novel_genus_0_of_novel_subfamily_0_of_novel_family_21_of_Thumleimavirales|Kirjokansivirales|Crassvirales	Fully clustered
149		Streptococcus phage D1024	MH000603.1	49	TRUE	37.757	Duplodnaviria	Duplodnaviria	Uroviricota	Uroviricota	Caudoviricetes	Caudoviricetes		Thumleimavirales|Kirjokansivirales|Crassvirales	Aliceevansviridae	Aliceevansviridae		novel_subfamily_0_of_Aliceevansviridae	Moineauvirus	Moineauvirus	Fully clustered
150		Streptococcus phage D1811	MH000604.1	40	TRUE	34.083	Duplodnaviria	Duplodnaviria	Uroviricota	Uroviricota	Caudoviricetes	Caudoviricetes		Thumleimavirales|Kirjokansivirales|Crassvirales	Aliceevansviridae	Aliceevansviridae		novel_subfamily_0_of_Aliceevansviridae	Moineauvirus	Moineauvirus	Fully clustered
151		Mycobacterium phage Jeon	MH001450.1	85	TRUE	60.908	Duplodnaviria	Duplodnaviria	Uroviricota	Uroviricota	Caudoviricetes	Caudoviricetes		Thumleimavirales|Kirjokansivirales|Crassvirales		novel_family_280_of_Thumleimavirales|Kirjokansivirales|Crassvirales		novel_subfamily_0_of_novel_family_280_of_Thumleimavirales|Kirjokansivirales|Crassvirales		novel_genus_0_of_novel_subfamily_0_of_novel_family_280_of_Thumleimavirales|Kirjokansivirales|Crassvirales	Fully clustered
152		Microbacterium phage Didgeridoo	MH045566.1	74	TRUE	42.655	Duplodnaviria	Duplodnaviria	Uroviricota	Uroviricota	Caudoviricetes	Caudoviricetes		Thumleimavirales|Kirjokansivirales|Crassvirales		novel_family_299_of_Thumleimavirales|Kirjokansivirales|Crassvirales		novel_subfamily_0_of_novel_family_299_of_Thumleimavirales|Kirjokansivirales|Crassvirales	Dismasvirus	Dismasvirus	Fully clustered
153		Microbacterium phage Elva	MH045567.1	71	TRUE	42.139	Duplodnaviria	Duplodnaviria	Uroviricota	Uroviricota	Caudoviricetes	Caudoviricetes		Thumleimavirales|Kirjokansivirales|Crassvirales		novel_family_299_of_Thumleimavirales|Kirjokansivirales|Crassvirales		novel_subfamily_0_of_novel_family_299_of_Thumleimavirales|Kirjokansivirales|Crassvirales	Dismasvirus	Dismasvirus	Fully clustered
154		Escherichia phage vB_EcoS-Ro145c2YLVW	MH051334.1	71	TRUE	42.145	Duplodnaviria	Duplodnaviria	Uroviricota	Uroviricota	Caudoviricetes	Caudoviricetes		Thumleimavirales|Kirjokansivirales|Crassvirales		novel_family_152_of_Thumleimavirales|Kirjokansivirales|Crassvirales	Guernseyvirinae	Guernseyvirinae	Kagunavirus	Kagunavirus	Fully clustered
155		Gordonia phage Easley	MH155867.1	77	TRUE	46.717	Duplodnaviria	Duplodnaviria	Uroviricota	Uroviricota	Caudoviricetes	Caudoviricetes		Thumleimavirales|Kirjokansivirales|Crassvirales		novel_family_273_of_Thumleimavirales|Kirjokansivirales|Crassvirales		Nymbaxtervirinae		novel_genus_2_of_Nymbaxtervirinae	Fully clustered
156		Streptomyces phage Ibantik	MH155870.1	105	TRUE	56.362	Duplodnaviria	Duplodnaviria	Uroviricota	Uroviricota	Caudoviricetes	Caudoviricetes		Thumleimavirales|Kirjokansivirales|Crassvirales		novel_family_316_of_Thumleimavirales|Kirjokansivirales|Crassvirales		novel_subfamily_0_of_novel_family_316_of_Thumleimavirales|Kirjokansivirales|Crassvirales		novel_genus_0_of_novel_subfamily_0_of_novel_family_316_of_Thumleimavirales|Kirjokansivirales|Crassvirales	Lower clustered then removed
157		Pseudomonas phage 98PfluR60PP	MH179480.1	92	TRUE	74.361	Duplodnaviria	Duplodnaviria	Uroviricota	Uroviricota	Caudoviricetes	Caudoviricetes		Thumleimavirales|Kirjokansivirales|Crassvirales	Schitoviridae	Schitoviridae		novel_subfamily_2_of_Schitoviridae	Littlefixvirus	Littlefixvirus	Fully clustered
158		Xanthomonas phage phiXv2	MH206183.1	12	TRUE	6.564	Monodnaviria	Monodnaviria	Hofneiviricota	Hofneiviricota|Saleviricota|Phixviricota	Faserviricetes	Faserviricetes|Huolimaviricetes|Malgrandaviricetes	Tubulavirales		Inoviridae				Lophivirus		Fully clustered
159		Xanthomonas phage phiLF	MH206184.1	10	TRUE	6.062	Monodnaviria	Monodnaviria	Hofneiviricota	Hofneiviricota|Saleviricota|Phixviricota	Faserviricetes	Faserviricetes|Huolimaviricetes|Malgrandaviricetes	Tubulavirales		Inoviridae				Lophivirus		Fully clustered
160		Gordonia phage Ebert	MH271295.1	78	TRUE	46.653	Duplodnaviria	Duplodnaviria	Uroviricota	Uroviricota	Caudoviricetes	Caudoviricetes		Thumleimavirales|Kirjokansivirales|Crassvirales		novel_family_273_of_Thumleimavirales|Kirjokansivirales|Crassvirales		Nymbaxtervirinae	Attisvirus	Attisvirus	Fully clustered
161		Gordonia phage Emperor	MH271296.1	24	TRUE	16.604	Duplodnaviria	Duplodnaviria	Uroviricota	Uroviricota	Caudoviricetes	Caudoviricetes		Thumleimavirales|Kirjokansivirales|Crassvirales		novel_family_241_of_Thumleimavirales|Kirjokansivirales|Crassvirales		novel_subfamily_0_of_novel_family_241_of_Thumleimavirales|Kirjokansivirales|Crassvirales		novel_genus_1_of_novel_subfamily_0_of_novel_family_241_of_Thumleimavirales|Kirjokansivirales|Crassvirales	Fully clustered
162		Escherichia phage phi G17	MH358458.1	78	TRUE	68.27	Duplodnaviria	Duplodnaviria	Uroviricota	Uroviricota	Caudoviricetes	Caudoviricetes		Thumleimavirales|Kirjokansivirales|Crassvirales	Schitoviridae	Schitoviridae	Enquatrovirinae	Enquatrovirinae|Rothmandenesvirinae|Erskinevirinae	Gamaleyavirus	Gamaleyavirus	Fully clustered
163		Escherichia phage Halfdan	MH362766.1	56	TRUE	42.858	Duplodnaviria	Duplodnaviria	Uroviricota	Uroviricota	Caudoviricetes	Caudoviricetes		Thumleimavirales|Kirjokansivirales|Crassvirales		Mesyanzhinovviridae		novel_subfamily_3_of_Mesyanzhinovviridae		novel_genus_3_of_novel_subfamily_3_of_Mesyanzhinovviridae	Fully clustered
164		Salmonella phage S100	MH370358.1	66	TRUE	43.468	Duplodnaviria	Duplodnaviria	Uroviricota	Uroviricota	Caudoviricetes	Caudoviricetes		Thumleimavirales|Kirjokansivirales|Crassvirales		novel_family_152_of_Thumleimavirales|Kirjokansivirales|Crassvirales	Guernseyvirinae	Guernseyvirinae	Jerseyvirus	Jerseyvirus	Fully clustered
165		Salmonella phage S102	MH370360.1	64	TRUE	42.439	Duplodnaviria	Duplodnaviria	Uroviricota	Uroviricota	Caudoviricetes	Caudoviricetes		Thumleimavirales|Kirjokansivirales|Crassvirales		novel_family_152_of_Thumleimavirales|Kirjokansivirales|Crassvirales	Guernseyvirinae	Guernseyvirinae	Jerseyvirus	Jerseyvirus	Fully clustered
166		Arthrobacter phage Tatanka	MH399789.1	85	TRUE	58.12	Duplodnaviria	Duplodnaviria	Uroviricota	Uroviricota	Caudoviricetes	Caudoviricetes		Thumleimavirales|Kirjokansivirales|Crassvirales		novel_family_247_of_Thumleimavirales|Kirjokansivirales|Crassvirales		Deejayvirinae	Gordonvirus	Gordonvirus	Fully clustered
167		Salmonella virus VSe103	MH424443.1	57	TRUE	42.262	Duplodnaviria	Duplodnaviria	Uroviricota	Uroviricota	Caudoviricetes	Caudoviricetes		Thumleimavirales|Kirjokansivirales|Crassvirales		novel_family_152_of_Thumleimavirales|Kirjokansivirales|Crassvirales	Guernseyvirinae	Guernseyvirinae	Jerseyvirus	Jerseyvirus	Fully clustered
168		Salmonella virus VSiP	MH424444.1	73	TRUE	43.11	Duplodnaviria	Duplodnaviria	Uroviricota	Uroviricota	Caudoviricetes	Caudoviricetes		Thumleimavirales|Kirjokansivirales|Crassvirales		novel_family_152_of_Thumleimavirales|Kirjokansivirales|Crassvirales	Guernseyvirinae	Guernseyvirinae	Cornellvirus	Cornellvirus	Fully clustered
169		Salmonella virus VSt10	MH424445.1	59	TRUE	41.581	Duplodnaviria	Duplodnaviria	Uroviricota	Uroviricota	Caudoviricetes	Caudoviricetes		Thumleimavirales|Kirjokansivirales|Crassvirales		novel_family_152_of_Thumleimavirales|Kirjokansivirales|Crassvirales	Guernseyvirinae	Guernseyvirinae	Jerseyvirus	Jerseyvirus	Fully clustered
170		Erwinia phage Pavtok	MH426726.1	62	TRUE	61.401	Duplodnaviria	Duplodnaviria	Uroviricota	Uroviricota	Caudoviricetes	Caudoviricetes		Thumleimavirales|Kirjokansivirales|Crassvirales		novel_family_96_of_Thumleimavirales|Kirjokansivirales|Crassvirales		novel_subfamily_2_of_novel_family_96_of_Thumleimavirales|Kirjokansivirales|Crassvirales		novel_genus_0_of_novel_subfamily_2_of_novel_family_96_of_Thumleimavirales|Kirjokansivirales|Crassvirales	Fully clustered
171		Arthrobacter phage Breylor17	MH450115.1	84	TRUE	57.822	Duplodnaviria	Duplodnaviria	Uroviricota	Uroviricota	Caudoviricetes	Caudoviricetes		Thumleimavirales|Kirjokansivirales|Crassvirales		novel_family_247_of_Thumleimavirales|Kirjokansivirales|Crassvirales		Deejayvirinae	Gordonvirus	Gordonvirus	Fully clustered
172		Arthrobacter phage KeaneyLin	MH450120.1	95	TRUE	57.847	Duplodnaviria	Duplodnaviria	Uroviricota	Uroviricota	Caudoviricetes	Caudoviricetes		Thumleimavirales|Kirjokansivirales|Crassvirales		novel_family_247_of_Thumleimavirales|Kirjokansivirales|Crassvirales		Deejayvirinae	Mudcatvirus	Mudcatvirus	Fully clustered
173		Arthrobacter phage MargaretKali	MH450123.1	72	TRUE	39.448	Duplodnaviria	Duplodnaviria	Uroviricota	Uroviricota	Caudoviricetes	Caudoviricetes		Thumleimavirales|Kirjokansivirales|Crassvirales		novel_family_293_of_Thumleimavirales|Kirjokansivirales|Crassvirales		novel_subfamily_2_of_novel_family_293_of_Thumleimavirales|Kirjokansivirales|Crassvirales		novel_genus_0_of_novel_subfamily_2_of_novel_family_293_of_Thumleimavirales|Kirjokansivirales|Crassvirales	Fully clustered
174		Arthrobacter phage Synepsis	MH479926.1	84	TRUE	57.542	Duplodnaviria	Duplodnaviria	Uroviricota	Uroviricota	Caudoviricetes	Caudoviricetes		Thumleimavirales|Kirjokansivirales|Crassvirales		novel_family_247_of_Thumleimavirales|Kirjokansivirales|Crassvirales		Deejayvirinae	Gordonvirus	Gordonvirus	Fully clustered
175		Enterobacteria phage T6	MH550421.1	265	TRUE	168.706	Duplodnaviria	Duplodnaviria	Uroviricota	Uroviricota	Caudoviricetes	Caudoviricetes		Thumleimavirales|Kirjokansivirales|Crassvirales	Straboviridae	Straboviridae	Tevenvirinae	Tevenvirinae|Twarogvirinae	Tequatrovirus	Tequatrovirus|Mosigvirus	Fully clustered
176		Serratia phage Scapp	MH553517.1	59	TRUE	42.969	Duplodnaviria	Duplodnaviria	Uroviricota	Uroviricota	Caudoviricetes	Caudoviricetes		Thumleimavirales|Kirjokansivirales|Crassvirales		novel_family_152_of_Thumleimavirales|Kirjokansivirales|Crassvirales		novel_subfamily_1_of_novel_family_152_of_Thumleimavirales|Kirjokansivirales|Crassvirales		novel_genus_0_of_novel_subfamily_1_of_novel_family_152_of_Thumleimavirales|Kirjokansivirales|Crassvirales	Fully clustered
177		Pseudomonas phage Fc02	MH719189.1	54	TRUE	38.122	Duplodnaviria	Duplodnaviria	Uroviricota	Uroviricota	Caudoviricetes	Caudoviricetes		Thumleimavirales|Kirjokansivirales|Crassvirales		novel_family_123_of_Thumleimavirales|Kirjokansivirales|Crassvirales		novel_subfamily_0_of_novel_family_123_of_Thumleimavirales|Kirjokansivirales|Crassvirales		novel_genus_0_of_novel_subfamily_0_of_novel_family_123_of_Thumleimavirales|Kirjokansivirales|Crassvirales	Fully clustered
178		Pseudomonas phage H71	MH719190.1	54	TRUE	38.223	Duplodnaviria	Duplodnaviria	Uroviricota	Uroviricota	Caudoviricetes	Caudoviricetes		Thumleimavirales|Kirjokansivirales|Crassvirales		novel_family_123_of_Thumleimavirales|Kirjokansivirales|Crassvirales		novel_subfamily_0_of_novel_family_123_of_Thumleimavirales|Kirjokansivirales|Crassvirales		novel_genus_0_of_novel_subfamily_0_of_novel_family_123_of_Thumleimavirales|Kirjokansivirales|Crassvirales	Fully clustered
179		Pseudomonas phage Fc22	MH719191.1	53	TRUE	38.255	Duplodnaviria	Duplodnaviria	Uroviricota	Uroviricota	Caudoviricetes	Caudoviricetes		Thumleimavirales|Kirjokansivirales|Crassvirales		novel_family_123_of_Thumleimavirales|Kirjokansivirales|Crassvirales		novel_subfamily_0_of_novel_family_123_of_Thumleimavirales|Kirjokansivirales|Crassvirales		novel_genus_0_of_novel_subfamily_0_of_novel_family_123_of_Thumleimavirales|Kirjokansivirales|Crassvirales	Fully clustered
180		Pseudomonas phage H72	MH719193.1	55	TRUE	38.579	Duplodnaviria	Duplodnaviria	Uroviricota	Uroviricota	Caudoviricetes	Caudoviricetes		Thumleimavirales|Kirjokansivirales|Crassvirales		novel_family_123_of_Thumleimavirales|Kirjokansivirales|Crassvirales		novel_subfamily_0_of_novel_family_123_of_Thumleimavirales|Kirjokansivirales|Crassvirales		novel_genus_0_of_novel_subfamily_0_of_novel_family_123_of_Thumleimavirales|Kirjokansivirales|Crassvirales	Fully clustered
181		Pseudomonas phage Ps60	MH719194.1	56	TRUE	39.676	Duplodnaviria	Duplodnaviria	Uroviricota	Uroviricota	Caudoviricetes	Caudoviricetes		Thumleimavirales|Kirjokansivirales|Crassvirales		novel_family_123_of_Thumleimavirales|Kirjokansivirales|Crassvirales		novel_subfamily_0_of_novel_family_123_of_Thumleimavirales|Kirjokansivirales|Crassvirales	Beetrevirus	Beetrevirus	Fully clustered
182		Pseudomonas phage Ps59	MH719195.1	54	TRUE	39.02	Duplodnaviria	Duplodnaviria	Uroviricota	Uroviricota	Caudoviricetes	Caudoviricetes		Thumleimavirales|Kirjokansivirales|Crassvirales		novel_family_123_of_Thumleimavirales|Kirjokansivirales|Crassvirales		novel_subfamily_0_of_novel_family_123_of_Thumleimavirales|Kirjokansivirales|Crassvirales		novel_genus_0_of_novel_subfamily_0_of_novel_family_123_of_Thumleimavirales|Kirjokansivirales|Crassvirales	Fully clustered
183		Escherichia phage PGN829.1	MH733496.1	84	TRUE	74.437	Duplodnaviria	Duplodnaviria	Uroviricota	Uroviricota	Caudoviricetes	Caudoviricetes		Thumleimavirales|Kirjokansivirales|Crassvirales	Schitoviridae	Schitoviridae	Enquatrovirinae	Enquatrovirinae|Rothmandenesvirinae|Erskinevirinae	Gamaleyavirus	Gamaleyavirus	Fully clustered
184		Bacillus phage Ray17	MH752385.1	74	TRUE	43.733	Duplodnaviria	Duplodnaviria	Uroviricota	Uroviricota	Caudoviricetes	Caudoviricetes		Thumleimavirales|Kirjokansivirales|Crassvirales		novel_family_47_of_Thumleimavirales|Kirjokansivirales|Crassvirales		novel_subfamily_0_of_novel_family_47_of_Thumleimavirales|Kirjokansivirales|Crassvirales		novel_genus_0_of_novel_subfamily_0_of_novel_family_47_of_Thumleimavirales|Kirjokansivirales|Crassvirales	Fully clustered
185		Pseudomonas phage PaGz-1	MH791399.2	175	TRUE	93.975	Duplodnaviria	Duplodnaviria	Uroviricota	Uroviricota	Caudoviricetes	Caudoviricetes		Thumleimavirales|Kirjokansivirales|Crassvirales		novel_family_234_of_Thumleimavirales|Kirjokansivirales|Crassvirales		novel_subfamily_0_of_novel_family_234_of_Thumleimavirales|Kirjokansivirales|Crassvirales	Pakpunavirus	Pakpunavirus	Fully clustered
186		Pseudomonas phage PaZq-1	MH791408.2	169	TRUE	94.315	Duplodnaviria	Duplodnaviria	Uroviricota	Uroviricota	Caudoviricetes	Caudoviricetes		Thumleimavirales|Kirjokansivirales|Crassvirales		novel_family_234_of_Thumleimavirales|Kirjokansivirales|Crassvirales		novel_subfamily_0_of_novel_family_234_of_Thumleimavirales|Kirjokansivirales|Crassvirales	Pakpunavirus	Pakpunavirus	Fully clustered
187		Arthrobacter phage Adaia	MH834594.1	28	TRUE	15.84	Duplodnaviria	Duplodnaviria	Uroviricota	Uroviricota	Caudoviricetes	Caudoviricetes		Thumleimavirales|Kirjokansivirales|Crassvirales		novel_family_241_of_Thumleimavirales|Kirjokansivirales|Crassvirales		novel_subfamily_1_of_novel_family_241_of_Thumleimavirales|Kirjokansivirales|Crassvirales		novel_genus_0_of_novel_subfamily_1_of_novel_family_241_of_Thumleimavirales|Kirjokansivirales|Crassvirales	Fully clustered
188		Arthrobacter phage Atraxa	MH834597.1	23	TRUE	14.927	Duplodnaviria	Duplodnaviria	Uroviricota	Uroviricota	Caudoviricetes	Caudoviricetes		Thumleimavirales|Kirjokansivirales|Crassvirales		novel_family_241_of_Thumleimavirales|Kirjokansivirales|Crassvirales		novel_subfamily_1_of_novel_family_241_of_Thumleimavirales|Kirjokansivirales|Crassvirales		novel_genus_1_of_novel_subfamily_1_of_novel_family_241_of_Thumleimavirales|Kirjokansivirales|Crassvirales	Fully clustered
189		Arthrobacter phage Auxilium	MH834598.1	93	TRUE	49.447	Duplodnaviria	Duplodnaviria	Uroviricota	Uroviricota	Caudoviricetes	Caudoviricetes		Thumleimavirales|Kirjokansivirales|Crassvirales		novel_family_293_of_Thumleimavirales|Kirjokansivirales|Crassvirales		novel_subfamily_1_of_novel_family_293_of_Thumleimavirales|Kirjokansivirales|Crassvirales		novel_genus_0_of_novel_subfamily_1_of_novel_family_293_of_Thumleimavirales|Kirjokansivirales|Crassvirales	Fully clustered
190		Arthrobacter phage Corgi	MH834607.1	26	TRUE	15.771	Duplodnaviria	Duplodnaviria	Uroviricota	Uroviricota	Caudoviricetes	Caudoviricetes		Thumleimavirales|Kirjokansivirales|Crassvirales		novel_family_246_of_Thumleimavirales|Kirjokansivirales|Crassvirales		novel_subfamily_0_of_novel_family_246_of_Thumleimavirales|Kirjokansivirales|Crassvirales		novel_genus_0_of_novel_subfamily_0_of_novel_family_246_of_Thumleimavirales|Kirjokansivirales|Crassvirales	Fully clustered
191		Arthrobacter phage Faja	MH834612.1	95	TRUE	52.49	Duplodnaviria	Duplodnaviria	Uroviricota	Uroviricota	Caudoviricetes	Caudoviricetes		Thumleimavirales|Kirjokansivirales|Crassvirales		novel_family_293_of_Thumleimavirales|Kirjokansivirales|Crassvirales		novel_subfamily_1_of_novel_family_293_of_Thumleimavirales|Kirjokansivirales|Crassvirales		novel_genus_2_of_novel_subfamily_1_of_novel_family_293_of_Thumleimavirales|Kirjokansivirales|Crassvirales	Fully clustered
192		Arthrobacter phage Nandita	MH834621.1	66	TRUE	42.378	Duplodnaviria	Duplodnaviria	Uroviricota	Uroviricota	Caudoviricetes	Caudoviricetes		Thumleimavirales|Kirjokansivirales|Crassvirales		novel_family_292_of_Thumleimavirales|Kirjokansivirales|Crassvirales		novel_subfamily_0_of_novel_family_292_of_Thumleimavirales|Kirjokansivirales|Crassvirales||novel_family_293_of_Thumleimavirales|Kirjokansivirales|Crassvirales		novel_genus_1_of_novel_subfamily_0_of_novel_family_292_of_Thumleimavirales|Kirjokansivirales|Crassvirales||novel_family_293_of_Thumleimavirales|Kirjokansivirales|Crassvirales	Fully clustered
193		Arthrobacter phage Noely	MH834622.1	23	TRUE	15.013	Duplodnaviria	Duplodnaviria	Uroviricota	Uroviricota	Caudoviricetes	Caudoviricetes		Thumleimavirales|Kirjokansivirales|Crassvirales		novel_family_246_of_Thumleimavirales|Kirjokansivirales|Crassvirales		novel_subfamily_0_of_novel_family_246_of_Thumleimavirales|Kirjokansivirales|Crassvirales		novel_genus_0_of_novel_subfamily_0_of_novel_family_246_of_Thumleimavirales|Kirjokansivirales|Crassvirales	Fully clustered
194		Arthrobacter phage Richie	MH834625.1	98	TRUE	53.867	Duplodnaviria	Duplodnaviria	Uroviricota	Uroviricota	Caudoviricetes	Caudoviricetes		Thumleimavirales|Kirjokansivirales|Crassvirales		novel_family_293_of_Thumleimavirales|Kirjokansivirales|Crassvirales		novel_subfamily_1_of_novel_family_293_of_Thumleimavirales|Kirjokansivirales|Crassvirales		novel_genus_0_of_novel_subfamily_1_of_novel_family_293_of_Thumleimavirales|Kirjokansivirales|Crassvirales	Fully clustered
195		Arthrobacter phage Ryan	MH834627.1	70	TRUE	43.182	Duplodnaviria	Duplodnaviria	Uroviricota	Uroviricota	Caudoviricetes	Caudoviricetes		Thumleimavirales|Kirjokansivirales|Crassvirales		novel_family_292_of_Thumleimavirales|Kirjokansivirales|Crassvirales		novel_subfamily_0_of_novel_family_292_of_Thumleimavirales|Kirjokansivirales|Crassvirales||novel_family_293_of_Thumleimavirales|Kirjokansivirales|Crassvirales		novel_genus_1_of_novel_subfamily_0_of_novel_family_292_of_Thumleimavirales|Kirjokansivirales|Crassvirales||novel_family_293_of_Thumleimavirales|Kirjokansivirales|Crassvirales	Fully clustered
196		Bacillus phage vB_BcoS-136	MH884508.1	238	TRUE	160.59	Duplodnaviria	Duplodnaviria	Uroviricota	Uroviricota	Caudoviricetes	Caudoviricetes		Thumleimavirales|Kirjokansivirales|Crassvirales		novel_family_22_of_Thumleimavirales|Kirjokansivirales|Crassvirales		novel_subfamily_1_of_novel_family_22_of_Thumleimavirales|Kirjokansivirales|Crassvirales		novel_genus_5_of_novel_subfamily_1_of_novel_family_22_of_Thumleimavirales|Kirjokansivirales|Crassvirales	Fully clustered
197		Streptococcus phage SW16	MH892350.1	45	TRUE	32.106	Duplodnaviria	Duplodnaviria	Uroviricota	Uroviricota	Caudoviricetes	Caudoviricetes		Thumleimavirales|Kirjokansivirales|Crassvirales		Aliceevansviridae		novel_subfamily_0_of_Aliceevansviridae		Piorkowskivirus	Fully clustered
198		Streptococcus phage SW6	MH892351.1	42	TRUE	34.276	Duplodnaviria	Duplodnaviria	Uroviricota	Uroviricota	Caudoviricetes	Caudoviricetes		Thumleimavirales|Kirjokansivirales|Crassvirales	Aliceevansviridae	Aliceevansviridae		novel_subfamily_0_of_Aliceevansviridae	Moineauvirus	Moineauvirus	Fully clustered
199		Streptococcus phage SW1	MH892352.1	38	TRUE	34.821	Duplodnaviria	Duplodnaviria	Uroviricota	Uroviricota	Caudoviricetes	Caudoviricetes		Thumleimavirales|Kirjokansivirales|Crassvirales	Aliceevansviridae	Aliceevansviridae		novel_subfamily_0_of_Aliceevansviridae	Moineauvirus	Moineauvirus	Fully clustered
200		Streptococcus phage SW2	MH892353.1	47	TRUE	37.222	Duplodnaviria	Duplodnaviria	Uroviricota	Uroviricota	Caudoviricetes	Caudoviricetes		Thumleimavirales|Kirjokansivirales|Crassvirales	Aliceevansviridae	Aliceevansviridae		novel_subfamily_0_of_Aliceevansviridae	Moineauvirus	Moineauvirus	Fully clustered
201		Streptococcus phage SW3	MH892354.1	45	TRUE	37.181	Duplodnaviria	Duplodnaviria	Uroviricota	Uroviricota	Caudoviricetes	Caudoviricetes		Thumleimavirales|Kirjokansivirales|Crassvirales	Aliceevansviridae	Aliceevansviridae		novel_subfamily_0_of_Aliceevansviridae	Moineauvirus	Moineauvirus	Fully clustered
202		Streptococcus phage SW4	MH892355.1	47	TRUE	34.556	Duplodnaviria	Duplodnaviria	Uroviricota	Uroviricota	Caudoviricetes	Caudoviricetes		Thumleimavirales|Kirjokansivirales|Crassvirales		Aliceevansviridae		novel_subfamily_0_of_Aliceevansviridae		novel_genus_3_of_novel_subfamily_0_of_Aliceevansviridae	Fully clustered
203		Streptococcus phage SW8	MH892357.1	41	TRUE	33.93	Duplodnaviria	Duplodnaviria	Uroviricota	Uroviricota	Caudoviricetes	Caudoviricetes		Thumleimavirales|Kirjokansivirales|Crassvirales	Aliceevansviridae	Aliceevansviridae		novel_subfamily_0_of_Aliceevansviridae	Moineauvirus	Moineauvirus	Fully clustered
204		Streptococcus phage SW11	MH892360.1	42	TRUE	36.25	Duplodnaviria	Duplodnaviria	Uroviricota	Uroviricota	Caudoviricetes	Caudoviricetes		Thumleimavirales|Kirjokansivirales|Crassvirales	Aliceevansviridae	Aliceevansviridae		novel_subfamily_0_of_Aliceevansviridae	Moineauvirus	Moineauvirus	Fully clustered
205		Streptococcus phage SW12	MH892361.1	43	TRUE	35.382	Duplodnaviria	Duplodnaviria	Uroviricota	Uroviricota	Caudoviricetes	Caudoviricetes		Thumleimavirales|Kirjokansivirales|Crassvirales	Aliceevansviridae	Aliceevansviridae		novel_subfamily_0_of_Aliceevansviridae	Moineauvirus	Moineauvirus	Fully clustered
206		Streptococcus phage SW13	MH892362.1	41	TRUE	36.587	Duplodnaviria	Duplodnaviria	Uroviricota	Uroviricota	Caudoviricetes	Caudoviricetes		Thumleimavirales|Kirjokansivirales|Crassvirales	Aliceevansviridae	Aliceevansviridae		novel_subfamily_0_of_Aliceevansviridae	Brussowvirus	Brussowvirus	Fully clustered
207		Streptococcus phage SW14	MH892363.1	46	TRUE	35.913	Duplodnaviria	Duplodnaviria	Uroviricota	Uroviricota	Caudoviricetes	Caudoviricetes		Thumleimavirales|Kirjokansivirales|Crassvirales	Aliceevansviridae	Aliceevansviridae		novel_subfamily_0_of_Aliceevansviridae	Brussowvirus	Brussowvirus	Fully clustered
208		Streptococcus phage SW15	MH892364.1	44	TRUE	34.289	Duplodnaviria	Duplodnaviria	Uroviricota	Uroviricota	Caudoviricetes	Caudoviricetes		Thumleimavirales|Kirjokansivirales|Crassvirales	Aliceevansviridae	Aliceevansviridae		novel_subfamily_0_of_Aliceevansviridae	Brussowvirus	Brussowvirus	Fully clustered
209		Streptococcus phage SW18	MH892366.1	44	TRUE	34.825	Duplodnaviria	Duplodnaviria	Uroviricota	Uroviricota	Caudoviricetes	Caudoviricetes		Thumleimavirales|Kirjokansivirales|Crassvirales	Aliceevansviridae	Aliceevansviridae		novel_subfamily_0_of_Aliceevansviridae	Brussowvirus	Brussowvirus	Fully clustered
210		Streptococcus phage SW19	MH892367.1	46	TRUE	35.153	Duplodnaviria	Duplodnaviria	Uroviricota	Uroviricota	Caudoviricetes	Caudoviricetes		Thumleimavirales|Kirjokansivirales|Crassvirales		Aliceevansviridae		novel_subfamily_0_of_Aliceevansviridae		novel_genus_3_of_novel_subfamily_0_of_Aliceevansviridae	Fully clustered
211		Streptococcus phage SW22	MH892369.1	45	TRUE	31.738	Duplodnaviria	Duplodnaviria	Uroviricota	Uroviricota	Caudoviricetes	Caudoviricetes		Thumleimavirales|Kirjokansivirales|Crassvirales		Aliceevansviridae		novel_subfamily_0_of_Aliceevansviridae		Piorkowskivirus	Fully clustered
212		Streptococcus phage SW27	MH892373.1	46	TRUE	33.953	Duplodnaviria	Duplodnaviria	Uroviricota	Uroviricota	Caudoviricetes	Caudoviricetes		Thumleimavirales|Kirjokansivirales|Crassvirales		Aliceevansviridae		novel_subfamily_0_of_Aliceevansviridae		novel_genus_3_of_novel_subfamily_0_of_Aliceevansviridae	Fully clustered
213		Streptococcus phage SW1151	MH892376.1	45	TRUE	35.056	Duplodnaviria	Duplodnaviria	Uroviricota	Uroviricota	Caudoviricetes	Caudoviricetes		Thumleimavirales|Kirjokansivirales|Crassvirales	Aliceevansviridae	Aliceevansviridae		novel_subfamily_0_of_Aliceevansviridae	Brussowvirus	Brussowvirus	Fully clustered
214		Streptococcus phage SWK3	MH892379.1	41	TRUE	35.443	Duplodnaviria	Duplodnaviria	Uroviricota	Uroviricota	Caudoviricetes	Caudoviricetes		Thumleimavirales|Kirjokansivirales|Crassvirales	Aliceevansviridae	Aliceevansviridae		novel_subfamily_0_of_Aliceevansviridae	Moineauvirus	Moineauvirus	Fully clustered
215		Streptococcus phage SWK6	MH892382.1	38	TRUE	34.999	Duplodnaviria	Duplodnaviria	Uroviricota	Uroviricota	Caudoviricetes	Caudoviricetes		Thumleimavirales|Kirjokansivirales|Crassvirales	Aliceevansviridae	Aliceevansviridae		novel_subfamily_0_of_Aliceevansviridae	Moineauvirus	Moineauvirus	Fully clustered
216		Arthrobacter phage Hestia	MH910036.1	89	TRUE	51.476	Duplodnaviria	Duplodnaviria	Uroviricota	Uroviricota	Caudoviricetes	Caudoviricetes		Thumleimavirales|Kirjokansivirales|Crassvirales		novel_family_293_of_Thumleimavirales|Kirjokansivirales|Crassvirales		novel_subfamily_1_of_novel_family_293_of_Thumleimavirales|Kirjokansivirales|Crassvirales		novel_genus_1_of_novel_subfamily_1_of_novel_family_293_of_Thumleimavirales|Kirjokansivirales|Crassvirales	Fully clustered
217		Arthrobacter phage Isolde	MH910037.1	96	TRUE	53.234	Duplodnaviria	Duplodnaviria	Uroviricota	Uroviricota	Caudoviricetes	Caudoviricetes		Thumleimavirales|Kirjokansivirales|Crassvirales		novel_family_293_of_Thumleimavirales|Kirjokansivirales|Crassvirales		novel_subfamily_1_of_novel_family_293_of_Thumleimavirales|Kirjokansivirales|Crassvirales		novel_genus_0_of_novel_subfamily_1_of_novel_family_293_of_Thumleimavirales|Kirjokansivirales|Crassvirales	Fully clustered
218		Arthrobacter phage Seahorse	MH910041.1	100	TRUE	56.481	Duplodnaviria	Duplodnaviria	Uroviricota	Uroviricota	Caudoviricetes	Caudoviricetes		Thumleimavirales|Kirjokansivirales|Crassvirales		novel_family_293_of_Thumleimavirales|Kirjokansivirales|Crassvirales		novel_subfamily_1_of_novel_family_293_of_Thumleimavirales|Kirjokansivirales|Crassvirales		novel_genus_0_of_novel_subfamily_1_of_novel_family_293_of_Thumleimavirales|Kirjokansivirales|Crassvirales	Fully clustered
219		Streptococcus phage CHPC1248	MH937457.1	53	TRUE	38.383	Duplodnaviria	Duplodnaviria	Uroviricota	Uroviricota	Caudoviricetes	Caudoviricetes		Thumleimavirales|Kirjokansivirales|Crassvirales		Aliceevansviridae		novel_subfamily_0_of_Aliceevansviridae		Brussowvirus	Fully clustered
220		Streptococcus phage CHPC572	MH937458.1	49	TRUE	37.005	Duplodnaviria	Duplodnaviria	Uroviricota	Uroviricota	Caudoviricetes	Caudoviricetes		Thumleimavirales|Kirjokansivirales|Crassvirales	Aliceevansviridae	Aliceevansviridae		novel_subfamily_0_of_Aliceevansviridae	Moineauvirus	Moineauvirus	Fully clustered
221		Streptococcus phage CHPC595	MH937459.1	46	TRUE	35.697	Duplodnaviria	Duplodnaviria	Uroviricota	Uroviricota	Caudoviricetes	Caudoviricetes		Thumleimavirales|Kirjokansivirales|Crassvirales	Aliceevansviridae	Aliceevansviridae		novel_subfamily_0_of_Aliceevansviridae	Moineauvirus	Moineauvirus	Fully clustered
222		Streptococcus phage CHPC640	MH937460.1	55	TRUE	40.404	Duplodnaviria	Duplodnaviria	Uroviricota	Uroviricota	Caudoviricetes	Caudoviricetes		Thumleimavirales|Kirjokansivirales|Crassvirales	Aliceevansviridae	Aliceevansviridae		novel_subfamily_0_of_Aliceevansviridae	Brussowvirus	Brussowvirus	Fully clustered
223		Streptococcus phage CHPC642	MH937461.1	49	TRUE	35.715	Duplodnaviria	Duplodnaviria	Uroviricota	Uroviricota	Caudoviricetes	Caudoviricetes		Thumleimavirales|Kirjokansivirales|Crassvirales	Aliceevansviridae	Aliceevansviridae		novel_subfamily_0_of_Aliceevansviridae	Moineauvirus	Moineauvirus	Fully clustered
224		Streptococcus phage CHPC663	MH937462.1	52	TRUE	38.531	Duplodnaviria	Duplodnaviria	Uroviricota	Uroviricota	Caudoviricetes	Caudoviricetes		Thumleimavirales|Kirjokansivirales|Crassvirales	Aliceevansviridae	Aliceevansviridae		novel_subfamily_0_of_Aliceevansviridae	Moineauvirus	Moineauvirus	Fully clustered
225		Streptococcus phage CHPC869	MH937464.1	50	TRUE	37.08	Duplodnaviria	Duplodnaviria	Uroviricota	Uroviricota	Caudoviricetes	Caudoviricetes		Thumleimavirales|Kirjokansivirales|Crassvirales		Aliceevansviridae		novel_subfamily_0_of_Aliceevansviridae		Brussowvirus	Fully clustered
226		Streptococcus phage CHPC873	MH937465.1	51	TRUE	38.258	Duplodnaviria	Duplodnaviria	Uroviricota	Uroviricota	Caudoviricetes	Caudoviricetes		Thumleimavirales|Kirjokansivirales|Crassvirales	Aliceevansviridae	Aliceevansviridae		novel_subfamily_0_of_Aliceevansviridae	Moineauvirus	Moineauvirus	Fully clustered
227		Streptococcus phage CHPC875	MH937466.1	49	TRUE	36.576	Duplodnaviria	Duplodnaviria	Uroviricota	Uroviricota	Caudoviricetes	Caudoviricetes		Thumleimavirales|Kirjokansivirales|Crassvirales	Aliceevansviridae	Aliceevansviridae		novel_subfamily_0_of_Aliceevansviridae	Moineauvirus	Moineauvirus	Fully clustered
228		Streptococcus phage CHPC877	MH937467.1	52	TRUE	39.965	Duplodnaviria	Duplodnaviria	Uroviricota	Uroviricota	Caudoviricetes	Caudoviricetes		Thumleimavirales|Kirjokansivirales|Crassvirales	Aliceevansviridae	Aliceevansviridae		novel_subfamily_0_of_Aliceevansviridae	Moineauvirus	Moineauvirus	Fully clustered
229		Streptococcus phage CHPC879	MH937468.1	45	TRUE	36.011	Duplodnaviria	Duplodnaviria	Uroviricota	Uroviricota	Caudoviricetes	Caudoviricetes		Thumleimavirales|Kirjokansivirales|Crassvirales	Aliceevansviridae	Aliceevansviridae		novel_subfamily_0_of_Aliceevansviridae	Moineauvirus	Moineauvirus	Fully clustered
230		Streptococcus phage CHPC919	MH937469.1	46	TRUE	37.281	Duplodnaviria	Duplodnaviria	Uroviricota	Uroviricota	Caudoviricetes	Caudoviricetes		Thumleimavirales|Kirjokansivirales|Crassvirales	Aliceevansviridae	Aliceevansviridae		novel_subfamily_0_of_Aliceevansviridae	Moineauvirus	Moineauvirus	Fully clustered
231		Streptococcus phage CHPC925	MH937470.1	45	TRUE	34.759	Duplodnaviria	Duplodnaviria	Uroviricota	Uroviricota	Caudoviricetes	Caudoviricetes		Thumleimavirales|Kirjokansivirales|Crassvirales	Aliceevansviridae	Aliceevansviridae		novel_subfamily_0_of_Aliceevansviridae	Moineauvirus	Moineauvirus	Fully clustered
232		Streptococcus phage CHPC927	MH937471.1	48	TRUE	37.303	Duplodnaviria	Duplodnaviria	Uroviricota	Uroviricota	Caudoviricetes	Caudoviricetes		Thumleimavirales|Kirjokansivirales|Crassvirales	Aliceevansviridae	Aliceevansviridae		novel_subfamily_0_of_Aliceevansviridae	Moineauvirus	Moineauvirus	Fully clustered
233		Streptococcus phage CHPC928	MH937472.1	39	TRUE	34.022	Duplodnaviria	Duplodnaviria	Uroviricota	Uroviricota	Caudoviricetes	Caudoviricetes		Thumleimavirales|Kirjokansivirales|Crassvirales	Aliceevansviridae	Aliceevansviridae		novel_subfamily_0_of_Aliceevansviridae	Moineauvirus	Moineauvirus	Fully clustered
234		Streptococcus phage CHPC930	MH937474.1	46	TRUE	36.35	Duplodnaviria	Duplodnaviria	Uroviricota	Uroviricota	Caudoviricetes	Caudoviricetes		Thumleimavirales|Kirjokansivirales|Crassvirales	Aliceevansviridae	Aliceevansviridae		novel_subfamily_0_of_Aliceevansviridae	Moineauvirus	Moineauvirus	Fully clustered
235		Streptococcus phage CHPC931	MH937475.1	49	TRUE	36.49	Duplodnaviria	Duplodnaviria	Uroviricota	Uroviricota	Caudoviricetes	Caudoviricetes		Thumleimavirales|Kirjokansivirales|Crassvirales		Aliceevansviridae		novel_subfamily_0_of_Aliceevansviridae		Brussowvirus	Fully clustered
236		Streptococcus phage CHPC950	MH937477.1	48	TRUE	35.299	Duplodnaviria	Duplodnaviria	Uroviricota	Uroviricota	Caudoviricetes	Caudoviricetes		Thumleimavirales|Kirjokansivirales|Crassvirales	Aliceevansviridae	Aliceevansviridae		novel_subfamily_0_of_Aliceevansviridae	Moineauvirus	Moineauvirus	Fully clustered
237		Streptococcus phage CHPC951	MH937478.1	47	TRUE	36.471	Duplodnaviria	Duplodnaviria	Uroviricota	Uroviricota	Caudoviricetes	Caudoviricetes		Thumleimavirales|Kirjokansivirales|Crassvirales	Aliceevansviridae	Aliceevansviridae		novel_subfamily_0_of_Aliceevansviridae	Brussowvirus	Brussowvirus	Fully clustered
238		Streptococcus phage CHPC952	MH937479.1	46	TRUE	36.775	Duplodnaviria	Duplodnaviria	Uroviricota	Uroviricota	Caudoviricetes	Caudoviricetes		Thumleimavirales|Kirjokansivirales|Crassvirales		Aliceevansviridae		novel_subfamily_0_of_Aliceevansviridae		Brussowvirus	Fully clustered
239		Streptococcus phage CHPC979	MH937481.1	47	TRUE	34.277	Duplodnaviria	Duplodnaviria	Uroviricota	Uroviricota	Caudoviricetes	Caudoviricetes		Thumleimavirales|Kirjokansivirales|Crassvirales	Aliceevansviridae	Aliceevansviridae		novel_subfamily_0_of_Aliceevansviridae	Moineauvirus	Moineauvirus	Fully clustered
240		Streptococcus phage CHPC1005	MH937483.1	47	TRUE	37.598	Duplodnaviria	Duplodnaviria	Uroviricota	Uroviricota	Caudoviricetes	Caudoviricetes		Thumleimavirales|Kirjokansivirales|Crassvirales	Aliceevansviridae	Aliceevansviridae		novel_subfamily_0_of_Aliceevansviridae	Moineauvirus	Moineauvirus	Fully clustered
241		Streptococcus phage CHPC1027	MH937486.1	46	TRUE	35.928	Duplodnaviria	Duplodnaviria	Uroviricota	Uroviricota	Caudoviricetes	Caudoviricetes		Thumleimavirales|Kirjokansivirales|Crassvirales	Aliceevansviridae	Aliceevansviridae		novel_subfamily_0_of_Aliceevansviridae	Moineauvirus	Moineauvirus	Fully clustered
242		Streptococcus phage CHPC1029	MH937487.1	45	TRUE	35.92	Duplodnaviria	Duplodnaviria	Uroviricota	Uroviricota	Caudoviricetes	Caudoviricetes		Thumleimavirales|Kirjokansivirales|Crassvirales	Aliceevansviridae	Aliceevansviridae		novel_subfamily_0_of_Aliceevansviridae	Moineauvirus	Moineauvirus	Fully clustered
243		Streptococcus phage CHPC1033	MH937488.1	46	TRUE	36.827	Duplodnaviria	Duplodnaviria	Uroviricota	Uroviricota	Caudoviricetes	Caudoviricetes		Thumleimavirales|Kirjokansivirales|Crassvirales	Aliceevansviridae	Aliceevansviridae		novel_subfamily_0_of_Aliceevansviridae	Moineauvirus	Moineauvirus	Fully clustered
244		Streptococcus phage CHPC1036	MH937490.1	48	TRUE	36.333	Duplodnaviria	Duplodnaviria	Uroviricota	Uroviricota	Caudoviricetes	Caudoviricetes		Thumleimavirales|Kirjokansivirales|Crassvirales	Aliceevansviridae	Aliceevansviridae		novel_subfamily_0_of_Aliceevansviridae	Moineauvirus	Moineauvirus	Fully clustered
245		Streptococcus phage CHPC1041	MH937493.1	51	TRUE	38.84	Duplodnaviria	Duplodnaviria	Uroviricota	Uroviricota	Caudoviricetes	Caudoviricetes		Thumleimavirales|Kirjokansivirales|Crassvirales	Aliceevansviridae	Aliceevansviridae		novel_subfamily_0_of_Aliceevansviridae	Moineauvirus	Moineauvirus	Fully clustered
246		Streptococcus phage CHPC1042	MH937494.1	61	TRUE	42.019	Duplodnaviria	Duplodnaviria	Uroviricota	Uroviricota	Caudoviricetes	Caudoviricetes		Thumleimavirales|Kirjokansivirales|Crassvirales		Aliceevansviridae		novel_subfamily_0_of_Aliceevansviridae		Brussowvirus	Fully clustered
247		Streptococcus phage CHPC1045	MH937495.1	43	TRUE	34.096	Duplodnaviria	Duplodnaviria	Uroviricota	Uroviricota	Caudoviricetes	Caudoviricetes		Thumleimavirales|Kirjokansivirales|Crassvirales	Aliceevansviridae	Aliceevansviridae		novel_subfamily_0_of_Aliceevansviridae	Moineauvirus	Moineauvirus	Fully clustered
248		Streptococcus phage CHPC1046	MH937496.1	46	TRUE	34.79	Duplodnaviria	Duplodnaviria	Uroviricota	Uroviricota	Caudoviricetes	Caudoviricetes		Thumleimavirales|Kirjokansivirales|Crassvirales	Aliceevansviridae	Aliceevansviridae		novel_subfamily_0_of_Aliceevansviridae	Moineauvirus	Moineauvirus	Fully clustered
249		Streptococcus phage CHPC1062	MH937499.1	54	TRUE	40.037	Duplodnaviria	Duplodnaviria	Uroviricota	Uroviricota	Caudoviricetes	Caudoviricetes		Thumleimavirales|Kirjokansivirales|Crassvirales	Aliceevansviridae	Aliceevansviridae		novel_subfamily_0_of_Aliceevansviridae	Moineauvirus	Moineauvirus	Fully clustered
250		Streptococcus phage CHPC1067	MH937500.1	43	TRUE	34.355	Duplodnaviria	Duplodnaviria	Uroviricota	Uroviricota	Caudoviricetes	Caudoviricetes		Thumleimavirales|Kirjokansivirales|Crassvirales	Aliceevansviridae	Aliceevansviridae		novel_subfamily_0_of_Aliceevansviridae	Moineauvirus	Moineauvirus	Fully clustered
251		Streptococcus phage CHPC1091	MH937504.1	46	TRUE	37.028	Duplodnaviria	Duplodnaviria	Uroviricota	Uroviricota	Caudoviricetes	Caudoviricetes		Thumleimavirales|Kirjokansivirales|Crassvirales	Aliceevansviridae	Aliceevansviridae		novel_subfamily_0_of_Aliceevansviridae	Moineauvirus	Moineauvirus	Fully clustered
252		Streptococcus phage CHPC1109	MH937505.1	42	TRUE	33.791	Duplodnaviria	Duplodnaviria	Uroviricota	Uroviricota	Caudoviricetes	Caudoviricetes		Thumleimavirales|Kirjokansivirales|Crassvirales		Aliceevansviridae		novel_subfamily_0_of_Aliceevansviridae		Brussowvirus	Fully clustered
253		Streptococcus phage CHPC1148	MH937506.1	50	TRUE	39.069	Duplodnaviria	Duplodnaviria	Uroviricota	Uroviricota	Caudoviricetes	Caudoviricetes		Thumleimavirales|Kirjokansivirales|Crassvirales	Aliceevansviridae	Aliceevansviridae		novel_subfamily_0_of_Aliceevansviridae	Moineauvirus	Moineauvirus	Fully clustered
254		Streptococcus phage CHPC1152	MH937507.1	44	TRUE	35.353	Duplodnaviria	Duplodnaviria	Uroviricota	Uroviricota	Caudoviricetes	Caudoviricetes		Thumleimavirales|Kirjokansivirales|Crassvirales	Aliceevansviridae	Aliceevansviridae		novel_subfamily_0_of_Aliceevansviridae	Brussowvirus	Brussowvirus	Fully clustered
255		Streptococcus phage CHPC1156	MH937508.1	44	TRUE	34.912	Duplodnaviria	Duplodnaviria	Uroviricota	Uroviricota	Caudoviricetes	Caudoviricetes		Thumleimavirales|Kirjokansivirales|Crassvirales	Aliceevansviridae	Aliceevansviridae		novel_subfamily_0_of_Aliceevansviridae	Moineauvirus	Moineauvirus	Fully clustered
256		Streptococcus phage CHPC1230	MH937509.1	55	TRUE	39.384	Duplodnaviria	Duplodnaviria	Uroviricota	Uroviricota	Caudoviricetes	Caudoviricetes		Thumleimavirales|Kirjokansivirales|Crassvirales		Aliceevansviridae		novel_subfamily_0_of_Aliceevansviridae		Brussowvirus	Fully clustered
257		Streptococcus phage CHPC1246	MH937510.1	53	TRUE	36.876	Duplodnaviria	Duplodnaviria	Uroviricota	Uroviricota	Caudoviricetes	Caudoviricetes		Thumleimavirales|Kirjokansivirales|Crassvirales		Aliceevansviridae		novel_subfamily_0_of_Aliceevansviridae		Brussowvirus	Fully clustered
258		Streptococcus phage CHPC1247	MH937511.1	48	TRUE	35.543	Duplodnaviria	Duplodnaviria	Uroviricota	Uroviricota	Caudoviricetes	Caudoviricetes		Thumleimavirales|Kirjokansivirales|Crassvirales		Aliceevansviridae		novel_subfamily_0_of_Aliceevansviridae		Brussowvirus	Fully clustered
259		Streptococcus phage SW5	MH973661.1	47	TRUE	36.836	Duplodnaviria	Duplodnaviria	Uroviricota	Uroviricota	Caudoviricetes	Caudoviricetes		Thumleimavirales|Kirjokansivirales|Crassvirales	Aliceevansviridae	Aliceevansviridae		novel_subfamily_0_of_Aliceevansviridae	Moineauvirus	Moineauvirus	Fully clustered
260		Streptococcus phage SW7	MH973662.1	42	TRUE	35.917	Duplodnaviria	Duplodnaviria	Uroviricota	Uroviricota	Caudoviricetes	Caudoviricetes		Thumleimavirales|Kirjokansivirales|Crassvirales	Aliceevansviridae	Aliceevansviridae		novel_subfamily_0_of_Aliceevansviridae	Moineauvirus	Moineauvirus	Fully clustered
261		Streptococcus phage SW24	MH973663.1	42	TRUE	32.092	Duplodnaviria	Duplodnaviria	Uroviricota	Uroviricota	Caudoviricetes	Caudoviricetes		Thumleimavirales|Kirjokansivirales|Crassvirales		Aliceevansviridae		novel_subfamily_0_of_Aliceevansviridae		novel_genus_3_of_novel_subfamily_0_of_Aliceevansviridae	Fully clustered
262		Brevibacterium phage Cantare	MK016493.1	130	TRUE	90.743	Duplodnaviria	Duplodnaviria	Uroviricota	Uroviricota	Caudoviricetes	Caudoviricetes		Thumleimavirales|Kirjokansivirales|Crassvirales		novel_family_269_of_Thumleimavirales|Kirjokansivirales|Crassvirales		novel_subfamily_1_of_novel_family_269_of_Thumleimavirales|Kirjokansivirales|Crassvirales		novel_genus_0_of_novel_subfamily_1_of_novel_family_269_of_Thumleimavirales|Kirjokansivirales|Crassvirales	Lower clustered then removed
263		Rothia phage Spartoi	MK061416.1	56	TRUE	35.189	Duplodnaviria	Duplodnaviria	Uroviricota	Uroviricota	Caudoviricetes	Caudoviricetes		Thumleimavirales|Kirjokansivirales|Crassvirales		novel_family_305_of_Thumleimavirales|Kirjokansivirales|Crassvirales		novel_subfamily_0_of_novel_family_305_of_Thumleimavirales|Kirjokansivirales|Crassvirales		novel_genus_0_of_novel_subfamily_0_of_novel_family_305_of_Thumleimavirales|Kirjokansivirales|Crassvirales	Lower clustered then removed
264		Sulfolobales Beppu rod-shaped virus 1	MK064565.1	60	TRUE	34.025	Adnaviria	Adnaviria	Taleaviricota	Taleaviricota	Tokiviricetes	Tokiviricetes	Ligamenvirales	Ligamenvirales	Rudiviridae	Rudiviridae		noRef_of_Rudiviridae	Japarudivirus	Japarudivirus|Hoswirudivirus|Icerudivirus|Itarudivirus|Azorudivirus|Rudivirus|Usarudivirus	Lower clustered then removed
265		Bacillus phage AP631	MK085976.1	56	TRUE	39.549	Duplodnaviria	Duplodnaviria	Uroviricota	Uroviricota	Caudoviricetes	Caudoviricetes		Thumleimavirales|Kirjokansivirales|Crassvirales		novel_family_45_of_Thumleimavirales|Kirjokansivirales|Crassvirales		novel_subfamily_0_of_novel_family_45_of_Thumleimavirales|Kirjokansivirales|Crassvirales	Wbetavirus	Wbetavirus	Fully clustered
266		Gordonia phage Maridalia	MK112547.1	83	TRUE	51.628	Duplodnaviria	Duplodnaviria	Uroviricota	Uroviricota	Caudoviricetes	Caudoviricetes		Thumleimavirales|Kirjokansivirales|Crassvirales		novel_family_273_of_Thumleimavirales|Kirjokansivirales|Crassvirales	Nymbaxtervirinae	Nymbaxtervirinae	Nymphadoravirus	Nymphadoravirus	Fully clustered
267		Pseudomonas phage vB_PaeM_LCK69	MK138526.1	174	TRUE	92.319	Duplodnaviria	Duplodnaviria	Uroviricota	Uroviricota	Caudoviricetes	Caudoviricetes		Thumleimavirales|Kirjokansivirales|Crassvirales		novel_family_234_of_Thumleimavirales|Kirjokansivirales|Crassvirales		novel_subfamily_0_of_novel_family_234_of_Thumleimavirales|Kirjokansivirales|Crassvirales	Pakpunavirus	Pakpunavirus	Fully clustered
268		Escherichia phage vB_EcoS_PNS1	MK138527.1	57	TRUE	43.945	Duplodnaviria	Duplodnaviria	Uroviricota	Uroviricota	Caudoviricetes	Caudoviricetes		Thumleimavirales|Kirjokansivirales|Crassvirales		novel_family_152_of_Thumleimavirales|Kirjokansivirales|Crassvirales		novel_subfamily_0_of_novel_family_152_of_Thumleimavirales|Kirjokansivirales|Crassvirales	Dhillonvirus	Dhillonvirus	Fully clustered
269		Pseudomonas phage vB_PaeS_SCUT-S3	MK165657.1	62	TRUE	42.622	Duplodnaviria	Duplodnaviria	Uroviricota	Uroviricota	Caudoviricetes	Caudoviricetes		Thumleimavirales|Kirjokansivirales|Crassvirales		Mesyanzhinovviridae		novel_subfamily_3_of_Mesyanzhinovviridae	Septimatrevirus	Septimatrevirus	Fully clustered
270		Streptococcus phage CHPC1198	MK202159.1	47	TRUE	33.245	Duplodnaviria	Duplodnaviria	Uroviricota	Uroviricota	Caudoviricetes	Caudoviricetes		Thumleimavirales|Kirjokansivirales|Crassvirales		Aliceevansviridae		novel_subfamily_0_of_Aliceevansviridae		novel_genus_3_of_novel_subfamily_0_of_Aliceevansviridae	Fully clustered
271		Streptococcus phage CHPC1282	MK202161.1	45	TRUE	34.785	Duplodnaviria	Duplodnaviria	Uroviricota	Uroviricota	Caudoviricetes	Caudoviricetes		Thumleimavirales|Kirjokansivirales|Crassvirales		Aliceevansviridae		novel_subfamily_0_of_Aliceevansviridae		novel_genus_3_of_novel_subfamily_0_of_Aliceevansviridae	Fully clustered
272		Alteromonas phage ZP6	MK203850.3	47	TRUE	38.08	Duplodnaviria	Duplodnaviria	Uroviricota	Uroviricota	Caudoviricetes	Caudoviricetes		Thumleimavirales|Kirjokansivirales|Crassvirales		novel_family_171_of_Thumleimavirales|Kirjokansivirales|Crassvirales		novel_subfamily_1_of_novel_family_171_of_Thumleimavirales|Kirjokansivirales|Crassvirales		novel_genus_0_of_novel_subfamily_1_of_novel_family_171_of_Thumleimavirales|Kirjokansivirales|Crassvirales	Lower clustered then removed
273		Salmonella phage TS6	MK214385.1	65	TRUE	41.515	Duplodnaviria	Duplodnaviria	Uroviricota	Uroviricota	Caudoviricetes	Caudoviricetes		Thumleimavirales|Kirjokansivirales|Crassvirales		novel_family_152_of_Thumleimavirales|Kirjokansivirales|Crassvirales	Guernseyvirinae	Guernseyvirinae	Cornellvirus	Cornellvirus	Fully clustered
274		Pseudomonas phage Henu5	MK224498.1	145	TRUE	92.558	Duplodnaviria	Duplodnaviria	Uroviricota	Uroviricota	Caudoviricetes	Caudoviricetes		Thumleimavirales|Kirjokansivirales|Crassvirales		novel_family_234_of_Thumleimavirales|Kirjokansivirales|Crassvirales		novel_subfamily_0_of_novel_family_234_of_Thumleimavirales|Kirjokansivirales|Crassvirales	Pakpunavirus	Pakpunavirus	Fully clustered
275		Gordonia phage Dorito	MK279848.1	75	TRUE	46.784	Duplodnaviria	Duplodnaviria	Uroviricota	Uroviricota	Caudoviricetes	Caudoviricetes		Thumleimavirales|Kirjokansivirales|Crassvirales		novel_family_273_of_Thumleimavirales|Kirjokansivirales|Crassvirales		Nymbaxtervirinae		novel_genus_2_of_Nymbaxtervirinae	Fully clustered
276		Bacillus phage pW2	MK288021.1	172	TRUE	160.627	Duplodnaviria	Duplodnaviria	Uroviricota	Uroviricota	Caudoviricetes	Caudoviricetes		Thumleimavirales|Kirjokansivirales|Crassvirales		novel_family_22_of_Thumleimavirales|Kirjokansivirales|Crassvirales		novel_subfamily_1_of_novel_family_22_of_Thumleimavirales|Kirjokansivirales|Crassvirales		novel_genus_2_of_novel_subfamily_1_of_novel_family_22_of_Thumleimavirales|Kirjokansivirales|Crassvirales	Fully clustered
277		Bacillus phage pW4	MK288022.1	106	TRUE	80.919	Duplodnaviria	Duplodnaviria	Uroviricota	Uroviricota	Caudoviricetes	Caudoviricetes		Thumleimavirales|Kirjokansivirales|Crassvirales		novel_family_21_of_Thumleimavirales|Kirjokansivirales|Crassvirales		novel_subfamily_0_of_novel_family_21_of_Thumleimavirales|Kirjokansivirales|Crassvirales		novel_genus_0_of_novel_subfamily_0_of_novel_family_21_of_Thumleimavirales|Kirjokansivirales|Crassvirales	Fully clustered
278		Gordonia phage Vasanti	MK359313.1	71	TRUE	46.463	Duplodnaviria	Duplodnaviria	Uroviricota	Uroviricota	Caudoviricetes	Caudoviricetes		Thumleimavirales|Kirjokansivirales|Crassvirales		novel_family_273_of_Thumleimavirales|Kirjokansivirales|Crassvirales		Nymbaxtervirinae	Attisvirus	Attisvirus	Fully clustered
279		Escherichia phage vB_EcoP_WFI101126	MK373770.1	135	TRUE	77.307	Duplodnaviria	Duplodnaviria	Uroviricota	Uroviricota	Caudoviricetes	Caudoviricetes		Thumleimavirales|Kirjokansivirales|Crassvirales		Grimontviridae	Gordonclarkvirinae	Gordonclarkvirinae	Kuravirus	Kuravirus|Nieuwekanaalvirus	Fully clustered
280		Escherichia phage vB_EcoS_PTXU06	MK373789.1	63	TRUE	45.904	Duplodnaviria	Duplodnaviria	Uroviricota	Uroviricota	Caudoviricetes	Caudoviricetes		Thumleimavirales|Kirjokansivirales|Crassvirales		novel_family_152_of_Thumleimavirales|Kirjokansivirales|Crassvirales		novel_subfamily_0_of_novel_family_152_of_Thumleimavirales|Kirjokansivirales|Crassvirales	Dhillonvirus	Dhillonvirus	Fully clustered
281		Escherichia phage vB_EcoS_WF5505	MK373790.1	67	TRUE	47.082	Duplodnaviria	Duplodnaviria	Uroviricota	Uroviricota	Caudoviricetes	Caudoviricetes		Thumleimavirales|Kirjokansivirales|Crassvirales		novel_family_152_of_Thumleimavirales|Kirjokansivirales|Crassvirales		novel_subfamily_0_of_novel_family_152_of_Thumleimavirales|Kirjokansivirales|Crassvirales	Dhillonvirus	Dhillonvirus	Fully clustered
282		Escherichia phage vB_EcoS_WFI	MK373791.1	61	TRUE	45.536	Duplodnaviria	Duplodnaviria	Uroviricota	Uroviricota	Caudoviricetes	Caudoviricetes		Thumleimavirales|Kirjokansivirales|Crassvirales		novel_family_152_of_Thumleimavirales|Kirjokansivirales|Crassvirales		novel_subfamily_0_of_novel_family_152_of_Thumleimavirales|Kirjokansivirales|Crassvirales	Dhillonvirus	Dhillonvirus	Fully clustered
283		Pseudoalteromonas phage C7	MK387309.1	73	TRUE	42.261	Duplodnaviria	Duplodnaviria	Uroviricota	Uroviricota	Caudoviricetes	Caudoviricetes		Thumleimavirales|Kirjokansivirales|Crassvirales		novel_family_138_of_Thumleimavirales|Kirjokansivirales|Crassvirales		novel_subfamily_1_of_novel_family_138_of_Thumleimavirales|Kirjokansivirales|Crassvirales		novel_genus_2_of_novel_subfamily_1_of_novel_family_138_of_Thumleimavirales|Kirjokansivirales|Crassvirales	Fully clustered
284		Arthrobacter phage Elesar	MK392368.1	61	TRUE	42.954	Duplodnaviria	Duplodnaviria	Uroviricota	Uroviricota	Caudoviricetes	Caudoviricetes		Thumleimavirales|Kirjokansivirales|Crassvirales		novel_family_292_of_Thumleimavirales|Kirjokansivirales|Crassvirales		novel_subfamily_0_of_novel_family_292_of_Thumleimavirales|Kirjokansivirales|Crassvirales||novel_family_293_of_Thumleimavirales|Kirjokansivirales|Crassvirales		novel_genus_1_of_novel_subfamily_0_of_novel_family_292_of_Thumleimavirales|Kirjokansivirales|Crassvirales||novel_family_293_of_Thumleimavirales|Kirjokansivirales|Crassvirales	Fully clustered
285		Pseudomonas phage ITTPL	MK443264.1	177	TRUE	92.73	Duplodnaviria	Duplodnaviria	Uroviricota	Uroviricota	Caudoviricetes	Caudoviricetes		Thumleimavirales|Kirjokansivirales|Crassvirales		novel_family_234_of_Thumleimavirales|Kirjokansivirales|Crassvirales		novel_subfamily_0_of_novel_family_234_of_Thumleimavirales|Kirjokansivirales|Crassvirales	Pakpunavirus	Pakpunavirus	Fully clustered
286		Salmonella phage vB_SenS_SE1	MK479295.1	63	TRUE	40.987	Duplodnaviria	Duplodnaviria	Uroviricota	Uroviricota	Caudoviricetes	Caudoviricetes		Thumleimavirales|Kirjokansivirales|Crassvirales		novel_family_152_of_Thumleimavirales|Kirjokansivirales|Crassvirales	Guernseyvirinae	Guernseyvirinae	Cornellvirus	Cornellvirus	Fully clustered
287		Pseudomonas phage vB_Pae_CF78a	MK511059.1	57	TRUE	39.705	Duplodnaviria	Duplodnaviria	Uroviricota	Uroviricota	Caudoviricetes	Caudoviricetes		Thumleimavirales|Kirjokansivirales|Crassvirales		novel_family_123_of_Thumleimavirales|Kirjokansivirales|Crassvirales		novel_subfamily_0_of_novel_family_123_of_Thumleimavirales|Kirjokansivirales|Crassvirales	Beetrevirus	Beetrevirus	Fully clustered
288		Xanthomonas phage Cf2	MK512531.1	12	TRUE	6.454	Monodnaviria	Monodnaviria	Hofneiviricota	Hofneiviricota|Saleviricota|Phixviricota	Faserviricetes	Faserviricetes|Huolimaviricetes|Malgrandaviricetes	Tubulavirales		Inoviridae				Lophivirus		Fully clustered
289		Klebsiella phage vB_KpnM_FZ14	MK521906.1	85	TRUE	49.37	Duplodnaviria	Duplodnaviria	Uroviricota	Uroviricota	Caudoviricetes	Caudoviricetes		Thumleimavirales|Kirjokansivirales|Crassvirales		novel_family_149_of_Thumleimavirales|Kirjokansivirales|Crassvirales		novel_subfamily_0_of_novel_family_149_of_Thumleimavirales|Kirjokansivirales|Crassvirales	Jedunavirus	Jedunavirus	Fully clustered
290		Escherichia phage ZCEC5	MK542015.1	72	TRUE	43.372	Duplodnaviria	Duplodnaviria	Uroviricota	Uroviricota	Caudoviricetes	Caudoviricetes		Thumleimavirales|Kirjokansivirales|Crassvirales		novel_family_152_of_Thumleimavirales|Kirjokansivirales|Crassvirales	Guernseyvirinae	Guernseyvirinae	Kagunavirus	Kagunavirus	Fully clustered
291		Nitrosopumilus spindle-shaped virus	MK570055.1	149	TRUE	28.967		No Realm							Thaspiviridae				Nitmarvirus		Edges removed
292		Pseudomonas phage KP1	MK574078.1	36	TRUE	43.47	Duplodnaviria	Duplodnaviria	Uroviricota	Uroviricota	Caudoviricetes	Caudoviricetes		Thumleimavirales|Kirjokansivirales|Crassvirales		Mesyanzhinovviridae		novel_subfamily_3_of_Mesyanzhinovviridae	Septimatrevirus	Septimatrevirus	Fully clustered
293		Salmonella phage vB_SenS_SB3	MK578530.1	63	TRUE	41.147	Duplodnaviria	Duplodnaviria	Uroviricota	Uroviricota	Caudoviricetes	Caudoviricetes		Thumleimavirales|Kirjokansivirales|Crassvirales		novel_family_152_of_Thumleimavirales|Kirjokansivirales|Crassvirales	Guernseyvirinae	Guernseyvirinae	Jerseyvirus	Jerseyvirus	Fully clustered
294		Serratia phage Serbin	MK608336.1	66	TRUE	42.882	Duplodnaviria	Duplodnaviria	Uroviricota	Uroviricota	Caudoviricetes	Caudoviricetes		Thumleimavirales|Kirjokansivirales|Crassvirales		novel_family_118_of_Thumleimavirales|Kirjokansivirales|Crassvirales		novel_subfamily_0_of_novel_family_118_of_Thumleimavirales|Kirjokansivirales|Crassvirales		novel_genus_0_of_novel_subfamily_0_of_novel_family_118_of_Thumleimavirales|Kirjokansivirales|Crassvirales	Fully clustered
295		Klebsiella phage vB_KpnM_IME346	MK685667.1	79	TRUE	49.482	Duplodnaviria	Duplodnaviria	Uroviricota	Uroviricota	Caudoviricetes	Caudoviricetes		Thumleimavirales|Kirjokansivirales|Crassvirales		novel_family_149_of_Thumleimavirales|Kirjokansivirales|Crassvirales		novel_subfamily_0_of_novel_family_149_of_Thumleimavirales|Kirjokansivirales|Crassvirales	Jedunavirus	Jedunavirus	Fully clustered
296		Escherichia phage CEC_Kaz_2018	MK728541.1	65	TRUE	44.283	Duplodnaviria	Duplodnaviria	Uroviricota	Uroviricota	Caudoviricetes	Caudoviricetes		Thumleimavirales|Kirjokansivirales|Crassvirales		novel_family_152_of_Thumleimavirales|Kirjokansivirales|Crassvirales		novel_subfamily_0_of_novel_family_152_of_Thumleimavirales|Kirjokansivirales|Crassvirales	Dhillonvirus	Dhillonvirus	Fully clustered
297		Arthrobacter phage Idaho	MK757448.1	22	TRUE	15.675	Duplodnaviria	Duplodnaviria	Uroviricota	Uroviricota	Caudoviricetes	Caudoviricetes		Thumleimavirales|Kirjokansivirales|Crassvirales		novel_family_246_of_Thumleimavirales|Kirjokansivirales|Crassvirales		novel_subfamily_0_of_novel_family_246_of_Thumleimavirales|Kirjokansivirales|Crassvirales		novel_genus_1_of_novel_subfamily_0_of_novel_family_246_of_Thumleimavirales|Kirjokansivirales|Crassvirales	Fully clustered
298		Shewanella phage X14	MK796797.2	40	TRUE	36.396	Duplodnaviria	Duplodnaviria	Uroviricota	Uroviricota	Caudoviricetes	Caudoviricetes		Thumleimavirales|Kirjokansivirales|Crassvirales		novel_family_101_of_Thumleimavirales|Kirjokansivirales|Crassvirales		novel_subfamily_0_of_novel_family_101_of_Thumleimavirales|Kirjokansivirales|Crassvirales		novel_genus_1_of_novel_subfamily_0_of_novel_family_101_of_Thumleimavirales|Kirjokansivirales|Crassvirales	Fully clustered
299		Pseudomonas phage vB_PaeM_PA5oct	MK797984.1	445	TRUE	286.783	Duplodnaviria	Duplodnaviria	Uroviricota	Uroviricota	Caudoviricetes	Caudoviricetes		Thumleimavirales|Kirjokansivirales|Crassvirales		novel_family_220_of_Thumleimavirales|Kirjokansivirales|Crassvirales		novel_subfamily_0_of_novel_family_220_of_Thumleimavirales|Kirjokansivirales|Crassvirales		novel_genus_0_of_novel_subfamily_0_of_novel_family_220_of_Thumleimavirales|Kirjokansivirales|Crassvirales	Fully clustered
300		Gordonia phage Coeur	MK801723.1	26	TRUE	16.223	Duplodnaviria	Duplodnaviria	Uroviricota	Uroviricota	Caudoviricetes	Caudoviricetes		Thumleimavirales|Kirjokansivirales|Crassvirales		novel_family_241_of_Thumleimavirales|Kirjokansivirales|Crassvirales		novel_subfamily_0_of_novel_family_241_of_Thumleimavirales|Kirjokansivirales|Crassvirales		novel_genus_2_of_novel_subfamily_0_of_novel_family_241_of_Thumleimavirales|Kirjokansivirales|Crassvirales	Fully clustered
301		Gordonia phage ThankyouJordi	MK801727.1	83	TRUE	53.453	Duplodnaviria	Duplodnaviria	Uroviricota	Uroviricota	Caudoviricetes	Caudoviricetes		Thumleimavirales|Kirjokansivirales|Crassvirales		novel_family_273_of_Thumleimavirales|Kirjokansivirales|Crassvirales	Nymbaxtervirinae	Nymbaxtervirinae	Nymphadoravirus	Nymphadoravirus	Fully clustered
302		Gordonia phage Clark	MK801729.1	78	TRUE	47.716	Duplodnaviria	Duplodnaviria	Uroviricota	Uroviricota	Caudoviricetes	Caudoviricetes		Thumleimavirales|Kirjokansivirales|Crassvirales		novel_family_273_of_Thumleimavirales|Kirjokansivirales|Crassvirales		Nymbaxtervirinae		novel_genus_2_of_Nymbaxtervirinae	Fully clustered
303		Microbacterium phage BubbaBear	MK814753.1	68	TRUE	41.814	Duplodnaviria	Duplodnaviria	Uroviricota	Uroviricota	Caudoviricetes	Caudoviricetes		Thumleimavirales|Kirjokansivirales|Crassvirales		novel_family_299_of_Thumleimavirales|Kirjokansivirales|Crassvirales		novel_subfamily_0_of_novel_family_299_of_Thumleimavirales|Kirjokansivirales|Crassvirales	Dismasvirus	Dismasvirus	Fully clustered
304		Gordonia phage Reyja	MK814759.1	65	TRUE	41.5	Duplodnaviria	Duplodnaviria	Uroviricota	Uroviricota	Caudoviricetes	Caudoviricetes		Thumleimavirales|Kirjokansivirales|Crassvirales		novel_family_300_of_Thumleimavirales|Kirjokansivirales|Crassvirales		novel_subfamily_1_of_novel_family_300_of_Thumleimavirales|Kirjokansivirales|Crassvirales		novel_genus_0_of_novel_subfamily_1_of_novel_family_300_of_Thumleimavirales|Kirjokansivirales|Crassvirales	Fully clustered
305		Gordonia phage Forza	MK814760.1	164	TRUE	114.174	Duplodnaviria	Duplodnaviria	Uroviricota	Uroviricota	Caudoviricetes	Caudoviricetes		Thumleimavirales|Kirjokansivirales|Crassvirales		novel_family_258_of_Thumleimavirales|Kirjokansivirales|Crassvirales		novel_subfamily_0_of_novel_family_258_of_Thumleimavirales|Kirjokansivirales|Crassvirales		novel_genus_0_of_novel_subfamily_0_of_novel_family_258_of_Thumleimavirales|Kirjokansivirales|Crassvirales	Fully clustered
306		Pseudomonas virus PBPA162	MK816297.1	83	TRUE	60.626	Duplodnaviria	Duplodnaviria	Uroviricota	Uroviricota	Caudoviricetes	Caudoviricetes		Thumleimavirales|Kirjokansivirales|Crassvirales		Mesyanzhinovviridae		Queuovirinae		novel_genus_5_of_Queuovirinae	Fully clustered
307		Gordonia phage Polly	MK820642.1	76	TRUE	49.78	Duplodnaviria	Duplodnaviria	Uroviricota	Uroviricota	Caudoviricetes	Caudoviricetes		Thumleimavirales|Kirjokansivirales|Crassvirales		novel_family_273_of_Thumleimavirales|Kirjokansivirales|Crassvirales	Nymbaxtervirinae	Nymbaxtervirinae	Nymphadoravirus	Nymphadoravirus	Fully clustered
308		Aeromonas phage LAh10	MK838116.1	228	TRUE	260.31	Duplodnaviria	Duplodnaviria	Uroviricota	Uroviricota	Caudoviricetes	Caudoviricetes		Thumleimavirales|Kirjokansivirales|Crassvirales		novel_family_211_of_Thumleimavirales|Kirjokansivirales|Crassvirales		novel_subfamily_0_of_novel_family_211_of_Thumleimavirales|Kirjokansivirales|Crassvirales		novel_genus_0_of_novel_subfamily_0_of_novel_family_211_of_Thumleimavirales|Kirjokansivirales|Crassvirales	Fully clustered
309		Synechococcus phage S-SCSM1	MK867354.2	282	TRUE	228.827	Duplodnaviria	Duplodnaviria	Uroviricota	Uroviricota	Caudoviricetes	Caudoviricetes		Thumleimavirales|Kirjokansivirales|Crassvirales	Kyanoviridae	Kyanoviridae		novel_subfamily_1_of_Kyanoviridae		novel_genus_0_of_novel_subfamily_1_of_Kyanoviridae	Fully clustered
310		Gordonia phage Madeline	MK919469.1	75	TRUE	51.668	Duplodnaviria	Duplodnaviria	Uroviricota	Uroviricota	Caudoviricetes	Caudoviricetes		Thumleimavirales|Kirjokansivirales|Crassvirales		novel_family_273_of_Thumleimavirales|Kirjokansivirales|Crassvirales	Nymbaxtervirinae	Nymbaxtervirinae	Nymphadoravirus	Nymphadoravirus|Baxtervirus|Baxterfoxvirus	Fully clustered
311		Arthrobacter phage Xenomorph	MK919473.1	95	TRUE	58.69	Duplodnaviria	Duplodnaviria	Uroviricota	Uroviricota	Caudoviricetes	Caudoviricetes		Thumleimavirales|Kirjokansivirales|Crassvirales		novel_family_247_of_Thumleimavirales|Kirjokansivirales|Crassvirales		Deejayvirinae	Mudcatvirus	Mudcatvirus	Fully clustered
312		Salmonella phage Shelanagig	MK931446.1	70	TRUE	42.541	Duplodnaviria	Duplodnaviria	Uroviricota	Uroviricota	Caudoviricetes	Caudoviricetes		Thumleimavirales|Kirjokansivirales|Crassvirales		novel_family_152_of_Thumleimavirales|Kirjokansivirales|Crassvirales	Guernseyvirinae	Guernseyvirinae	Jerseyvirus	Jerseyvirus	Fully clustered
313		Pseudomonas phage UMP151	MK934841.1	56	TRUE	41.303	Duplodnaviria	Duplodnaviria	Uroviricota	Uroviricota	Caudoviricetes	Caudoviricetes		Thumleimavirales|Kirjokansivirales|Crassvirales		novel_family_123_of_Thumleimavirales|Kirjokansivirales|Crassvirales		novel_subfamily_0_of_novel_family_123_of_Thumleimavirales|Kirjokansivirales|Crassvirales		novel_genus_0_of_novel_subfamily_0_of_novel_family_123_of_Thumleimavirales|Kirjokansivirales|Crassvirales	Fully clustered
314		Microbacterium phage Cinna	MK937591.1	93	TRUE	55.366	Duplodnaviria	Duplodnaviria	Uroviricota	Uroviricota	Caudoviricetes	Caudoviricetes		Thumleimavirales|Kirjokansivirales|Crassvirales		novel_family_278_of_Thumleimavirales|Kirjokansivirales|Crassvirales		novel_subfamily_0_of_novel_family_278_of_Thumleimavirales|Kirjokansivirales|Crassvirales	Mementomorivirus	Mementomorivirus	Fully clustered
315		Streptomyces phage Dubu	MK937595.1	47	TRUE	39.535	Duplodnaviria	Duplodnaviria	Uroviricota	Uroviricota	Caudoviricetes	Caudoviricetes		Thumleimavirales|Kirjokansivirales|Crassvirales		novel_family_298_of_Thumleimavirales|Kirjokansivirales|Crassvirales		novel_subfamily_0_of_novel_family_298_of_Thumleimavirales|Kirjokansivirales|Crassvirales		novel_genus_0_of_novel_subfamily_0_of_novel_family_298_of_Thumleimavirales|Kirjokansivirales|Crassvirales	Fully clustered
316		Microbacterium phage Celaena	MK937598.1	64	TRUE	42.169	Duplodnaviria	Duplodnaviria	Uroviricota	Uroviricota	Caudoviricetes	Caudoviricetes		Thumleimavirales|Kirjokansivirales|Crassvirales		novel_family_299_of_Thumleimavirales|Kirjokansivirales|Crassvirales		novel_subfamily_0_of_novel_family_299_of_Thumleimavirales|Kirjokansivirales|Crassvirales	Dismasvirus	Dismasvirus	Fully clustered
317		Microbacterium phage Margaery	MK937606.1	96	TRUE	56.033	Duplodnaviria	Duplodnaviria	Uroviricota	Uroviricota	Caudoviricetes	Caudoviricetes		Thumleimavirales|Kirjokansivirales|Crassvirales		novel_family_278_of_Thumleimavirales|Kirjokansivirales|Crassvirales		novel_subfamily_0_of_novel_family_278_of_Thumleimavirales|Kirjokansivirales|Crassvirales	Mementomorivirus	Mementomorivirus	Fully clustered
318		Microbacterium phage Cressida	MK937608.1	95	TRUE	55.957	Duplodnaviria	Duplodnaviria	Uroviricota	Uroviricota	Caudoviricetes	Caudoviricetes		Thumleimavirales|Kirjokansivirales|Crassvirales		novel_family_278_of_Thumleimavirales|Kirjokansivirales|Crassvirales		novel_subfamily_0_of_novel_family_278_of_Thumleimavirales|Kirjokansivirales|Crassvirales	Mementomorivirus	Mementomorivirus	Fully clustered
319		Gordonia phage Sekhmet	MK937609.1	79	TRUE	47.735	Duplodnaviria	Duplodnaviria	Uroviricota	Uroviricota	Caudoviricetes	Caudoviricetes		Thumleimavirales|Kirjokansivirales|Crassvirales		novel_family_273_of_Thumleimavirales|Kirjokansivirales|Crassvirales		Nymbaxtervirinae		novel_genus_2_of_Nymbaxtervirinae	Fully clustered
320		Microbacterium phage Arroyo	MK937610.2	69	TRUE	42.129	Duplodnaviria	Duplodnaviria	Uroviricota	Uroviricota	Caudoviricetes	Caudoviricetes		Thumleimavirales|Kirjokansivirales|Crassvirales		novel_family_299_of_Thumleimavirales|Kirjokansivirales|Crassvirales		novel_subfamily_0_of_novel_family_299_of_Thumleimavirales|Kirjokansivirales|Crassvirales	Dismasvirus	Dismasvirus	Fully clustered
321		Gordonia phage Sidious	MK967384.1	79	TRUE	51.789	Duplodnaviria	Duplodnaviria	Uroviricota	Uroviricota	Caudoviricetes	Caudoviricetes		Thumleimavirales|Kirjokansivirales|Crassvirales		novel_family_273_of_Thumleimavirales|Kirjokansivirales|Crassvirales	Nymbaxtervirinae	Nymbaxtervirinae		novel_genus_4_of_Nymbaxtervirinae	Fully clustered
322		Gordonia phage SheckWes	MK967385.1	75	TRUE	47.618	Duplodnaviria	Duplodnaviria	Uroviricota	Uroviricota	Caudoviricetes	Caudoviricetes		Thumleimavirales|Kirjokansivirales|Crassvirales		novel_family_307_of_Thumleimavirales|Kirjokansivirales|Crassvirales		novel_subfamily_1_of_novel_family_307_of_Thumleimavirales|Kirjokansivirales|Crassvirales	Emalynvirus	Emalynvirus	Fully clustered
323		Arthrobacter phage JEGGS	MK967398.1	100	TRUE	58.287	Duplodnaviria	Duplodnaviria	Uroviricota	Uroviricota	Caudoviricetes	Caudoviricetes		Thumleimavirales|Kirjokansivirales|Crassvirales		novel_family_247_of_Thumleimavirales|Kirjokansivirales|Crassvirales		Deejayvirinae	Mudcatvirus	Mudcatvirus	Fully clustered
324		Salmonella phage SS5	MK972702.1	67	TRUE	41.392	Duplodnaviria	Duplodnaviria	Uroviricota	Uroviricota	Caudoviricetes	Caudoviricetes		Thumleimavirales|Kirjokansivirales|Crassvirales		novel_family_152_of_Thumleimavirales|Kirjokansivirales|Crassvirales	Guernseyvirinae	Guernseyvirinae	Jerseyvirus	Jerseyvirus	Fully clustered
325		Arthrobacter phage Kumotta	MK977703.1	75	TRUE	40.317	Duplodnaviria	Duplodnaviria	Uroviricota	Uroviricota	Caudoviricetes	Caudoviricetes		Thumleimavirales|Kirjokansivirales|Crassvirales		novel_family_293_of_Thumleimavirales|Kirjokansivirales|Crassvirales		novel_subfamily_2_of_novel_family_293_of_Thumleimavirales|Kirjokansivirales|Crassvirales		novel_genus_0_of_novel_subfamily_2_of_novel_family_293_of_Thumleimavirales|Kirjokansivirales|Crassvirales	Fully clustered
326		Gordonia phage Mollymur	MK977705.1	113	TRUE	90.669	Duplodnaviria	Duplodnaviria	Uroviricota	Uroviricota	Caudoviricetes	Caudoviricetes		Thumleimavirales|Kirjokansivirales|Crassvirales		novel_family_324_of_Thumleimavirales|Kirjokansivirales|Crassvirales		novel_subfamily_0_of_novel_family_324_of_Thumleimavirales|Kirjokansivirales|Crassvirales	Bantamvirus	Bantamvirus	Fully clustered
327		Mycobacterium phage LilSpotty	MK977707.1	85	TRUE	49.798	Duplodnaviria	Duplodnaviria	Uroviricota	Uroviricota	Caudoviricetes	Caudoviricetes		Thumleimavirales|Kirjokansivirales|Crassvirales		novel_family_308_of_Thumleimavirales|Kirjokansivirales|Crassvirales		novel_subfamily_0_of_novel_family_308_of_Thumleimavirales|Kirjokansivirales|Crassvirales		novel_genus_0_of_novel_subfamily_0_of_novel_family_308_of_Thumleimavirales|Kirjokansivirales|Crassvirales	Fully clustered
328		Bacillus phage vB_BspS_SplendidRed	MN013088.1	76	TRUE	42.859	Duplodnaviria	Duplodnaviria	Uroviricota	Uroviricota	Caudoviricetes	Caudoviricetes		Thumleimavirales|Kirjokansivirales|Crassvirales		novel_family_47_of_Thumleimavirales|Kirjokansivirales|Crassvirales		novel_subfamily_0_of_novel_family_47_of_Thumleimavirales|Kirjokansivirales|Crassvirales		novel_genus_0_of_novel_subfamily_0_of_novel_family_47_of_Thumleimavirales|Kirjokansivirales|Crassvirales	Fully clustered
329		Pseudomonas phage vB_PaM_EPA1	MN013356.1	171	TRUE	91.394	Duplodnaviria	Duplodnaviria	Uroviricota	Uroviricota	Caudoviricetes	Caudoviricetes		Thumleimavirales|Kirjokansivirales|Crassvirales		novel_family_234_of_Thumleimavirales|Kirjokansivirales|Crassvirales		novel_subfamily_0_of_novel_family_234_of_Thumleimavirales|Kirjokansivirales|Crassvirales	Pakpunavirus	Pakpunavirus	Fully clustered
330		Pseudomonas phage Iggy	MN029011.1	90	TRUE	60.628	Duplodnaviria	Duplodnaviria	Uroviricota	Uroviricota	Caudoviricetes	Caudoviricetes		Thumleimavirales|Kirjokansivirales|Crassvirales		Mesyanzhinovviridae		Queuovirinae		novel_genus_5_of_Queuovirinae	Fully clustered
331		Aeromonas phage PS1	MN032614.2	247	TRUE	237.367	Duplodnaviria	Duplodnaviria	Uroviricota	Uroviricota	Caudoviricetes	Caudoviricetes		Thumleimavirales|Kirjokansivirales|Crassvirales		novel_family_211_of_Thumleimavirales|Kirjokansivirales|Crassvirales		novel_subfamily_0_of_novel_family_211_of_Thumleimavirales|Kirjokansivirales|Crassvirales		novel_genus_1_of_novel_subfamily_0_of_novel_family_211_of_Thumleimavirales|Kirjokansivirales|Crassvirales	Fully clustered
332		Escherichia phage Paul	MN045231.1	133	TRUE	79.429	Duplodnaviria	Duplodnaviria	Uroviricota	Uroviricota	Caudoviricetes	Caudoviricetes		Thumleimavirales|Kirjokansivirales|Crassvirales		Grimontviridae	Gordonclarkvirinae	Gordonclarkvirinae	Kuravirus	Kuravirus|Nieuwekanaalvirus	Fully clustered
333		Xanthomonas phage Samson	MN062187.1	57	TRUE	43.314	Duplodnaviria	Duplodnaviria	Uroviricota	Uroviricota	Caudoviricetes	Caudoviricetes		Thumleimavirales|Kirjokansivirales|Crassvirales		Mesyanzhinovviridae		novel_subfamily_3_of_Mesyanzhinovviridae	Septimatrevirus	Septimatrevirus	Fully clustered
334		Microbacterium Phage DirtyBubble	MN062714.1	67	TRUE	41.692	Duplodnaviria	Duplodnaviria	Uroviricota	Uroviricota	Caudoviricetes	Caudoviricetes		Thumleimavirales|Kirjokansivirales|Crassvirales		novel_family_299_of_Thumleimavirales|Kirjokansivirales|Crassvirales		novel_subfamily_0_of_novel_family_299_of_Thumleimavirales|Kirjokansivirales|Crassvirales	Dismasvirus	Dismasvirus	Fully clustered
335		Gordonia phage Mayweather	MN062716.1	74	TRUE	48.382	Duplodnaviria	Duplodnaviria	Uroviricota	Uroviricota	Caudoviricetes	Caudoviricetes		Thumleimavirales|Kirjokansivirales|Crassvirales		novel_family_307_of_Thumleimavirales|Kirjokansivirales|Crassvirales		novel_subfamily_1_of_novel_family_307_of_Thumleimavirales|Kirjokansivirales|Crassvirales	Emalynvirus	Emalynvirus	Fully clustered
336		Salmonella phage Shemara	MN070121.2	83	TRUE	44.342	Duplodnaviria	Duplodnaviria	Uroviricota	Uroviricota	Caudoviricetes	Caudoviricetes		Thumleimavirales|Kirjokansivirales|Crassvirales		novel_family_152_of_Thumleimavirales|Kirjokansivirales|Crassvirales	Guernseyvirinae	Guernseyvirinae	Cornellvirus	Cornellvirus	Fully clustered
337		Enterobacter phage vB_EhoM-IME523	MN087708.1	289	TRUE	172.763	Duplodnaviria	Duplodnaviria	Uroviricota	Uroviricota	Caudoviricetes	Caudoviricetes		Thumleimavirales|Kirjokansivirales|Crassvirales	Straboviridae	Straboviridae	Tevenvirinae	Tevenvirinae|Twarogvirinae	Kanagawavirus	Kanagawavirus	Fully clustered
338		Gordonia phage Phendrix	MN096369.1	205	TRUE	121.35	Duplodnaviria	Duplodnaviria	Uroviricota	Uroviricota	Caudoviricetes	Caudoviricetes		Thumleimavirales|Kirjokansivirales|Crassvirales		novel_family_258_of_Thumleimavirales|Kirjokansivirales|Crassvirales		novel_subfamily_0_of_novel_family_258_of_Thumleimavirales|Kirjokansivirales|Crassvirales	Godonkavirus	Godonkavirus	Fully clustered
339		Aeromonas phage D3	MN102098.2	267	TRUE	262.372	Duplodnaviria	Duplodnaviria	Uroviricota	Uroviricota	Caudoviricetes	Caudoviricetes		Thumleimavirales|Kirjokansivirales|Crassvirales		novel_family_211_of_Thumleimavirales|Kirjokansivirales|Crassvirales		novel_subfamily_0_of_novel_family_211_of_Thumleimavirales|Kirjokansivirales|Crassvirales		novel_genus_0_of_novel_subfamily_0_of_novel_family_211_of_Thumleimavirales|Kirjokansivirales|Crassvirales	Fully clustered
340		Pseudomonas phage vB_PaeM_PS119XW	MN103543.1	389	TRUE	301.543	Duplodnaviria	Duplodnaviria	Uroviricota	Uroviricota	Caudoviricetes	Caudoviricetes		Thumleimavirales|Kirjokansivirales|Crassvirales		novel_family_213_of_Thumleimavirales|Kirjokansivirales|Crassvirales		novel_subfamily_0_of_novel_family_213_of_Thumleimavirales|Kirjokansivirales|Crassvirales		novel_genus_0_of_novel_subfamily_0_of_novel_family_213_of_Thumleimavirales|Kirjokansivirales|Crassvirales	Fully clustered
341		Escherichia phage vB_EcoP_Bp7	MN117721.1	64	TRUE	52.615	Duplodnaviria	Duplodnaviria	Uroviricota	Uroviricota	Caudoviricetes	Caudoviricetes		Thumleimavirales|Kirjokansivirales|Crassvirales	Chaseviridae	Chaseviridae	Cleopatravirinae	Cleopatravirinae	Carltongylesvirus	Carltongylesvirus	Fully clustered
342		Escherichia phage vB_EcoM_Bp10	MN122072.1	72	TRUE	52.288	Duplodnaviria	Duplodnaviria	Uroviricota	Uroviricota	Caudoviricetes	Caudoviricetes		Thumleimavirales|Kirjokansivirales|Crassvirales	Chaseviridae	Chaseviridae	Cleopatravirinae	Cleopatravirinae	Carltongylesvirus	Carltongylesvirus	Fully clustered
343		Aeromonas phage D6	MN131137.2	267	TRUE	259.831	Duplodnaviria	Duplodnaviria	Uroviricota	Uroviricota	Caudoviricetes	Caudoviricetes		Thumleimavirales|Kirjokansivirales|Crassvirales		novel_family_211_of_Thumleimavirales|Kirjokansivirales|Crassvirales		novel_subfamily_0_of_novel_family_211_of_Thumleimavirales|Kirjokansivirales|Crassvirales		novel_genus_0_of_novel_subfamily_0_of_novel_family_211_of_Thumleimavirales|Kirjokansivirales|Crassvirales	Fully clustered
344		Shigella phage SGF2	MN148435.1	118	TRUE	76.964	Duplodnaviria	Duplodnaviria	Uroviricota	Uroviricota	Caudoviricetes	Caudoviricetes		Thumleimavirales|Kirjokansivirales|Crassvirales		Grimontviridae	Gordonclarkvirinae	Gordonclarkvirinae	Kuravirus	Kuravirus|Nieuwekanaalvirus	Fully clustered
345		Microbacterium phage Tyrumbra	MN175603.1	91	TRUE	53.975	Duplodnaviria	Duplodnaviria	Uroviricota	Uroviricota	Caudoviricetes	Caudoviricetes		Thumleimavirales|Kirjokansivirales|Crassvirales		novel_family_278_of_Thumleimavirales|Kirjokansivirales|Crassvirales		novel_subfamily_0_of_novel_family_278_of_Thumleimavirales|Kirjokansivirales|Crassvirales	Metamorphoovirus	Metamorphoovirus|Quhwahvirus	Fully clustered
346		Bacillus phage 000TH010	MN176219.1	90	TRUE	46.276	Duplodnaviria	Duplodnaviria	Uroviricota	Uroviricota	Caudoviricetes	Caudoviricetes		Thumleimavirales|Kirjokansivirales|Crassvirales		novel_family_47_of_Thumleimavirales|Kirjokansivirales|Crassvirales		novel_subfamily_0_of_novel_family_47_of_Thumleimavirales|Kirjokansivirales|Crassvirales		novel_genus_1_of_novel_subfamily_0_of_novel_family_47_of_Thumleimavirales|Kirjokansivirales|Crassvirales	Fully clustered
347		Bacillus phage 049ML001	MN176227.1	82	TRUE	45.238	Duplodnaviria	Duplodnaviria	Uroviricota	Uroviricota	Caudoviricetes	Caudoviricetes		Thumleimavirales|Kirjokansivirales|Crassvirales		novel_family_47_of_Thumleimavirales|Kirjokansivirales|Crassvirales		novel_subfamily_0_of_novel_family_47_of_Thumleimavirales|Kirjokansivirales|Crassvirales		novel_genus_1_of_novel_subfamily_0_of_novel_family_47_of_Thumleimavirales|Kirjokansivirales|Crassvirales	Fully clustered
348		Arthrobacter phage Qui	MN183282.1	247	TRUE	113.685	Duplodnaviria	Duplodnaviria	Uroviricota	Uroviricota	Caudoviricetes	Caudoviricetes		Thumleimavirales|Kirjokansivirales|Crassvirales		novel_family_247_of_Thumleimavirales|Kirjokansivirales|Crassvirales		Deejayvirinae		novel_genus_0_of_Deejayvirinae	Lower clustered then removed
349		Vibrio phage VAI1	MN200778.1	11	TRUE	6.117	Monodnaviria	Monodnaviria	Hofneiviricota	Hofneiviricota|Saleviricota|Phixviricota	Faserviricetes	Faserviricetes|Huolimaviricetes|Malgrandaviricetes	Tubulavirales		Inoviridae				Vasivirus		Lower clustered then removed
350		Streptomyces phage Zuko	MN204493.1	115	TRUE	82.302	Duplodnaviria	Duplodnaviria	Uroviricota	Uroviricota	Caudoviricetes	Caudoviricetes		Thumleimavirales|Kirjokansivirales|Crassvirales		novel_family_307_of_Thumleimavirales|Kirjokansivirales|Crassvirales		novel_subfamily_0_of_novel_family_307_of_Thumleimavirales|Kirjokansivirales|Crassvirales		novel_genus_0_of_novel_subfamily_0_of_novel_family_307_of_Thumleimavirales|Kirjokansivirales|Crassvirales	Fully clustered
351		Mycobacterium phage MalagasyRose	MN234170.1	84	TRUE	54.301	Duplodnaviria	Duplodnaviria	Uroviricota	Uroviricota	Caudoviricetes	Caudoviricetes		Thumleimavirales|Kirjokansivirales|Crassvirales		novel_family_312_of_Thumleimavirales|Kirjokansivirales|Crassvirales		Weiservirinae		novel_genus_0_of_Weiservirinae	Fully clustered
352		Mycobacterium phage IdentityCrisis	MN234184.1	60	TRUE	38.341	Duplodnaviria	Duplodnaviria	Uroviricota	Uroviricota	Caudoviricetes	Caudoviricetes		Thumleimavirales|Kirjokansivirales|Crassvirales		novel_family_312_of_Thumleimavirales|Kirjokansivirales|Crassvirales		novel_subfamily_0_of_novel_family_312_of_Thumleimavirales|Kirjokansivirales|Crassvirales||novel_family_326_of_Thumleimavirales|Kirjokansivirales|Crassvirales		novel_genus_0_of_novel_subfamily_0_of_novel_family_312_of_Thumleimavirales|Kirjokansivirales|Crassvirales||novel_family_326_of_Thumleimavirales|Kirjokansivirales|Crassvirales	Fully clustered
353		Streptomyces phage Gilgamesh	MN234216.1	156	TRUE	129.136	Duplodnaviria	Duplodnaviria	Uroviricota	Uroviricota	Caudoviricetes	Caudoviricetes		Thumleimavirales|Kirjokansivirales|Crassvirales		novel_family_256_of_Thumleimavirales|Kirjokansivirales|Crassvirales		novel_subfamily_0_of_novel_family_256_of_Thumleimavirales|Kirjokansivirales|Crassvirales		novel_genus_0_of_novel_subfamily_0_of_novel_family_256_of_Thumleimavirales|Kirjokansivirales|Crassvirales	Lower clustered then removed
354		Gordonia phage Powerball	MN234218.1	76	TRUE	47.68	Duplodnaviria	Duplodnaviria	Uroviricota	Uroviricota	Caudoviricetes	Caudoviricetes		Thumleimavirales|Kirjokansivirales|Crassvirales		novel_family_273_of_Thumleimavirales|Kirjokansivirales|Crassvirales	Nymbaxtervirinae	Nymbaxtervirinae		novel_genus_3_of_Nymbaxtervirinae	Fully clustered
355		Gordonia phage CherryonLim	MN284906.1	72	TRUE	48.948	Duplodnaviria	Duplodnaviria	Uroviricota	Uroviricota	Caudoviricetes	Caudoviricetes		Thumleimavirales|Kirjokansivirales|Crassvirales		novel_family_307_of_Thumleimavirales|Kirjokansivirales|Crassvirales		novel_subfamily_1_of_novel_family_307_of_Thumleimavirales|Kirjokansivirales|Crassvirales	Emalynvirus	Emalynvirus	Fully clustered
356		Gordonia phage Gibbous	MN310549.1	68	TRUE	45.81	Duplodnaviria	Duplodnaviria	Uroviricota	Uroviricota	Caudoviricetes	Caudoviricetes		Thumleimavirales|Kirjokansivirales|Crassvirales		novel_family_307_of_Thumleimavirales|Kirjokansivirales|Crassvirales		novel_subfamily_1_of_novel_family_307_of_Thumleimavirales|Kirjokansivirales|Crassvirales	Emalynvirus	Emalynvirus	Fully clustered
357		Microbacterium phage SansAfet	MN329675.1	70	TRUE	41.531	Duplodnaviria	Duplodnaviria	Uroviricota	Uroviricota	Caudoviricetes	Caudoviricetes		Thumleimavirales|Kirjokansivirales|Crassvirales		novel_family_299_of_Thumleimavirales|Kirjokansivirales|Crassvirales		novel_subfamily_0_of_novel_family_299_of_Thumleimavirales|Kirjokansivirales|Crassvirales	Dismasvirus	Dismasvirus	Fully clustered
358		Salmonella phage vB_SenS-EnJE1	MN336264.1	54	TRUE	42.894	Duplodnaviria	Duplodnaviria	Uroviricota	Uroviricota	Caudoviricetes	Caudoviricetes		Thumleimavirales|Kirjokansivirales|Crassvirales		novel_family_152_of_Thumleimavirales|Kirjokansivirales|Crassvirales	Guernseyvirinae	Guernseyvirinae	Jerseyvirus	Jerseyvirus	Fully clustered
359		Salmonella phage vB_SenS-EnJE6	MN336265.1	67	TRUE	43.129	Duplodnaviria	Duplodnaviria	Uroviricota	Uroviricota	Caudoviricetes	Caudoviricetes		Thumleimavirales|Kirjokansivirales|Crassvirales		novel_family_152_of_Thumleimavirales|Kirjokansivirales|Crassvirales	Guernseyvirinae	Guernseyvirinae	Jerseyvirus	Jerseyvirus	Fully clustered
360		Salmonella virus VSe101	MN393078.1	60	TRUE	41.757	Duplodnaviria	Duplodnaviria	Uroviricota	Uroviricota	Caudoviricetes	Caudoviricetes		Thumleimavirales|Kirjokansivirales|Crassvirales		novel_family_152_of_Thumleimavirales|Kirjokansivirales|Crassvirales	Guernseyvirinae	Guernseyvirinae	Jerseyvirus	Jerseyvirus	Fully clustered
361		Gordonia phage DobbysSock	MN428048.1	73	TRUE	48.198	Duplodnaviria	Duplodnaviria	Uroviricota	Uroviricota	Caudoviricetes	Caudoviricetes		Thumleimavirales|Kirjokansivirales|Crassvirales		novel_family_273_of_Thumleimavirales|Kirjokansivirales|Crassvirales		Nymbaxtervirinae		novel_genus_2_of_Nymbaxtervirinae	Fully clustered
362		Gordonia phage Denise	MN428053.1	78	TRUE	45.043	Duplodnaviria	Duplodnaviria	Uroviricota	Uroviricota	Caudoviricetes	Caudoviricetes		Thumleimavirales|Kirjokansivirales|Crassvirales		novel_family_273_of_Thumleimavirales|Kirjokansivirales|Crassvirales		Nymbaxtervirinae		novel_genus_0_of_Nymbaxtervirinae	Fully clustered
363		Gordonia phage Mcklovin	MN428055.1	77	TRUE	53.155	Duplodnaviria	Duplodnaviria	Uroviricota	Uroviricota	Caudoviricetes	Caudoviricetes		Thumleimavirales|Kirjokansivirales|Crassvirales		novel_family_273_of_Thumleimavirales|Kirjokansivirales|Crassvirales		Nymbaxtervirinae		novel_genus_1_of_Nymbaxtervirinae	Fully clustered
364		Gordonia phage Suerte	MN428057.1	74	TRUE	47.306	Duplodnaviria	Duplodnaviria	Uroviricota	Uroviricota	Caudoviricetes	Caudoviricetes		Thumleimavirales|Kirjokansivirales|Crassvirales		novel_family_273_of_Thumleimavirales|Kirjokansivirales|Crassvirales	Nymbaxtervirinae	Nymbaxtervirinae		novel_genus_2_of_Nymbaxtervirinae	Fully clustered
365		Gordonia phage Sixama	MN484601.1	171	TRUE	115.454	Duplodnaviria	Duplodnaviria	Uroviricota	Uroviricota	Caudoviricetes	Caudoviricetes		Thumleimavirales|Kirjokansivirales|Crassvirales		novel_family_258_of_Thumleimavirales|Kirjokansivirales|Crassvirales		novel_subfamily_0_of_novel_family_258_of_Thumleimavirales|Kirjokansivirales|Crassvirales		novel_genus_1_of_novel_subfamily_0_of_novel_family_258_of_Thumleimavirales|Kirjokansivirales|Crassvirales	Fully clustered
366		Pseudomonas phage Quinobequin-P09	MN504636.1	86	TRUE	58.277	Duplodnaviria	Duplodnaviria	Uroviricota	Uroviricota	Caudoviricetes	Caudoviricetes		Thumleimavirales|Kirjokansivirales|Crassvirales		Mesyanzhinovviridae	Queuovirinae	Queuovirinae	Nipunavirus	Nipunavirus	Fully clustered
367		Escherichia phage ES17	MN508615.2	123	TRUE	75.007	Duplodnaviria	Duplodnaviria	Uroviricota	Uroviricota	Caudoviricetes	Caudoviricetes		Thumleimavirales|Kirjokansivirales|Crassvirales		Grimontviridae	Gordonclarkvirinae	Gordonclarkvirinae	Kuravirus	Kuravirus|Nieuwekanaalvirus	Fully clustered
368		Vibrio phage Seahorse	MN512538.1	48	TRUE	45.171	Duplodnaviria	Duplodnaviria	Uroviricota	Uroviricota	Caudoviricetes	Caudoviricetes		Thumleimavirales|Kirjokansivirales|Crassvirales		novel_family_162_of_Thumleimavirales|Kirjokansivirales|Crassvirales		novel_subfamily_0_of_novel_family_162_of_Thumleimavirales|Kirjokansivirales|Crassvirales||novel_family_183_of_Thumleimavirales|Kirjokansivirales|Crassvirales		novel_genus_0_of_novel_subfamily_0_of_novel_family_162_of_Thumleimavirales|Kirjokansivirales|Crassvirales||novel_family_183_of_Thumleimavirales|Kirjokansivirales|Crassvirales	Fully clustered
369		Vibrio phage VP24-2_Ke	MN536023.1	13	TRUE	7.18	Monodnaviria	Monodnaviria	Hofneiviricota	Hofneiviricota|Saleviricota|Phixviricota	Faserviricetes	Faserviricetes|Huolimaviricetes|Malgrandaviricetes	Tubulavirales		Inoviridae				Fibrovirus		Fully clustered
370		Pseudomonas phage vB_Pae-SS2019XII	MN536027.1	55	TRUE	39.701	Duplodnaviria	Duplodnaviria	Uroviricota	Uroviricota	Caudoviricetes	Caudoviricetes		Thumleimavirales|Kirjokansivirales|Crassvirales		novel_family_123_of_Thumleimavirales|Kirjokansivirales|Crassvirales		novel_subfamily_0_of_novel_family_123_of_Thumleimavirales|Kirjokansivirales|Crassvirales	Beetrevirus	Beetrevirus	Fully clustered
371		Rhizobium phage RL38J1	MN549360.1	270	TRUE	158.577	Duplodnaviria	Duplodnaviria	Uroviricota	Uroviricota	Caudoviricetes	Caudoviricetes		Thumleimavirales|Kirjokansivirales|Crassvirales		Pootjesviridae		novel_subfamily_0_of_Pootjesviridae		novel_genus_0_of_novel_subfamily_0_of_Pootjesviridae	Fully clustered
372		Rhizobium phage RL2RES	MN549361.1	261	TRUE	156.878	Duplodnaviria	Duplodnaviria	Uroviricota	Uroviricota	Caudoviricetes	Caudoviricetes		Thumleimavirales|Kirjokansivirales|Crassvirales		Pootjesviridae		novel_subfamily_0_of_Pootjesviridae		novel_genus_0_of_novel_subfamily_0_of_Pootjesviridae	Fully clustered
373		Pseudomonas phage vB_PA45_GUMS	MN563785.1	175	TRUE	92.467	Duplodnaviria	Duplodnaviria	Uroviricota	Uroviricota	Caudoviricetes	Caudoviricetes		Thumleimavirales|Kirjokansivirales|Crassvirales		novel_family_234_of_Thumleimavirales|Kirjokansivirales|Crassvirales		novel_subfamily_0_of_novel_family_234_of_Thumleimavirales|Kirjokansivirales|Crassvirales	Pakpunavirus	Pakpunavirus	Fully clustered
374		Microbacterium phage Ariadne	MN585986.1	100	TRUE	54.347	Duplodnaviria	Duplodnaviria	Uroviricota	Uroviricota	Caudoviricetes	Caudoviricetes		Thumleimavirales|Kirjokansivirales|Crassvirales		novel_family_278_of_Thumleimavirales|Kirjokansivirales|Crassvirales		novel_subfamily_0_of_novel_family_278_of_Thumleimavirales|Kirjokansivirales|Crassvirales	Quhwahvirus	Metamorphoovirus|Quhwahvirus	Fully clustered
375		Gordonia phage Lauer	MN586015.1	66	TRUE	48.123	Duplodnaviria	Duplodnaviria	Uroviricota	Uroviricota	Caudoviricetes	Caudoviricetes		Thumleimavirales|Kirjokansivirales|Crassvirales		novel_family_307_of_Thumleimavirales|Kirjokansivirales|Crassvirales		novel_subfamily_1_of_novel_family_307_of_Thumleimavirales|Kirjokansivirales|Crassvirales	Emalynvirus	Emalynvirus	Fully clustered
376		Microbacterium phage Megan	MN586020.1	90	TRUE	55.21	Duplodnaviria	Duplodnaviria	Uroviricota	Uroviricota	Caudoviricetes	Caudoviricetes		Thumleimavirales|Kirjokansivirales|Crassvirales		novel_family_278_of_Thumleimavirales|Kirjokansivirales|Crassvirales		novel_subfamily_0_of_novel_family_278_of_Thumleimavirales|Kirjokansivirales|Crassvirales		novel_genus_0_of_novel_subfamily_0_of_novel_family_278_of_Thumleimavirales|Kirjokansivirales|Crassvirales	Fully clustered
377		Gordonia phage Chidiebere	MN586022.1	129	TRUE	91.072	Duplodnaviria	Duplodnaviria	Uroviricota	Uroviricota	Caudoviricetes	Caudoviricetes		Thumleimavirales|Kirjokansivirales|Crassvirales		novel_family_269_of_Thumleimavirales|Kirjokansivirales|Crassvirales		novel_subfamily_0_of_novel_family_269_of_Thumleimavirales|Kirjokansivirales|Crassvirales	Bendigovirus	Bendigovirus	Fully clustered
378		Corynebacterium phage EmiRose	MN586033.1	46	TRUE	37.429	Duplodnaviria	Duplodnaviria	Uroviricota	Uroviricota	Caudoviricetes	Caudoviricetes		Thumleimavirales|Kirjokansivirales|Crassvirales		novel_family_282_of_Thumleimavirales|Kirjokansivirales|Crassvirales		novel_subfamily_0_of_novel_family_282_of_Thumleimavirales|Kirjokansivirales|Crassvirales		novel_genus_0_of_novel_subfamily_0_of_novel_family_282_of_Thumleimavirales|Kirjokansivirales|Crassvirales	Lower clustered then removed
379		Microbacterium phage Jayden	MN586042.1	92	TRUE	53.352	Duplodnaviria	Duplodnaviria	Uroviricota	Uroviricota	Caudoviricetes	Caudoviricetes		Thumleimavirales|Kirjokansivirales|Crassvirales		novel_family_278_of_Thumleimavirales|Kirjokansivirales|Crassvirales		novel_subfamily_0_of_novel_family_278_of_Thumleimavirales|Kirjokansivirales|Crassvirales	Quhwahvirus	Metamorphoovirus|Quhwahvirus	Fully clustered
380		Microbacterium phage Teamocil	MN586059.1	96	TRUE	53.496	Duplodnaviria	Duplodnaviria	Uroviricota	Uroviricota	Caudoviricetes	Caudoviricetes		Thumleimavirales|Kirjokansivirales|Crassvirales		novel_family_278_of_Thumleimavirales|Kirjokansivirales|Crassvirales		novel_subfamily_0_of_novel_family_278_of_Thumleimavirales|Kirjokansivirales|Crassvirales	Quhwahvirus	Metamorphoovirus|Quhwahvirus	Fully clustered
381		Erwinia phage Midgardsormr38	MN602881.1	93	TRUE	50.485	Duplodnaviria	Duplodnaviria	Uroviricota	Uroviricota	Caudoviricetes	Caudoviricetes		Thumleimavirales|Kirjokansivirales|Crassvirales		novel_family_146_of_Thumleimavirales|Kirjokansivirales|Crassvirales		novel_subfamily_1_of_novel_family_146_of_Thumleimavirales|Kirjokansivirales|Crassvirales		novel_genus_0_of_novel_subfamily_1_of_novel_family_146_of_Thumleimavirales|Kirjokansivirales|Crassvirales	Fully clustered
382		Klebsiella phage N1M2	MN642089.1	257	TRUE	253.367	Duplodnaviria	Duplodnaviria	Uroviricota	Uroviricota	Caudoviricetes	Caudoviricetes		Thumleimavirales|Kirjokansivirales|Crassvirales		novel_family_211_of_Thumleimavirales|Kirjokansivirales|Crassvirales		novel_subfamily_0_of_novel_family_211_of_Thumleimavirales|Kirjokansivirales|Crassvirales	Petsuvirus	Petsuvirus	Fully clustered
383		Klebsiella phage vB_KpnM_15-38_KLPPOU148	MN689778.1	72	TRUE	49.169	Duplodnaviria	Duplodnaviria	Uroviricota	Uroviricota	Caudoviricetes	Caudoviricetes		Thumleimavirales|Kirjokansivirales|Crassvirales		novel_family_149_of_Thumleimavirales|Kirjokansivirales|Crassvirales		novel_subfamily_0_of_novel_family_149_of_Thumleimavirales|Kirjokansivirales|Crassvirales	Jedunavirus	Jedunavirus	Fully clustered
384		Vibrio phage VALG_phi8	MN690600.1	10	TRUE	7.311	Monodnaviria	Monodnaviria	Hofneiviricota	Hofneiviricota|Saleviricota|Phixviricota	Faserviricetes	Faserviricetes|Huolimaviricetes|Malgrandaviricetes	Tubulavirales		Inoviridae				Villovirus		Fully clustered
385		Pseudomonas phage pf8_ST274-AUS411	MN710383.1	16	TRUE	10.061	Monodnaviria	Monodnaviria	Hofneiviricota	Hofneiviricota|Saleviricota|Phixviricota	Faserviricetes	Faserviricetes|Huolimaviricetes|Malgrandaviricetes	Tubulavirales		Inoviridae				Primolicivirus		Fully clustered
386		Escherichia phage vB_EcoP_EcoN5	MN715356.1	127	TRUE	76.083	Duplodnaviria	Duplodnaviria	Uroviricota	Uroviricota	Caudoviricetes	Caudoviricetes		Thumleimavirales|Kirjokansivirales|Crassvirales		Grimontviridae	Gordonclarkvirinae	Gordonclarkvirinae	Kuravirus	Kuravirus|Nieuwekanaalvirus	Fully clustered
387		Vibrio phage VALG_phi6	MN719123.1	13	TRUE	8.529	Monodnaviria	Monodnaviria	Hofneiviricota	Hofneiviricota|Saleviricota|Phixviricota	Faserviricetes	Faserviricetes|Huolimaviricetes|Malgrandaviricetes	Tubulavirales		Inoviridae				Versovirus		Fully clustered
388		Sphingomonas phage Eidolon	MN734437.1	56	TRUE	43.318	Duplodnaviria	Duplodnaviria	Uroviricota	Uroviricota	Caudoviricetes	Caudoviricetes		Thumleimavirales|Kirjokansivirales|Crassvirales		Mesyanzhinovviridae		novel_subfamily_2_of_Mesyanzhinovviridae		novel_genus_0_of_novel_subfamily_2_of_Mesyanzhinovviridae	Fully clustered
389		Sphingomonas phage Lucius	MN734438.1	60	TRUE	44.2	Duplodnaviria	Duplodnaviria	Uroviricota	Uroviricota	Caudoviricetes	Caudoviricetes		Thumleimavirales|Kirjokansivirales|Crassvirales		Mesyanzhinovviridae		novel_subfamily_2_of_Mesyanzhinovviridae		novel_genus_0_of_novel_subfamily_2_of_Mesyanzhinovviridae	Fully clustered
390		Sphingomonas phage Kharn	MN734439.1	55	TRUE	43.408	Duplodnaviria	Duplodnaviria	Uroviricota	Uroviricota	Caudoviricetes	Caudoviricetes		Thumleimavirales|Kirjokansivirales|Crassvirales		Mesyanzhinovviridae		novel_subfamily_2_of_Mesyanzhinovviridae		novel_genus_0_of_novel_subfamily_2_of_Mesyanzhinovviridae	Fully clustered
391		Pectobacterium phage Possum	MN812687.1	102	TRUE	73.752	Duplodnaviria	Duplodnaviria	Uroviricota	Uroviricota	Caudoviricetes	Caudoviricetes		Thumleimavirales|Kirjokansivirales|Crassvirales	Schitoviridae	Schitoviridae		novel_subfamily_3_of_Schitoviridae	Cbunavirus	Cbunavirus	Fully clustered
392		Vibrio phage NF	MN812722.2	75	TRUE	44.507	Duplodnaviria	Duplodnaviria	Uroviricota	Uroviricota	Caudoviricetes	Caudoviricetes		Thumleimavirales|Kirjokansivirales|Crassvirales		novel_family_162_of_Thumleimavirales|Kirjokansivirales|Crassvirales		novel_subfamily_0_of_novel_family_162_of_Thumleimavirales|Kirjokansivirales|Crassvirales||novel_family_183_of_Thumleimavirales|Kirjokansivirales|Crassvirales		novel_genus_1_of_novel_subfamily_0_of_novel_family_162_of_Thumleimavirales|Kirjokansivirales|Crassvirales||novel_family_183_of_Thumleimavirales|Kirjokansivirales|Crassvirales	Fully clustered
393		Microbacterium phage Matzah	MN813682.1	97	TRUE	55.686	Duplodnaviria	Duplodnaviria	Uroviricota	Uroviricota	Caudoviricetes	Caudoviricetes		Thumleimavirales|Kirjokansivirales|Crassvirales		novel_family_278_of_Thumleimavirales|Kirjokansivirales|Crassvirales		novel_subfamily_0_of_novel_family_278_of_Thumleimavirales|Kirjokansivirales|Crassvirales	Mementomorivirus	Mementomorivirus	Fully clustered
394		Microbacterium phage Terij	MN813684.1	94	TRUE	55.691	Duplodnaviria	Duplodnaviria	Uroviricota	Uroviricota	Caudoviricetes	Caudoviricetes		Thumleimavirales|Kirjokansivirales|Crassvirales		novel_family_278_of_Thumleimavirales|Kirjokansivirales|Crassvirales		novel_subfamily_0_of_novel_family_278_of_Thumleimavirales|Kirjokansivirales|Crassvirales	Mementomorivirus	Mementomorivirus	Fully clustered
395		Mycobacterium phage Onyinye	MN813687.1	107	TRUE	71.419	Duplodnaviria	Duplodnaviria	Uroviricota	Uroviricota	Caudoviricetes	Caudoviricetes		Thumleimavirales|Kirjokansivirales|Crassvirales		novel_family_268_of_Thumleimavirales|Kirjokansivirales|Crassvirales		novel_subfamily_7_of_novel_family_268_of_Thumleimavirales|Kirjokansivirales|Crassvirales		novel_genus_0_of_novel_subfamily_7_of_novel_family_268_of_Thumleimavirales|Kirjokansivirales|Crassvirales	Lower clustered then removed
396		Sphingomonas phage vB_StuS_MMDA13	MN820898.1	89	TRUE	63.743	Duplodnaviria	Duplodnaviria	Uroviricota	Uroviricota	Caudoviricetes	Caudoviricetes		Thumleimavirales|Kirjokansivirales|Crassvirales		Mesyanzhinovviridae	Queuovirinae	Queuovirinae		novel_genus_1_of_Queuovirinae	Fully clustered
397		Escherichia phage rolling	MN850575.1	60	TRUE	46.017	Duplodnaviria	Duplodnaviria	Uroviricota	Uroviricota	Caudoviricetes	Caudoviricetes		Thumleimavirales|Kirjokansivirales|Crassvirales		novel_family_152_of_Thumleimavirales|Kirjokansivirales|Crassvirales		novel_subfamily_0_of_novel_family_152_of_Thumleimavirales|Kirjokansivirales|Crassvirales	Dhillonvirus	Dhillonvirus	Fully clustered
398		Escherichia phage welsh	MN850589.1	58	TRUE	45.207	Duplodnaviria	Duplodnaviria	Uroviricota	Uroviricota	Caudoviricetes	Caudoviricetes		Thumleimavirales|Kirjokansivirales|Crassvirales		novel_family_152_of_Thumleimavirales|Kirjokansivirales|Crassvirales		novel_subfamily_0_of_novel_family_152_of_Thumleimavirales|Kirjokansivirales|Crassvirales	Dhillonvirus	Dhillonvirus	Fully clustered
399		Escherichia phage bob	MN850628.1	59	TRUE	45.256	Duplodnaviria	Duplodnaviria	Uroviricota	Uroviricota	Caudoviricetes	Caudoviricetes		Thumleimavirales|Kirjokansivirales|Crassvirales		novel_family_152_of_Thumleimavirales|Kirjokansivirales|Crassvirales		novel_subfamily_0_of_novel_family_152_of_Thumleimavirales|Kirjokansivirales|Crassvirales	Dhillonvirus	Dhillonvirus	Fully clustered
400		Escherichia phage mckay	MN850629.1	62	TRUE	44.443	Duplodnaviria	Duplodnaviria	Uroviricota	Uroviricota	Caudoviricetes	Caudoviricetes		Thumleimavirales|Kirjokansivirales|Crassvirales		novel_family_152_of_Thumleimavirales|Kirjokansivirales|Crassvirales		novel_subfamily_0_of_novel_family_152_of_Thumleimavirales|Kirjokansivirales|Crassvirales	Dhillonvirus	Dhillonvirus	Fully clustered
401		Escherichia phage jat	MN850650.1	58	TRUE	44.417	Duplodnaviria	Duplodnaviria	Uroviricota	Uroviricota	Caudoviricetes	Caudoviricetes		Thumleimavirales|Kirjokansivirales|Crassvirales		novel_family_152_of_Thumleimavirales|Kirjokansivirales|Crassvirales		novel_subfamily_0_of_novel_family_152_of_Thumleimavirales|Kirjokansivirales|Crassvirales	Dhillonvirus	Dhillonvirus	Fully clustered
402		Saccharolobus solfataricus rod-shaped virus 1	MN876841.1	37	TRUE	26.097	Adnaviria	Adnaviria	Taleaviricota	Taleaviricota	Tokiviricetes	Tokiviricetes	Ligamenvirales	Ligamenvirales	Rudiviridae	Rudiviridae		noRef_of_Rudiviridae	Hoswirudivirus	Japarudivirus|Hoswirudivirus|Icerudivirus|Itarudivirus|Azorudivirus|Rudivirus|Usarudivirus	Fully clustered
403		Acidianus rod-shaped virus 3	MN876842.1	33	TRUE	23.666	Adnaviria	Adnaviria	Taleaviricota	Taleaviricota	Tokiviricetes	Tokiviricetes	Ligamenvirales	Ligamenvirales	Rudiviridae	Rudiviridae		noRef_of_Rudiviridae	Hoswirudivirus	Japarudivirus|Hoswirudivirus|Icerudivirus|Itarudivirus|Azorudivirus|Rudivirus|Usarudivirus	Fully clustered
404		Metallosphaera rod-shaped virus 1	MN876843.1	27	TRUE	20.269	Adnaviria	Adnaviria	Taleaviricota	Taleaviricota	Tokiviricetes	Tokiviricetes	Ligamenvirales	Ligamenvirales	Rudiviridae	Rudiviridae		noRef_of_Rudiviridae	Hoswirudivirus	Japarudivirus|Hoswirudivirus|Icerudivirus|Itarudivirus|Azorudivirus|Rudivirus|Usarudivirus	Fully clustered
405		Pyrobaculum filamentous virus 2	MN876844.1	39	TRUE	17.602	Adnaviria	Adnaviria	Taleaviricota	Taleaviricota	Tokiviricetes	Tokiviricetes	Primavirales	Primavirales	Tristromaviridae	Tristromaviridae		noRef_of_Tristromaviridae	Alphatristromavirus	Alphatristromavirus	Fully clustered
406		Pyrobaculum spherical virus 2	MN876845.1	32	TRUE	18.212		No Realm							Globuloviridae				Alphaglobulovirus		Lower clustered then removed
407		Pseudomonas phage PE09	MN905160.1	179	TRUE	99.455	Duplodnaviria	Duplodnaviria	Uroviricota	Uroviricota	Caudoviricetes	Caudoviricetes		Thumleimavirales|Kirjokansivirales|Crassvirales		novel_family_234_of_Thumleimavirales|Kirjokansivirales|Crassvirales		novel_subfamily_0_of_novel_family_234_of_Thumleimavirales|Kirjokansivirales|Crassvirales	Otagovirus	Otagovirus	Fully clustered
408		Arthrobacter phage Shoya	MN908684.1	67	TRUE	37.783	Duplodnaviria	Duplodnaviria	Uroviricota	Uroviricota	Caudoviricetes	Caudoviricetes		Thumleimavirales|Kirjokansivirales|Crassvirales		novel_family_293_of_Thumleimavirales|Kirjokansivirales|Crassvirales		novel_subfamily_2_of_novel_family_293_of_Thumleimavirales|Kirjokansivirales|Crassvirales		novel_genus_1_of_novel_subfamily_2_of_novel_family_293_of_Thumleimavirales|Kirjokansivirales|Crassvirales	Fully clustered
409		Arthrobacter phage DrSierra	MN908689.1	66	TRUE	42.622	Duplodnaviria	Duplodnaviria	Uroviricota	Uroviricota	Caudoviricetes	Caudoviricetes		Thumleimavirales|Kirjokansivirales|Crassvirales		novel_family_297_of_Thumleimavirales|Kirjokansivirales|Crassvirales	Azeevirinae	Azeevirinae	Manhattanvirus	Manhattanvirus|Yangvirus	Fully clustered
410		Escherichia phage vB_EcoS_XY1	MN927225.1	76	TRUE	45.566	Duplodnaviria	Duplodnaviria	Uroviricota	Uroviricota	Caudoviricetes	Caudoviricetes		Thumleimavirales|Kirjokansivirales|Crassvirales		novel_family_152_of_Thumleimavirales|Kirjokansivirales|Crassvirales	Guernseyvirinae	Guernseyvirinae	Kagunavirus	Kagunavirus	Fully clustered
411		Stenotrophomonas phage vB_SmaS_BUCT548	MN937349.1	102	TRUE	62.354	Duplodnaviria	Duplodnaviria	Uroviricota	Uroviricota	Caudoviricetes	Caudoviricetes		Thumleimavirales|Kirjokansivirales|Crassvirales		Mesyanzhinovviridae		novel_subfamily_6_of_Mesyanzhinovviridae		novel_genus_0_of_novel_subfamily_6_of_Mesyanzhinovviridae	Fully clustered
412		Rhizobium phage RHph_Y38	MN988483.1	102	TRUE	77.869	Duplodnaviria	Duplodnaviria	Uroviricota	Uroviricota	Caudoviricetes	Caudoviricetes		Thumleimavirales|Kirjokansivirales|Crassvirales	Schitoviridae	Schitoviridae		Enquatrovirinae|Rothmandenesvirinae|Erskinevirinae		novel_genus_0_of_Enquatrovirinae|Rothmandenesvirinae|Erskinevirinae	Fully clustered
413		Rhizobium phage RHph_Y68	MN988486.1	256	TRUE	152.762	Duplodnaviria	Duplodnaviria	Uroviricota	Uroviricota	Caudoviricetes	Caudoviricetes		Thumleimavirales|Kirjokansivirales|Crassvirales		Pootjesviridae		novel_subfamily_0_of_Pootjesviridae		novel_genus_1_of_novel_subfamily_0_of_Pootjesviridae	Fully clustered
414		Rhizobium phage RHph_Y2_6	MN988497.1	101	TRUE	78.314	Duplodnaviria	Duplodnaviria	Uroviricota	Uroviricota	Caudoviricetes	Caudoviricetes		Thumleimavirales|Kirjokansivirales|Crassvirales	Schitoviridae	Schitoviridae		Enquatrovirinae|Rothmandenesvirinae|Erskinevirinae		novel_genus_0_of_Enquatrovirinae|Rothmandenesvirinae|Erskinevirinae	Fully clustered
415		Rhizobium phage RHph_N38	MN988517.1	101	TRUE	78.126	Duplodnaviria	Duplodnaviria	Uroviricota	Uroviricota	Caudoviricetes	Caudoviricetes		Thumleimavirales|Kirjokansivirales|Crassvirales	Schitoviridae	Schitoviridae		Enquatrovirinae|Rothmandenesvirinae|Erskinevirinae		novel_genus_0_of_Enquatrovirinae|Rothmandenesvirinae|Erskinevirinae	Fully clustered
416		Rhizobium phage RHph_TM30	MN988521.1	364	TRUE	207.623	Duplodnaviria	Duplodnaviria	Uroviricota	Uroviricota	Caudoviricetes	Caudoviricetes		Thumleimavirales|Kirjokansivirales|Crassvirales		novel_family_170_of_Thumleimavirales|Kirjokansivirales|Crassvirales		novel_subfamily_0_of_novel_family_170_of_Thumleimavirales|Kirjokansivirales|Crassvirales		novel_genus_0_of_novel_subfamily_0_of_novel_family_170_of_Thumleimavirales|Kirjokansivirales|Crassvirales	Fully clustered
417		Rhizobium phage RHph_Y65	MN988525.1	364	TRUE	206.821	Duplodnaviria	Duplodnaviria	Uroviricota	Uroviricota	Caudoviricetes	Caudoviricetes		Thumleimavirales|Kirjokansivirales|Crassvirales		novel_family_170_of_Thumleimavirales|Kirjokansivirales|Crassvirales		novel_subfamily_0_of_novel_family_170_of_Thumleimavirales|Kirjokansivirales|Crassvirales		novel_genus_1_of_novel_subfamily_0_of_novel_family_170_of_Thumleimavirales|Kirjokansivirales|Crassvirales	Fully clustered
418		Rhizobium phage RHph_I1_9	MN988532.1	255	TRUE	154.206	Duplodnaviria	Duplodnaviria	Uroviricota	Uroviricota	Caudoviricetes	Caudoviricetes		Thumleimavirales|Kirjokansivirales|Crassvirales		Pootjesviridae		novel_subfamily_0_of_Pootjesviridae		novel_genus_1_of_novel_subfamily_0_of_Pootjesviridae	Fully clustered
419		Rhizobium phage RHph_N34	MN988534.1	253	TRUE	153.811	Duplodnaviria	Duplodnaviria	Uroviricota	Uroviricota	Caudoviricetes	Caudoviricetes		Thumleimavirales|Kirjokansivirales|Crassvirales		Pootjesviridae		novel_subfamily_0_of_Pootjesviridae		novel_genus_1_of_novel_subfamily_0_of_Pootjesviridae	Fully clustered
420		Rhizobium phage RHph_N3_8	MN988551.1	22	TRUE	18.277	Duplodnaviria	Duplodnaviria	Uroviricota	Uroviricota	Caudoviricetes	Caudoviricetes		Thumleimavirales|Kirjokansivirales|Crassvirales		novel_family_2_of_Thumleimavirales|Kirjokansivirales|Crassvirales		novel_subfamily_3_of_novel_family_2_of_Thumleimavirales|Kirjokansivirales|Crassvirales		novel_genus_0_of_novel_subfamily_3_of_novel_family_2_of_Thumleimavirales|Kirjokansivirales|Crassvirales	Lower clustered then removed
421		Rhizobium phage RHph_I1_6	MN988555.1	99	TRUE	77.174	Duplodnaviria	Duplodnaviria	Uroviricota	Uroviricota	Caudoviricetes	Caudoviricetes		Thumleimavirales|Kirjokansivirales|Crassvirales	Schitoviridae	Schitoviridae		Enquatrovirinae|Rothmandenesvirinae|Erskinevirinae		novel_genus_0_of_Enquatrovirinae|Rothmandenesvirinae|Erskinevirinae	Fully clustered
422		Salmonella phage vB_SenTO17	MT012729.1	75	TRUE	41.658	Duplodnaviria	Duplodnaviria	Uroviricota	Uroviricota	Caudoviricetes	Caudoviricetes		Thumleimavirales|Kirjokansivirales|Crassvirales		novel_family_152_of_Thumleimavirales|Kirjokansivirales|Crassvirales	Guernseyvirinae	Guernseyvirinae	Cornellvirus	Cornellvirus	Fully clustered
423		Microbacterium phage Stromboli	MT024860.1	67	TRUE	41.594	Duplodnaviria	Duplodnaviria	Uroviricota	Uroviricota	Caudoviricetes	Caudoviricetes		Thumleimavirales|Kirjokansivirales|Crassvirales		novel_family_299_of_Thumleimavirales|Kirjokansivirales|Crassvirales		novel_subfamily_0_of_novel_family_299_of_Thumleimavirales|Kirjokansivirales|Crassvirales	Dismasvirus	Dismasvirus	Fully clustered
424		Streptomyces phage Wakanda	MT024865.1	228	TRUE	126.614	Duplodnaviria	Duplodnaviria	Uroviricota	Uroviricota	Caudoviricetes	Caudoviricetes		Thumleimavirales|Kirjokansivirales|Crassvirales	Stanwilliamsviridae	Stanwilliamsviridae	Loccivirinae	Loccivirinae|Boydwoodruffvirinae	Wilnyevirus	Wilnyevirus	Fully clustered
425		Arthrobacter phage BlueFeather	MT024867.1	25	TRUE	16.302	Duplodnaviria	Duplodnaviria	Uroviricota	Uroviricota	Caudoviricetes	Caudoviricetes		Thumleimavirales|Kirjokansivirales|Crassvirales		novel_family_246_of_Thumleimavirales|Kirjokansivirales|Crassvirales		novel_subfamily_1_of_novel_family_246_of_Thumleimavirales|Kirjokansivirales|Crassvirales		novel_genus_0_of_novel_subfamily_1_of_novel_family_246_of_Thumleimavirales|Kirjokansivirales|Crassvirales	Lower clustered then removed
426		Arthrobacter phage Whytu	MT024870.1	22	TRUE	15.369	Duplodnaviria	Duplodnaviria	Uroviricota	Uroviricota	Caudoviricetes	Caudoviricetes		Thumleimavirales|Kirjokansivirales|Crassvirales		novel_family_246_of_Thumleimavirales|Kirjokansivirales|Crassvirales		novel_subfamily_1_of_novel_family_246_of_Thumleimavirales|Kirjokansivirales|Crassvirales		novel_genus_1_of_novel_subfamily_1_of_novel_family_246_of_Thumleimavirales|Kirjokansivirales|Crassvirales	Fully clustered
427		Streptomyces phage Muntaha	MT024872.1	233	TRUE	127.551	Duplodnaviria	Duplodnaviria	Uroviricota	Uroviricota	Caudoviricetes	Caudoviricetes		Thumleimavirales|Kirjokansivirales|Crassvirales	Stanwilliamsviridae	Stanwilliamsviridae	Loccivirinae	Loccivirinae|Boydwoodruffvirinae	Wilnyevirus	Wilnyevirus	Fully clustered
428		Ochrobactrum phage vB_OspP_OH	MT028492.1	65	TRUE	41.227	Duplodnaviria	Duplodnaviria	Uroviricota	Uroviricota	Caudoviricetes	Caudoviricetes		Thumleimavirales|Kirjokansivirales|Crassvirales		novel_family_100_of_Thumleimavirales|Kirjokansivirales|Crassvirales		novel_subfamily_0_of_novel_family_100_of_Thumleimavirales|Kirjokansivirales|Crassvirales		novel_genus_0_of_novel_subfamily_0_of_novel_family_100_of_Thumleimavirales|Kirjokansivirales|Crassvirales	Lower clustered then removed
429		Thermoproteus spherical piliferous virus 1	MT047590.1	31	TRUE	18.655		No Realm							Globuloviridae				Alphaglobulovirus		Lower clustered then removed
430		Salmonella phage pink	MT074430.1	71	TRUE	43.203	Duplodnaviria	Duplodnaviria	Uroviricota	Uroviricota	Caudoviricetes	Caudoviricetes		Thumleimavirales|Kirjokansivirales|Crassvirales		novel_family_152_of_Thumleimavirales|Kirjokansivirales|Crassvirales	Guernseyvirinae	Guernseyvirinae	Jerseyvirus	Jerseyvirus	Fully clustered
431		Salmonella phage demigod	MT074431.1	56	TRUE	43.605	Duplodnaviria	Duplodnaviria	Uroviricota	Uroviricota	Caudoviricetes	Caudoviricetes		Thumleimavirales|Kirjokansivirales|Crassvirales		novel_family_152_of_Thumleimavirales|Kirjokansivirales|Crassvirales	Guernseyvirinae	Guernseyvirinae	Jerseyvirus	Jerseyvirus	Fully clustered
432		Salmonella phage dunkel	MT074432.1	63	TRUE	43.985	Duplodnaviria	Duplodnaviria	Uroviricota	Uroviricota	Caudoviricetes	Caudoviricetes		Thumleimavirales|Kirjokansivirales|Crassvirales		novel_family_152_of_Thumleimavirales|Kirjokansivirales|Crassvirales	Guernseyvirinae	Guernseyvirinae	Jerseyvirus	Jerseyvirus	Fully clustered
433		Salmonella phage wast	MT074451.1	60	TRUE	40.748	Duplodnaviria	Duplodnaviria	Uroviricota	Uroviricota	Caudoviricetes	Caudoviricetes		Thumleimavirales|Kirjokansivirales|Crassvirales		novel_family_152_of_Thumleimavirales|Kirjokansivirales|Crassvirales	Guernseyvirinae	Guernseyvirinae	Jerseyvirus	Jerseyvirus	Fully clustered
434		Salmonella phage templet	MT074462.1	59	TRUE	41.598	Duplodnaviria	Duplodnaviria	Uroviricota	Uroviricota	Caudoviricetes	Caudoviricetes		Thumleimavirales|Kirjokansivirales|Crassvirales		novel_family_152_of_Thumleimavirales|Kirjokansivirales|Crassvirales	Guernseyvirinae	Guernseyvirinae	Jerseyvirus	Jerseyvirus	Fully clustered
435		Salmonella phage blauehaus	MT074473.1	61	TRUE	41.993	Duplodnaviria	Duplodnaviria	Uroviricota	Uroviricota	Caudoviricetes	Caudoviricetes		Thumleimavirales|Kirjokansivirales|Crassvirales		novel_family_152_of_Thumleimavirales|Kirjokansivirales|Crassvirales	Guernseyvirinae	Guernseyvirinae	Jerseyvirus	Jerseyvirus	Fully clustered
436		Salmonella phage sidste	MT074481.1	57	TRUE	42.124	Duplodnaviria	Duplodnaviria	Uroviricota	Uroviricota	Caudoviricetes	Caudoviricetes		Thumleimavirales|Kirjokansivirales|Crassvirales		novel_family_152_of_Thumleimavirales|Kirjokansivirales|Crassvirales	Guernseyvirinae	Guernseyvirinae	Jerseyvirus	Jerseyvirus	Fully clustered
437		Salmonella phage horsemountain	MT074482.1	59	TRUE	42.375	Duplodnaviria	Duplodnaviria	Uroviricota	Uroviricota	Caudoviricetes	Caudoviricetes		Thumleimavirales|Kirjokansivirales|Crassvirales		novel_family_152_of_Thumleimavirales|Kirjokansivirales|Crassvirales	Guernseyvirinae	Guernseyvirinae	Jerseyvirus	Jerseyvirus	Fully clustered
438		Salmonella phage skrot	MT074483.1	65	TRUE	42.879	Duplodnaviria	Duplodnaviria	Uroviricota	Uroviricota	Caudoviricetes	Caudoviricetes		Thumleimavirales|Kirjokansivirales|Crassvirales		novel_family_152_of_Thumleimavirales|Kirjokansivirales|Crassvirales	Guernseyvirinae	Guernseyvirinae	Jerseyvirus	Jerseyvirus	Fully clustered
439		Salmonella phage celemicas	MT074484.1	67	TRUE	43.193	Duplodnaviria	Duplodnaviria	Uroviricota	Uroviricota	Caudoviricetes	Caudoviricetes		Thumleimavirales|Kirjokansivirales|Crassvirales		novel_family_152_of_Thumleimavirales|Kirjokansivirales|Crassvirales	Guernseyvirinae	Guernseyvirinae	Jerseyvirus	Jerseyvirus	Fully clustered
440		Pseudomonas phage PAP02	MT080102.1	81	TRUE	73.345	Duplodnaviria	Duplodnaviria	Uroviricota	Uroviricota	Caudoviricetes	Caudoviricetes		Thumleimavirales|Kirjokansivirales|Crassvirales	Schitoviridae	Schitoviridae	Migulavirinae	Migulavirinae	Litunavirus	Litunavirus	Fully clustered
441		Pseudomonas phage MR15	MT104475.1	94	TRUE	51.347	Duplodnaviria	Duplodnaviria	Uroviricota	Uroviricota	Caudoviricetes	Caudoviricetes		Thumleimavirales|Kirjokansivirales|Crassvirales		novel_family_159_of_Thumleimavirales|Kirjokansivirales|Crassvirales		novel_subfamily_0_of_novel_family_159_of_Thumleimavirales|Kirjokansivirales|Crassvirales		novel_genus_0_of_novel_subfamily_0_of_novel_family_159_of_Thumleimavirales|Kirjokansivirales|Crassvirales	Fully clustered
442		Pseudomonas phage Epa33	MT118301.1	72	TRUE	64.021	Duplodnaviria	Duplodnaviria	Uroviricota	Uroviricota	Caudoviricetes	Caudoviricetes		Thumleimavirales|Kirjokansivirales|Crassvirales		novel_family_97_of_Thumleimavirales|Kirjokansivirales|Crassvirales		novel_subfamily_0_of_novel_family_97_of_Thumleimavirales|Kirjokansivirales|Crassvirales	Hollowayvirus	Hollowayvirus	Fully clustered
443		Pseudomonas phage Epa40	MT118304.1	51	TRUE	42.788	Duplodnaviria	Duplodnaviria	Uroviricota	Uroviricota	Caudoviricetes	Caudoviricetes		Thumleimavirales|Kirjokansivirales|Crassvirales		Mesyanzhinovviridae		novel_subfamily_3_of_Mesyanzhinovviridae	Septimatrevirus	Septimatrevirus	Fully clustered
444		Escherichia phage MN03	MT129653.1	124	TRUE	77.187	Duplodnaviria	Duplodnaviria	Uroviricota	Uroviricota	Caudoviricetes	Caudoviricetes		Thumleimavirales|Kirjokansivirales|Crassvirales		Grimontviridae	Gordonclarkvirinae	Gordonclarkvirinae	Kuravirus	Kuravirus|Nieuwekanaalvirus	Fully clustered
445		Escherichia phage MN05	MT129655.1	126	TRUE	76.899	Duplodnaviria	Duplodnaviria	Uroviricota	Uroviricota	Caudoviricetes	Caudoviricetes		Thumleimavirales|Kirjokansivirales|Crassvirales		Grimontviridae	Gordonclarkvirinae	Gordonclarkvirinae	Kuravirus	Kuravirus|Nieuwekanaalvirus	Fully clustered
446		Hafnia phage yong1	MT135176.1	76	TRUE	43.329	Duplodnaviria	Duplodnaviria	Uroviricota	Uroviricota	Caudoviricetes	Caudoviricetes		Thumleimavirales|Kirjokansivirales|Crassvirales		novel_family_111_of_Thumleimavirales|Kirjokansivirales|Crassvirales		novel_subfamily_1_of_novel_family_111_of_Thumleimavirales|Kirjokansivirales|Crassvirales		novel_genus_0_of_novel_subfamily_1_of_novel_family_111_of_Thumleimavirales|Kirjokansivirales|Crassvirales	Fully clustered
447		Synechococcus phage S-N03	MT162466.1	247	TRUE	167.069	Duplodnaviria	Duplodnaviria	Uroviricota	Uroviricota	Caudoviricetes	Caudoviricetes		Thumleimavirales|Kirjokansivirales|Crassvirales		Kyanoviridae		novel_subfamily_0_of_Kyanoviridae		novel_genus_0_of_novel_subfamily_0_of_Kyanoviridae	Fully clustered
448		Synechococcus phage S-H34	MT162467.2	246	TRUE	167.04	Duplodnaviria	Duplodnaviria	Uroviricota	Uroviricota	Caudoviricetes	Caudoviricetes		Thumleimavirales|Kirjokansivirales|Crassvirales		Kyanoviridae		novel_subfamily_0_of_Kyanoviridae		novel_genus_0_of_novel_subfamily_0_of_Kyanoviridae	Fully clustered
449		Yersinia phage P37	MT239398.1	42	TRUE	33.007	Duplodnaviria	Duplodnaviria	Uroviricota	Uroviricota	Caudoviricetes	Caudoviricetes		Thumleimavirales|Kirjokansivirales|Crassvirales	Peduoviridae	Peduoviridae		novel_subfamily_1_of_Peduoviridae	Peduovirus	Peduovirus|Stockinghallvirus	Fully clustered
450		Bacillus phage Izhevsk	MT254578.1	255	TRUE	168.638	Duplodnaviria	Duplodnaviria	Uroviricota	Uroviricota	Caudoviricetes	Caudoviricetes		Thumleimavirales|Kirjokansivirales|Crassvirales		novel_family_22_of_Thumleimavirales|Kirjokansivirales|Crassvirales		novel_subfamily_1_of_novel_family_22_of_Thumleimavirales|Kirjokansivirales|Crassvirales		novel_genus_3_of_novel_subfamily_1_of_novel_family_22_of_Thumleimavirales|Kirjokansivirales|Crassvirales	Fully clustered
451		Microbacterium phage AvGardian	MT310853.1	68	TRUE	41.522	Duplodnaviria	Duplodnaviria	Uroviricota	Uroviricota	Caudoviricetes	Caudoviricetes		Thumleimavirales|Kirjokansivirales|Crassvirales		novel_family_299_of_Thumleimavirales|Kirjokansivirales|Crassvirales		novel_subfamily_0_of_novel_family_299_of_Thumleimavirales|Kirjokansivirales|Crassvirales	Dismasvirus	Dismasvirus	Fully clustered
452		Microbacterium phage Lynlen	MT310896.1	70	TRUE	41.448	Duplodnaviria	Duplodnaviria	Uroviricota	Uroviricota	Caudoviricetes	Caudoviricetes		Thumleimavirales|Kirjokansivirales|Crassvirales		novel_family_299_of_Thumleimavirales|Kirjokansivirales|Crassvirales		novel_subfamily_0_of_novel_family_299_of_Thumleimavirales|Kirjokansivirales|Crassvirales	Dismasvirus	Dismasvirus	Fully clustered
453		Streptomyces phage Ignacio	MT451980.1	58	TRUE	38.137	Duplodnaviria	Duplodnaviria	Uroviricota	Uroviricota	Caudoviricetes	Caudoviricetes		Thumleimavirales|Kirjokansivirales|Crassvirales		novel_family_251_of_Thumleimavirales|Kirjokansivirales|Crassvirales		novel_subfamily_0_of_novel_family_251_of_Thumleimavirales|Kirjokansivirales|Crassvirales		novel_genus_0_of_novel_subfamily_0_of_novel_family_251_of_Thumleimavirales|Kirjokansivirales|Crassvirales	Fully clustered
454		Streptomyces phage Vondra	MT451981.1	57	TRUE	37.129	Duplodnaviria	Duplodnaviria	Uroviricota	Uroviricota	Caudoviricetes	Caudoviricetes		Thumleimavirales|Kirjokansivirales|Crassvirales		novel_family_251_of_Thumleimavirales|Kirjokansivirales|Crassvirales		novel_subfamily_0_of_novel_family_251_of_Thumleimavirales|Kirjokansivirales|Crassvirales		novel_genus_0_of_novel_subfamily_0_of_novel_family_251_of_Thumleimavirales|Kirjokansivirales|Crassvirales	Fully clustered
455		Streptomyces phage Cumberbatch	MT451982.1	59	TRUE	37.566	Duplodnaviria	Duplodnaviria	Uroviricota	Uroviricota	Caudoviricetes	Caudoviricetes		Thumleimavirales|Kirjokansivirales|Crassvirales		novel_family_251_of_Thumleimavirales|Kirjokansivirales|Crassvirales		novel_subfamily_0_of_novel_family_251_of_Thumleimavirales|Kirjokansivirales|Crassvirales		novel_genus_0_of_novel_subfamily_0_of_novel_family_251_of_Thumleimavirales|Kirjokansivirales|Crassvirales	Fully clustered
456		Escherichia phage vB_EcoS_011D5	MT478993.1	65	TRUE	45.204	Duplodnaviria	Duplodnaviria	Uroviricota	Uroviricota	Caudoviricetes	Caudoviricetes		Thumleimavirales|Kirjokansivirales|Crassvirales		novel_family_152_of_Thumleimavirales|Kirjokansivirales|Crassvirales		novel_subfamily_0_of_novel_family_152_of_Thumleimavirales|Kirjokansivirales|Crassvirales	Dhillonvirus	Dhillonvirus	Fully clustered
457		Ralstonia phage RSBg	MT495635.1	11	TRUE	7.54	Monodnaviria	Monodnaviria	Hofneiviricota	Hofneiviricota|Saleviricota|Phixviricota	Faserviricetes	Faserviricetes|Huolimaviricetes|Malgrandaviricetes	Tubulavirales		Inoviridae				Restivirus		Fully clustered
458		Gordonia phage Clawz	MT498058.1	89	TRUE	57.664	Duplodnaviria	Duplodnaviria	Uroviricota	Uroviricota	Caudoviricetes	Caudoviricetes		Thumleimavirales|Kirjokansivirales|Crassvirales		novel_family_281_of_Thumleimavirales|Kirjokansivirales|Crassvirales		novel_subfamily_0_of_novel_family_281_of_Thumleimavirales|Kirjokansivirales|Crassvirales		novel_genus_0_of_novel_subfamily_0_of_novel_family_281_of_Thumleimavirales|Kirjokansivirales|Crassvirales	Lower clustered then removed
459		Streptomyces phage Eklok	MT521991.1	58	TRUE	37.409	Duplodnaviria	Duplodnaviria	Uroviricota	Uroviricota	Caudoviricetes	Caudoviricetes		Thumleimavirales|Kirjokansivirales|Crassvirales		novel_family_251_of_Thumleimavirales|Kirjokansivirales|Crassvirales		novel_subfamily_0_of_novel_family_251_of_Thumleimavirales|Kirjokansivirales|Crassvirales		novel_genus_0_of_novel_subfamily_0_of_novel_family_251_of_Thumleimavirales|Kirjokansivirales|Crassvirales	Fully clustered
460		Stenotrophomonas phage vB_SmaS-AXL_3	MT536174.2	65	TRUE	47.545	Duplodnaviria	Duplodnaviria	Uroviricota	Uroviricota	Caudoviricetes	Caudoviricetes		Thumleimavirales|Kirjokansivirales|Crassvirales	Mesyanzhinovviridae	Mesyanzhinovviridae		novel_subfamily_5_of_Mesyanzhinovviridae		novel_genus_0_of_novel_subfamily_5_of_Mesyanzhinovviridae	Lower clustered then removed
461		Microbacterium phage Burritobowl	MT639649.1	70	TRUE	41.417	Duplodnaviria	Duplodnaviria	Uroviricota	Uroviricota	Caudoviricetes	Caudoviricetes		Thumleimavirales|Kirjokansivirales|Crassvirales		novel_family_299_of_Thumleimavirales|Kirjokansivirales|Crassvirales		novel_subfamily_0_of_novel_family_299_of_Thumleimavirales|Kirjokansivirales|Crassvirales	Dismasvirus	Dismasvirus	Fully clustered
462		Gordonia phage Ohgeesy	MT639650.1	85	TRUE	53.473	Duplodnaviria	Duplodnaviria	Uroviricota	Uroviricota	Caudoviricetes	Caudoviricetes		Thumleimavirales|Kirjokansivirales|Crassvirales		novel_family_273_of_Thumleimavirales|Kirjokansivirales|Crassvirales	Nymbaxtervirinae	Nymbaxtervirinae	Baxtervirus	Nymphadoravirus|Baxtervirus|Baxterfoxvirus	Fully clustered
463		Arthrobacter phage Elezi	MT639653.1	68	TRUE	43.471	Duplodnaviria	Duplodnaviria	Uroviricota	Uroviricota	Caudoviricetes	Caudoviricetes		Thumleimavirales|Kirjokansivirales|Crassvirales		novel_family_297_of_Thumleimavirales|Kirjokansivirales|Crassvirales	Azeevirinae	Azeevirinae	Yangvirus	Manhattanvirus|Yangvirus	Fully clustered
464		Salmonella phage 5sent1	MT653144.1	58	TRUE	43.76	Duplodnaviria	Duplodnaviria	Uroviricota	Uroviricota	Caudoviricetes	Caudoviricetes		Thumleimavirales|Kirjokansivirales|Crassvirales		novel_family_152_of_Thumleimavirales|Kirjokansivirales|Crassvirales	Guernseyvirinae	Guernseyvirinae	Jerseyvirus	Jerseyvirus	Fully clustered
465		Microbacterium phage ClearAsMud	MT657336.1	92	TRUE	52.987	Duplodnaviria	Duplodnaviria	Uroviricota	Uroviricota	Caudoviricetes	Caudoviricetes		Thumleimavirales|Kirjokansivirales|Crassvirales		novel_family_278_of_Thumleimavirales|Kirjokansivirales|Crassvirales		novel_subfamily_0_of_novel_family_278_of_Thumleimavirales|Kirjokansivirales|Crassvirales	Quhwahvirus	Metamorphoovirus|Quhwahvirus	Fully clustered
466		Proteus phage Vb_PmiP-P59	MT664722.1	136	TRUE	90.187	Duplodnaviria	Duplodnaviria	Uroviricota	Uroviricota	Caudoviricetes	Caudoviricetes		Thumleimavirales|Kirjokansivirales|Crassvirales	Grimontviridae	Grimontviridae		novel_subfamily_0_of_Grimontviridae	Privateervirus	Privateervirus	Fully clustered
467		Xanthomonas phage Xp12	MT664984.1	82	TRUE	63.783	Duplodnaviria	Duplodnaviria	Uroviricota	Uroviricota	Caudoviricetes	Caudoviricetes		Thumleimavirales|Kirjokansivirales|Crassvirales	Mesyanzhinovviridae	Mesyanzhinovviridae	Bradleyvirinae	Bradleyvirinae|Rabinowitzvirinae	Bosavirus	Bosavirus|Xooduovirus	Fully clustered
468		Pseudomonas phage phiPsa267	MT670417.1	176	TRUE	100.18	Duplodnaviria	Duplodnaviria	Uroviricota	Uroviricota	Caudoviricetes	Caudoviricetes		Thumleimavirales|Kirjokansivirales|Crassvirales		novel_family_234_of_Thumleimavirales|Kirjokansivirales|Crassvirales		novel_subfamily_0_of_novel_family_234_of_Thumleimavirales|Kirjokansivirales|Crassvirales	Otagovirus	Otagovirus	Fully clustered
469		Pseudomonas phage phiPsa300	MT670418.1	171	TRUE	99.272	Duplodnaviria	Duplodnaviria	Uroviricota	Uroviricota	Caudoviricetes	Caudoviricetes		Thumleimavirales|Kirjokansivirales|Crassvirales		novel_family_234_of_Thumleimavirales|Kirjokansivirales|Crassvirales		novel_subfamily_0_of_novel_family_234_of_Thumleimavirales|Kirjokansivirales|Crassvirales	Otagovirus	Otagovirus	Fully clustered
470		Pseudomonas phage phiPsa315	MT670419.1	172	TRUE	98.739	Duplodnaviria	Duplodnaviria	Uroviricota	Uroviricota	Caudoviricetes	Caudoviricetes		Thumleimavirales|Kirjokansivirales|Crassvirales		novel_family_234_of_Thumleimavirales|Kirjokansivirales|Crassvirales		novel_subfamily_0_of_novel_family_234_of_Thumleimavirales|Kirjokansivirales|Crassvirales	Otagovirus	Otagovirus	Fully clustered
471		Pseudomonas phage phiPsa347	MT670420.1	174	TRUE	99.689	Duplodnaviria	Duplodnaviria	Uroviricota	Uroviricota	Caudoviricetes	Caudoviricetes		Thumleimavirales|Kirjokansivirales|Crassvirales		novel_family_234_of_Thumleimavirales|Kirjokansivirales|Crassvirales		novel_subfamily_0_of_novel_family_234_of_Thumleimavirales|Kirjokansivirales|Crassvirales	Otagovirus	Otagovirus	Fully clustered
472		Pseudomonas phage phiPsa381	MT670421.1	173	TRUE	98.8	Duplodnaviria	Duplodnaviria	Uroviricota	Uroviricota	Caudoviricetes	Caudoviricetes		Thumleimavirales|Kirjokansivirales|Crassvirales		novel_family_234_of_Thumleimavirales|Kirjokansivirales|Crassvirales		novel_subfamily_0_of_novel_family_234_of_Thumleimavirales|Kirjokansivirales|Crassvirales	Otagovirus	Otagovirus	Fully clustered
473		Pseudomonas phage phiPsa397	MT670422.1	173	TRUE	98.951	Duplodnaviria	Duplodnaviria	Uroviricota	Uroviricota	Caudoviricetes	Caudoviricetes		Thumleimavirales|Kirjokansivirales|Crassvirales		novel_family_234_of_Thumleimavirales|Kirjokansivirales|Crassvirales		novel_subfamily_0_of_novel_family_234_of_Thumleimavirales|Kirjokansivirales|Crassvirales	Otagovirus	Otagovirus	Fully clustered
474		Salmonella phage NBSal006	MT677933.1	65	TRUE	41.85	Duplodnaviria	Duplodnaviria	Uroviricota	Uroviricota	Caudoviricetes	Caudoviricetes		Thumleimavirales|Kirjokansivirales|Crassvirales		novel_family_152_of_Thumleimavirales|Kirjokansivirales|Crassvirales	Guernseyvirinae	Guernseyvirinae	Jerseyvirus	Jerseyvirus	Fully clustered
475		Salmonella phage NBSal007	MT677934.1	57	TRUE	43.747	Duplodnaviria	Duplodnaviria	Uroviricota	Uroviricota	Caudoviricetes	Caudoviricetes		Thumleimavirales|Kirjokansivirales|Crassvirales		novel_family_152_of_Thumleimavirales|Kirjokansivirales|Crassvirales	Guernseyvirinae	Guernseyvirinae	Jerseyvirus	Jerseyvirus	Fully clustered
476		Escherichia phage vB_EcoP_SP5M	MT682708.1	88	TRUE	72.896	Duplodnaviria	Duplodnaviria	Uroviricota	Uroviricota	Caudoviricetes	Caudoviricetes		Thumleimavirales|Kirjokansivirales|Crassvirales	Schitoviridae	Schitoviridae	Enquatrovirinae	Enquatrovirinae|Rothmandenesvirinae|Erskinevirinae	Gamaleyavirus	Gamaleyavirus	Fully clustered
477		Streptomyces phage Faust	MT684598.1	239	TRUE	130.666	Duplodnaviria	Duplodnaviria	Uroviricota	Uroviricota	Caudoviricetes	Caudoviricetes		Thumleimavirales|Kirjokansivirales|Crassvirales	Stanwilliamsviridae	Stanwilliamsviridae	Loccivirinae	Loccivirinae|Boydwoodruffvirinae	Annadreamyvirus	Annadreamyvirus	Fully clustered
478		Burkholderia phage Magia	MT701587.1	70	TRUE	44.942	Duplodnaviria	Duplodnaviria	Uroviricota	Uroviricota	Caudoviricetes	Caudoviricetes		Thumleimavirales|Kirjokansivirales|Crassvirales		novel_family_111_of_Thumleimavirales|Kirjokansivirales|Crassvirales		novel_subfamily_0_of_novel_family_111_of_Thumleimavirales|Kirjokansivirales|Crassvirales		novel_genus_0_of_novel_subfamily_0_of_novel_family_111_of_Thumleimavirales|Kirjokansivirales|Crassvirales	Fully clustered
479		Klebsiella phage Miami	MT701590.1	300	TRUE	253.383	Duplodnaviria	Duplodnaviria	Uroviricota	Uroviricota	Caudoviricetes	Caudoviricetes		Thumleimavirales|Kirjokansivirales|Crassvirales		novel_family_211_of_Thumleimavirales|Kirjokansivirales|Crassvirales		novel_subfamily_2_of_novel_family_211_of_Thumleimavirales|Kirjokansivirales|Crassvirales		novel_genus_0_of_novel_subfamily_2_of_novel_family_211_of_Thumleimavirales|Kirjokansivirales|Crassvirales	Lower clustered then removed
480		Methanocaldococcus fervens tailed virus 1	MT711370.1	43	TRUE	31.202		No Realm													Edges removed
481		Escherichia phage vB_EcoS_fFiEco02	MT711523.1	77	TRUE	44.723	Duplodnaviria	Duplodnaviria	Uroviricota	Uroviricota	Caudoviricetes	Caudoviricetes		Thumleimavirales|Kirjokansivirales|Crassvirales		novel_family_152_of_Thumleimavirales|Kirjokansivirales|Crassvirales	Guernseyvirinae	Guernseyvirinae	Kagunavirus	Kagunavirus	Fully clustered
482		Escherichia phage vB_EcoS_fFiEco03	MT711524.1	77	TRUE	43.947	Duplodnaviria	Duplodnaviria	Uroviricota	Uroviricota	Caudoviricetes	Caudoviricetes		Thumleimavirales|Kirjokansivirales|Crassvirales		novel_family_152_of_Thumleimavirales|Kirjokansivirales|Crassvirales	Guernseyvirinae	Guernseyvirinae	Kagunavirus	Kagunavirus	Fully clustered
483		Escherichia phage vB_EcoS_fPoEco01	MT711526.1	77	TRUE	44.391	Duplodnaviria	Duplodnaviria	Uroviricota	Uroviricota	Caudoviricetes	Caudoviricetes		Thumleimavirales|Kirjokansivirales|Crassvirales		novel_family_152_of_Thumleimavirales|Kirjokansivirales|Crassvirales	Guernseyvirinae	Guernseyvirinae	Kagunavirus	Kagunavirus	Fully clustered
484		Streptomyces phage Coruscant	MT711976.1	248	TRUE	133.697	Duplodnaviria	Duplodnaviria	Uroviricota	Uroviricota	Caudoviricetes	Caudoviricetes		Thumleimavirales|Kirjokansivirales|Crassvirales	Stanwilliamsviridae	Stanwilliamsviridae	Boydwoodruffvirinae	Loccivirinae|Boydwoodruffvirinae		novel_genus_0_of_Loccivirinae|Boydwoodruffvirinae	Fully clustered
485		Gordonia phage Bunnybear	MT723938.1	78	TRUE	51.268	Duplodnaviria	Duplodnaviria	Uroviricota	Uroviricota	Caudoviricetes	Caudoviricetes		Thumleimavirales|Kirjokansivirales|Crassvirales		novel_family_273_of_Thumleimavirales|Kirjokansivirales|Crassvirales	Nymbaxtervirinae	Nymbaxtervirinae	Nymphadoravirus	Nymphadoravirus	Fully clustered
486		Proteus phage 3H10_20	MT740244.1	131	TRUE	90.382	Duplodnaviria	Duplodnaviria	Uroviricota	Uroviricota	Caudoviricetes	Caudoviricetes		Thumleimavirales|Kirjokansivirales|Crassvirales	Grimontviridae	Grimontviridae		novel_subfamily_0_of_Grimontviridae	Privateervirus	Privateervirus	Fully clustered
487		Salmonella phage SHWT1	MT740291.1	53	TRUE	40.629	Duplodnaviria	Duplodnaviria	Uroviricota	Uroviricota	Caudoviricetes	Caudoviricetes		Thumleimavirales|Kirjokansivirales|Crassvirales		novel_family_152_of_Thumleimavirales|Kirjokansivirales|Crassvirales	Guernseyvirinae	Guernseyvirinae	Jerseyvirus	Jerseyvirus	Fully clustered
488		Bacillus phage F16Ba	MT745954.2	54	TRUE	38.554	Duplodnaviria	Duplodnaviria	Uroviricota	Uroviricota	Caudoviricetes	Caudoviricetes		Thumleimavirales|Kirjokansivirales|Crassvirales		novel_family_45_of_Thumleimavirales|Kirjokansivirales|Crassvirales		novel_subfamily_0_of_novel_family_45_of_Thumleimavirales|Kirjokansivirales|Crassvirales	Wbetavirus	Wbetavirus	Fully clustered
489		Bacillus phage J5a	MT745955.1	63	TRUE	40.353	Duplodnaviria	Duplodnaviria	Uroviricota	Uroviricota	Caudoviricetes	Caudoviricetes		Thumleimavirales|Kirjokansivirales|Crassvirales		novel_family_45_of_Thumleimavirales|Kirjokansivirales|Crassvirales		novel_subfamily_0_of_novel_family_45_of_Thumleimavirales|Kirjokansivirales|Crassvirales	Wbetavirus	Wbetavirus	Fully clustered
490		Bacillus phage z1a	MT745956.2	58	TRUE	39.399	Duplodnaviria	Duplodnaviria	Uroviricota	Uroviricota	Caudoviricetes	Caudoviricetes		Thumleimavirales|Kirjokansivirales|Crassvirales		novel_family_45_of_Thumleimavirales|Kirjokansivirales|Crassvirales		novel_subfamily_0_of_novel_family_45_of_Thumleimavirales|Kirjokansivirales|Crassvirales	Wbetavirus	Wbetavirus	Fully clustered
491		Klebsiella phage vB_KleM_KB2	MT757392.1	93	TRUE	48.245	Duplodnaviria	Duplodnaviria	Uroviricota	Uroviricota	Caudoviricetes	Caudoviricetes		Thumleimavirales|Kirjokansivirales|Crassvirales		novel_family_149_of_Thumleimavirales|Kirjokansivirales|Crassvirales		novel_subfamily_0_of_novel_family_149_of_Thumleimavirales|Kirjokansivirales|Crassvirales	Jedunavirus	Jedunavirus	Fully clustered
492		Gordonia phage Matteo	MT771342.1	68	TRUE	44.079	Duplodnaviria	Duplodnaviria	Uroviricota	Uroviricota	Caudoviricetes	Caudoviricetes		Thumleimavirales|Kirjokansivirales|Crassvirales		novel_family_273_of_Thumleimavirales|Kirjokansivirales|Crassvirales		Nymbaxtervirinae	Attisvirus	Attisvirus	Fully clustered
493		Gordonia phage MichaelScott	MT771346.1	80	TRUE	48.397	Duplodnaviria	Duplodnaviria	Uroviricota	Uroviricota	Caudoviricetes	Caudoviricetes		Thumleimavirales|Kirjokansivirales|Crassvirales		novel_family_273_of_Thumleimavirales|Kirjokansivirales|Crassvirales		Nymbaxtervirinae		novel_genus_2_of_Nymbaxtervirinae	Fully clustered
494		Gordonia phage BigChungus	MT776810.1	69	TRUE	47.166	Duplodnaviria	Duplodnaviria	Uroviricota	Uroviricota	Caudoviricetes	Caudoviricetes		Thumleimavirales|Kirjokansivirales|Crassvirales		novel_family_307_of_Thumleimavirales|Kirjokansivirales|Crassvirales		novel_subfamily_1_of_novel_family_307_of_Thumleimavirales|Kirjokansivirales|Crassvirales	Emalynvirus	Emalynvirus	Fully clustered
495		Rhizobium phage AF3	MT778837.1	258	TRUE	156.186	Duplodnaviria	Duplodnaviria	Uroviricota	Uroviricota	Caudoviricetes	Caudoviricetes		Thumleimavirales|Kirjokansivirales|Crassvirales		Pootjesviridae		novel_subfamily_0_of_Pootjesviridae		novel_genus_0_of_novel_subfamily_0_of_Pootjesviridae	Fully clustered
496		Rhizobium phage P9VFCI	MT778839.1	257	TRUE	156.502	Duplodnaviria	Duplodnaviria	Uroviricota	Uroviricota	Caudoviricetes	Caudoviricetes		Thumleimavirales|Kirjokansivirales|Crassvirales		Pootjesviridae		novel_subfamily_0_of_Pootjesviridae		novel_genus_0_of_novel_subfamily_0_of_Pootjesviridae	Fully clustered
497		Microbacterium phage AnnaLie	MT818427.1	68	TRUE	41.665	Duplodnaviria	Duplodnaviria	Uroviricota	Uroviricota	Caudoviricetes	Caudoviricetes		Thumleimavirales|Kirjokansivirales|Crassvirales		novel_family_299_of_Thumleimavirales|Kirjokansivirales|Crassvirales		novel_subfamily_0_of_novel_family_299_of_Thumleimavirales|Kirjokansivirales|Crassvirales	Dismasvirus	Dismasvirus	Fully clustered
498		Escherichia phage vb_EcoS_bov22_1	MT884014.1	61	TRUE	44.612	Duplodnaviria	Duplodnaviria	Uroviricota	Uroviricota	Caudoviricetes	Caudoviricetes		Thumleimavirales|Kirjokansivirales|Crassvirales		novel_family_152_of_Thumleimavirales|Kirjokansivirales|Crassvirales		novel_subfamily_0_of_novel_family_152_of_Thumleimavirales|Kirjokansivirales|Crassvirales	Dhillonvirus	Dhillonvirus	Fully clustered
499		Arthrobacter phage Yavru	MT889364.1	23	TRUE	15.193	Duplodnaviria	Duplodnaviria	Uroviricota	Uroviricota	Caudoviricetes	Caudoviricetes		Thumleimavirales|Kirjokansivirales|Crassvirales		novel_family_246_of_Thumleimavirales|Kirjokansivirales|Crassvirales		novel_subfamily_1_of_novel_family_246_of_Thumleimavirales|Kirjokansivirales|Crassvirales		novel_genus_1_of_novel_subfamily_1_of_novel_family_246_of_Thumleimavirales|Kirjokansivirales|Crassvirales	Fully clustered
500		Microbacterium phage Quenya	MT889365.1	67	TRUE	41.876	Duplodnaviria	Duplodnaviria	Uroviricota	Uroviricota	Caudoviricetes	Caudoviricetes		Thumleimavirales|Kirjokansivirales|Crassvirales		novel_family_299_of_Thumleimavirales|Kirjokansivirales|Crassvirales		novel_subfamily_0_of_novel_family_299_of_Thumleimavirales|Kirjokansivirales|Crassvirales	Dismasvirus	Dismasvirus	Fully clustered
501		Microbacterium phage Avocadoman	MT889372.1	69	TRUE	41.2	Duplodnaviria	Duplodnaviria	Uroviricota	Uroviricota	Caudoviricetes	Caudoviricetes		Thumleimavirales|Kirjokansivirales|Crassvirales		novel_family_299_of_Thumleimavirales|Kirjokansivirales|Crassvirales		novel_subfamily_0_of_novel_family_299_of_Thumleimavirales|Kirjokansivirales|Crassvirales	Dismasvirus	Dismasvirus	Fully clustered
502		Arthrobacter phage Adumb2043	MT889375.1	68	TRUE	43.1	Duplodnaviria	Duplodnaviria	Uroviricota	Uroviricota	Caudoviricetes	Caudoviricetes		Thumleimavirales|Kirjokansivirales|Crassvirales		novel_family_297_of_Thumleimavirales|Kirjokansivirales|Crassvirales	Azeevirinae	Azeevirinae	Yangvirus	Manhattanvirus|Yangvirus	Fully clustered
503		Arthrobacter phage Phives	MT889376.1	69	TRUE	44.204	Duplodnaviria	Duplodnaviria	Uroviricota	Uroviricota	Caudoviricetes	Caudoviricetes		Thumleimavirales|Kirjokansivirales|Crassvirales		novel_family_297_of_Thumleimavirales|Kirjokansivirales|Crassvirales	Azeevirinae	Azeevirinae	Yangvirus	Manhattanvirus|Yangvirus	Fully clustered
504		Microbacterium phage DickRichards	MT889389.1	68	TRUE	41.34	Duplodnaviria	Duplodnaviria	Uroviricota	Uroviricota	Caudoviricetes	Caudoviricetes		Thumleimavirales|Kirjokansivirales|Crassvirales		novel_family_299_of_Thumleimavirales|Kirjokansivirales|Crassvirales		novel_subfamily_0_of_novel_family_299_of_Thumleimavirales|Kirjokansivirales|Crassvirales	Dismasvirus	Dismasvirus	Fully clustered
505		Microbacterium phage Lahqtemish	MT889392.1	69	TRUE	42.174	Duplodnaviria	Duplodnaviria	Uroviricota	Uroviricota	Caudoviricetes	Caudoviricetes		Thumleimavirales|Kirjokansivirales|Crassvirales		novel_family_299_of_Thumleimavirales|Kirjokansivirales|Crassvirales		novel_subfamily_0_of_novel_family_299_of_Thumleimavirales|Kirjokansivirales|Crassvirales	Dismasvirus	Dismasvirus	Fully clustered
506		Gordonia phage Herod	MT889398.1	84	TRUE	53.826	Duplodnaviria	Duplodnaviria	Uroviricota	Uroviricota	Caudoviricetes	Caudoviricetes		Thumleimavirales|Kirjokansivirales|Crassvirales		novel_family_273_of_Thumleimavirales|Kirjokansivirales|Crassvirales	Nymbaxtervirinae	Nymbaxtervirinae	Nymphadoravirus	Nymphadoravirus	Fully clustered
507		Klebsiella phage MEW1	MT894004.1	67	TRUE	47.129	Duplodnaviria	Duplodnaviria	Uroviricota	Uroviricota	Caudoviricetes	Caudoviricetes		Thumleimavirales|Kirjokansivirales|Crassvirales		novel_family_149_of_Thumleimavirales|Kirjokansivirales|Crassvirales		novel_subfamily_0_of_novel_family_149_of_Thumleimavirales|Kirjokansivirales|Crassvirales	Jedunavirus	Jedunavirus	Fully clustered
508		Arthrobacter phage Tweety19	MT897906.1	68	TRUE	40.873	Duplodnaviria	Duplodnaviria	Uroviricota	Uroviricota	Caudoviricetes	Caudoviricetes		Thumleimavirales|Kirjokansivirales|Crassvirales		novel_family_297_of_Thumleimavirales|Kirjokansivirales|Crassvirales	Azeevirinae	Azeevirinae	Manhattanvirus	Manhattanvirus	Fully clustered
509		Erwinia phage PEar6	MT901800.1	11	TRUE	6.608	Monodnaviria	Monodnaviria	Hofneiviricota	Hofneiviricota|Saleviricota|Phixviricota	Faserviricetes	Faserviricetes|Huolimaviricetes|Malgrandaviricetes	Tubulavirales		Inoviridae				Lineavirus		Fully clustered
510		Gordonia phage Bosnia	MT952844.1	82	TRUE	54.546	Duplodnaviria	Duplodnaviria	Uroviricota	Uroviricota	Caudoviricetes	Caudoviricetes		Thumleimavirales|Kirjokansivirales|Crassvirales		novel_family_273_of_Thumleimavirales|Kirjokansivirales|Crassvirales	Nymbaxtervirinae	Nymbaxtervirinae	Nymphadoravirus	Nymphadoravirus	Fully clustered
511		Vibrio phage vB_VpP_BT-1011	MW009675.1	70	TRUE	40.065	Duplodnaviria	Duplodnaviria	Uroviricota	Uroviricota	Caudoviricetes	Caudoviricetes		Thumleimavirales|Kirjokansivirales|Crassvirales		novel_family_183_of_Thumleimavirales|Kirjokansivirales|Crassvirales		novel_subfamily_0_of_novel_family_162_of_Thumleimavirales|Kirjokansivirales|Crassvirales||novel_family_183_of_Thumleimavirales|Kirjokansivirales|Crassvirales		novel_genus_2_of_novel_subfamily_0_of_novel_family_162_of_Thumleimavirales|Kirjokansivirales|Crassvirales||novel_family_183_of_Thumleimavirales|Kirjokansivirales|Crassvirales	Fully clustered
512		Synechococcus phage S-SRM01	MW015081.1	353	TRUE	240.842	Duplodnaviria	Duplodnaviria	Uroviricota	Uroviricota	Caudoviricetes	Caudoviricetes		Thumleimavirales|Kirjokansivirales|Crassvirales	Kyanoviridae	Kyanoviridae		novel_subfamily_1_of_Kyanoviridae		novel_genus_1_of_novel_subfamily_1_of_Kyanoviridae	Fully clustered
513		Serratia phage vB_SmaS_Rovert	MW021761.1	58	TRUE	38.613	Duplodnaviria	Duplodnaviria	Uroviricota	Uroviricota	Caudoviricetes	Caudoviricetes		Thumleimavirales|Kirjokansivirales|Crassvirales		novel_family_130_of_Thumleimavirales|Kirjokansivirales|Crassvirales		novel_subfamily_1_of_novel_family_130_of_Thumleimavirales|Kirjokansivirales|Crassvirales		novel_genus_0_of_novel_subfamily_1_of_novel_family_130_of_Thumleimavirales|Kirjokansivirales|Crassvirales	Lower clustered then removed
514		Serratia phage vB_SmaS_Bigdog	MW021763.1	67	TRUE	42.495	Duplodnaviria	Duplodnaviria	Uroviricota	Uroviricota	Caudoviricetes	Caudoviricetes		Thumleimavirales|Kirjokansivirales|Crassvirales		novel_family_130_of_Thumleimavirales|Kirjokansivirales|Crassvirales		novel_subfamily_1_of_novel_family_130_of_Thumleimavirales|Kirjokansivirales|Crassvirales		novel_genus_1_of_novel_subfamily_1_of_novel_family_130_of_Thumleimavirales|Kirjokansivirales|Crassvirales	Fully clustered
515		Gordonia phage Lamberg	MW055908.1	71	TRUE	44.73	Duplodnaviria	Duplodnaviria	Uroviricota	Uroviricota	Caudoviricetes	Caudoviricetes		Thumleimavirales|Kirjokansivirales|Crassvirales		novel_family_273_of_Thumleimavirales|Kirjokansivirales|Crassvirales		Nymbaxtervirinae	Attisvirus	Attisvirus	Fully clustered
516		Arthrobacter phage Tbone	MW055910.1	69	TRUE	44.111	Duplodnaviria	Duplodnaviria	Uroviricota	Uroviricota	Caudoviricetes	Caudoviricetes		Thumleimavirales|Kirjokansivirales|Crassvirales		novel_family_297_of_Thumleimavirales|Kirjokansivirales|Crassvirales	Azeevirinae	Azeevirinae	Yangvirus	Manhattanvirus|Yangvirus	Fully clustered
517		Arthrobacter phage Wollypog	MW055913.1	92	TRUE	63.364	Duplodnaviria	Duplodnaviria	Uroviricota	Uroviricota	Caudoviricetes	Caudoviricetes		Thumleimavirales|Kirjokansivirales|Crassvirales		novel_family_268_of_Thumleimavirales|Kirjokansivirales|Crassvirales		novel_subfamily_0_of_novel_family_268_of_Thumleimavirales|Kirjokansivirales|Crassvirales		novel_genus_0_of_novel_subfamily_0_of_novel_family_268_of_Thumleimavirales|Kirjokansivirales|Crassvirales	Lower clustered then removed
518		Providencia phage PSTCR4	MW057856.1	77	TRUE	57.214	Duplodnaviria	Duplodnaviria	Uroviricota	Uroviricota	Caudoviricetes	Caudoviricetes		Thumleimavirales|Kirjokansivirales|Crassvirales		Mesyanzhinovviridae	Queuovirinae	Queuovirinae		novel_genus_0_of_Queuovirinae	Fully clustered
519		Providencia phage PSTCR7	MW057861.1	84	TRUE	57.986	Duplodnaviria	Duplodnaviria	Uroviricota	Uroviricota	Caudoviricetes	Caudoviricetes		Thumleimavirales|Kirjokansivirales|Crassvirales		Mesyanzhinovviridae	Queuovirinae	Queuovirinae		novel_genus_0_of_Queuovirinae	Fully clustered
520		Microbacterium phage vB_MoxS-R1	MW073100.1	77	TRUE	42.563	Duplodnaviria	Duplodnaviria	Uroviricota	Uroviricota	Caudoviricetes	Caudoviricetes		Thumleimavirales|Kirjokansivirales|Crassvirales		novel_family_318_of_Thumleimavirales|Kirjokansivirales|Crassvirales		novel_subfamily_0_of_novel_family_318_of_Thumleimavirales|Kirjokansivirales|Crassvirales		novel_genus_0_of_novel_subfamily_0_of_novel_family_318_of_Thumleimavirales|Kirjokansivirales|Crassvirales	Lower clustered then removed
521		Serratia phage Tsm2	MW082583.1	60	TRUE	39.799	Duplodnaviria	Duplodnaviria	Uroviricota	Uroviricota	Caudoviricetes	Caudoviricetes		Thumleimavirales|Kirjokansivirales|Crassvirales		novel_family_152_of_Thumleimavirales|Kirjokansivirales|Crassvirales	Guernseyvirinae	Guernseyvirinae		novel_genus_1_of_Guernseyvirinae	Fully clustered
522		Bacillus phage Kirov	MW084976.1	275	TRUE	165.667	Duplodnaviria	Duplodnaviria	Uroviricota	Uroviricota	Caudoviricetes	Caudoviricetes		Thumleimavirales|Kirjokansivirales|Crassvirales		novel_family_22_of_Thumleimavirales|Kirjokansivirales|Crassvirales		novel_subfamily_1_of_novel_family_22_of_Thumleimavirales|Kirjokansivirales|Crassvirales		novel_genus_1_of_novel_subfamily_1_of_novel_family_22_of_Thumleimavirales|Kirjokansivirales|Crassvirales	Fully clustered
523		Synechococcus phage S-H38	MW117965.1	211	TRUE	180.224	Duplodnaviria	Duplodnaviria	Uroviricota	Uroviricota	Caudoviricetes	Caudoviricetes		Thumleimavirales|Kirjokansivirales|Crassvirales	Kyanoviridae	Kyanoviridae		novel_subfamily_1_of_Kyanoviridae		novel_genus_3_of_novel_subfamily_1_of_Kyanoviridae	Fully clustered
524		Synechococcus phage S-H9-1	MW117966.1	229	TRUE	192.454	Duplodnaviria	Duplodnaviria	Uroviricota	Uroviricota	Caudoviricetes	Caudoviricetes		Thumleimavirales|Kirjokansivirales|Crassvirales	Kyanoviridae	Kyanoviridae		novel_subfamily_1_of_Kyanoviridae	Sedonavirus	Sedonavirus|Gibbetvirus|Cymopoleiavirus	Fully clustered
525		Klebsiella phage vB_KpnS_MK54	MW119258.1	80	TRUE	46.218	Duplodnaviria	Duplodnaviria	Uroviricota	Uroviricota	Caudoviricetes	Caudoviricetes		Thumleimavirales|Kirjokansivirales|Crassvirales		novel_family_146_of_Thumleimavirales|Kirjokansivirales|Crassvirales		novel_subfamily_0_of_novel_family_146_of_Thumleimavirales|Kirjokansivirales|Crassvirales		Roufvirus	Fully clustered
526		Synechococcus phage S-H9-2	MW147367.1	202	TRUE	187.32	Duplodnaviria	Duplodnaviria	Uroviricota	Uroviricota	Caudoviricetes	Caudoviricetes		Thumleimavirales|Kirjokansivirales|Crassvirales	Kyanoviridae	Kyanoviridae		novel_subfamily_1_of_Kyanoviridae	Bristolvirus	Bristolvirus	Fully clustered
527		Yersinia phage PYps23T	MW147598.1	83	TRUE	54.869	Duplodnaviria	Duplodnaviria	Uroviricota	Uroviricota	Caudoviricetes	Caudoviricetes		Thumleimavirales|Kirjokansivirales|Crassvirales	Chaseviridae	Chaseviridae	Cleopatravirinae	Cleopatravirinae		Carltongylesvirus	Fully clustered
528		Yersinia phage PYps3T	MW147599.1	85	TRUE	52.854	Duplodnaviria	Duplodnaviria	Uroviricota	Uroviricota	Caudoviricetes	Caudoviricetes		Thumleimavirales|Kirjokansivirales|Crassvirales	Chaseviridae	Chaseviridae	Cleopatravirinae	Cleopatravirinae		Carltongylesvirus	Fully clustered
529		Yersinia phage PYps16N	MW147601.1	84	TRUE	52.376	Duplodnaviria	Duplodnaviria	Uroviricota	Uroviricota	Caudoviricetes	Caudoviricetes		Thumleimavirales|Kirjokansivirales|Crassvirales	Chaseviridae	Chaseviridae	Cleopatravirinae	Cleopatravirinae		Carltongylesvirus	Fully clustered
530		Pseudomonas phage PN09	MW175491.1	177	TRUE	99.229	Duplodnaviria	Duplodnaviria	Uroviricota	Uroviricota	Caudoviricetes	Caudoviricetes		Thumleimavirales|Kirjokansivirales|Crassvirales		novel_family_234_of_Thumleimavirales|Kirjokansivirales|Crassvirales		novel_subfamily_0_of_novel_family_234_of_Thumleimavirales|Kirjokansivirales|Crassvirales	Otagovirus	Otagovirus	Fully clustered
531		Salmonella phage SLMP1	MW201959.1	57	TRUE	40.781	Duplodnaviria	Duplodnaviria	Uroviricota	Uroviricota	Caudoviricetes	Caudoviricetes		Thumleimavirales|Kirjokansivirales|Crassvirales		novel_family_152_of_Thumleimavirales|Kirjokansivirales|Crassvirales	Guernseyvirinae	Guernseyvirinae	Jerseyvirus	Jerseyvirus	Fully clustered
532		Streptomyces phage TurkishDelight	MW291017.1	125	TRUE	93.606	Duplodnaviria	Duplodnaviria	Uroviricota	Uroviricota	Caudoviricetes	Caudoviricetes		Thumleimavirales|Kirjokansivirales|Crassvirales		novel_family_277_of_Thumleimavirales|Kirjokansivirales|Crassvirales		novel_subfamily_1_of_novel_family_277_of_Thumleimavirales|Kirjokansivirales|Crassvirales		novel_genus_0_of_novel_subfamily_1_of_novel_family_277_of_Thumleimavirales|Kirjokansivirales|Crassvirales	Lower clustered then removed
533		Salmonella phage KM16	MW325771.1	305	TRUE	170.126	Duplodnaviria	Duplodnaviria	Uroviricota	Uroviricota	Caudoviricetes	Caudoviricetes		Thumleimavirales|Kirjokansivirales|Crassvirales	Straboviridae	Straboviridae	Tevenvirinae	Tevenvirinae|Twarogvirinae	Moonvirus	Moonvirus	Fully clustered
534		Cronobacter phage A24	MW343794.1	108	TRUE	75.106	Duplodnaviria	Duplodnaviria	Uroviricota	Uroviricota	Caudoviricetes	Caudoviricetes		Thumleimavirales|Kirjokansivirales|Crassvirales		Grimontviridae		novel_subfamily_0_of_Grimontviridae		novel_genus_0_of_novel_subfamily_0_of_Grimontviridae	Fully clustered
535		Salmonella phage vB_SenS_ER1	MW355461.1	65	TRUE	42.847	Duplodnaviria	Duplodnaviria	Uroviricota	Uroviricota	Caudoviricetes	Caudoviricetes		Thumleimavirales|Kirjokansivirales|Crassvirales		novel_family_152_of_Thumleimavirales|Kirjokansivirales|Crassvirales	Guernseyvirinae	Guernseyvirinae	Jerseyvirus	Jerseyvirus	Fully clustered
536		Salmonella phage vB_SenS_ER21	MW355463.1	60	TRUE	42.503	Duplodnaviria	Duplodnaviria	Uroviricota	Uroviricota	Caudoviricetes	Caudoviricetes		Thumleimavirales|Kirjokansivirales|Crassvirales		novel_family_152_of_Thumleimavirales|Kirjokansivirales|Crassvirales	Guernseyvirinae	Guernseyvirinae	Jerseyvirus	Jerseyvirus	Fully clustered
537		Salmonella phage vB_SenS_ER23	MW355465.1	60	TRUE	43.125	Duplodnaviria	Duplodnaviria	Uroviricota	Uroviricota	Caudoviricetes	Caudoviricetes		Thumleimavirales|Kirjokansivirales|Crassvirales		novel_family_152_of_Thumleimavirales|Kirjokansivirales|Crassvirales	Guernseyvirinae	Guernseyvirinae	Jerseyvirus	Jerseyvirus	Fully clustered
538		Aeromonas phage PVN03	MW380983.1	64	TRUE	50.725	Duplodnaviria	Duplodnaviria	Uroviricota	Uroviricota	Caudoviricetes	Caudoviricetes		Thumleimavirales|Kirjokansivirales|Crassvirales	Chaseviridae	Chaseviridae	Nefertitivirinae	Nefertitivirinae	Pahsextavirus	Pahsextavirus	Fully clustered
539		Bacillus phage BCPST	MW392802.1	114	TRUE	81.528	Duplodnaviria	Duplodnaviria	Uroviricota	Uroviricota	Caudoviricetes	Caudoviricetes		Thumleimavirales|Kirjokansivirales|Crassvirales		novel_family_21_of_Thumleimavirales|Kirjokansivirales|Crassvirales		novel_subfamily_0_of_novel_family_21_of_Thumleimavirales|Kirjokansivirales|Crassvirales		novel_genus_0_of_novel_subfamily_0_of_novel_family_21_of_Thumleimavirales|Kirjokansivirales|Crassvirales	Fully clustered
540		Stenotrophomonas phage Salva	MW393850.1	102	TRUE	60.789	Duplodnaviria	Duplodnaviria	Uroviricota	Uroviricota	Caudoviricetes	Caudoviricetes		Thumleimavirales|Kirjokansivirales|Crassvirales		Mesyanzhinovviridae		novel_subfamily_6_of_Mesyanzhinovviridae		novel_genus_1_of_novel_subfamily_6_of_Mesyanzhinovviridae	Fully clustered
541		Klebsiella phage vB_KpP_FBKp27	MW394388.1	93	TRUE	76.339	Duplodnaviria	Duplodnaviria	Uroviricota	Uroviricota	Caudoviricetes	Caudoviricetes		Thumleimavirales|Kirjokansivirales|Crassvirales	Schitoviridae	Schitoviridae		novel_subfamily_3_of_Schitoviridae	Efbeekayvirus	Efbeekayvirus	Fully clustered
542		Pseudomonas phage Itty13	MW460249.1	84	TRUE	61.818	Duplodnaviria	Duplodnaviria	Uroviricota	Uroviricota	Caudoviricetes	Caudoviricetes		Thumleimavirales|Kirjokansivirales|Crassvirales		novel_family_96_of_Thumleimavirales|Kirjokansivirales|Crassvirales		novel_subfamily_1_of_novel_family_96_of_Thumleimavirales|Kirjokansivirales|Crassvirales		novel_genus_1_of_novel_subfamily_1_of_novel_family_96_of_Thumleimavirales|Kirjokansivirales|Crassvirales	Fully clustered
543		Microbacterium phage Shocker	MW507126.1	66	TRUE	45.431	Duplodnaviria	Duplodnaviria	Uroviricota	Uroviricota	Caudoviricetes	Caudoviricetes		novel_order_0_of_Caudoviricetes		novel_family_0_of_novel_order_0_of_Caudoviricetes		novel_subfamily_1_of_novel_family_0_of_novel_order_0_of_Caudoviricetes		novel_genus_0_of_novel_subfamily_1_of_novel_family_0_of_novel_order_0_of_Caudoviricetes	Lower clustered then removed
544		Pseudomonas phage PhL_UNISO_PA-DSM_ph0034	MW526259.2	192	TRUE	92.408	Duplodnaviria	Duplodnaviria	Uroviricota	Uroviricota	Caudoviricetes	Caudoviricetes		Thumleimavirales|Kirjokansivirales|Crassvirales		novel_family_234_of_Thumleimavirales|Kirjokansivirales|Crassvirales		novel_subfamily_0_of_novel_family_234_of_Thumleimavirales|Kirjokansivirales|Crassvirales	Pakpunavirus	Pakpunavirus	Fully clustered
545		Haloarcula virus Hardyhisp2	MW557853.1	33	TRUE	16.133	Monodnaviria	Monodnaviria	Saleviricota	Hofneiviricota|Saleviricota|Phixviricota	Huolimaviricetes	Faserviricetes|Huolimaviricetes|Malgrandaviricetes	Haloruvirales		Pleolipoviridae				Gammapleolipovirus		Fully clustered
546		Microbacterium phage NoodlelyBoi	MW578837.1	91	TRUE	53.614	Duplodnaviria	Duplodnaviria	Uroviricota	Uroviricota	Caudoviricetes	Caudoviricetes		Thumleimavirales|Kirjokansivirales|Crassvirales		novel_family_278_of_Thumleimavirales|Kirjokansivirales|Crassvirales		novel_subfamily_0_of_novel_family_278_of_Thumleimavirales|Kirjokansivirales|Crassvirales	Quhwahvirus	Metamorphoovirus|Quhwahvirus	Fully clustered
547		Escherichia phage vB_EcoM_RZ	MW598459.1	291	TRUE	170.318	Duplodnaviria	Duplodnaviria	Uroviricota	Uroviricota	Caudoviricetes	Caudoviricetes		Thumleimavirales|Kirjokansivirales|Crassvirales	Straboviridae	Straboviridae	Tevenvirinae	Tevenvirinae|Twarogvirinae	Gaprivervirus	Gaprivervirus|Dhakavirus	Fully clustered
548		Microbacterium phage Albright	MW601224.1	69	TRUE	40.883	Duplodnaviria	Duplodnaviria	Uroviricota	Uroviricota	Caudoviricetes	Caudoviricetes		Thumleimavirales|Kirjokansivirales|Crassvirales		novel_family_299_of_Thumleimavirales|Kirjokansivirales|Crassvirales		novel_subfamily_0_of_novel_family_299_of_Thumleimavirales|Kirjokansivirales|Crassvirales	Dismasvirus	Dismasvirus	Fully clustered
549		Enterococcus phage MDA1	MW623430.1	25	TRUE	18.058	Duplodnaviria	Duplodnaviria	Uroviricota	Uroviricota	Caudoviricetes	Caudoviricetes		Thumleimavirales|Kirjokansivirales|Crassvirales	Rountreeviridae	Rountreeviridae	Sarlesvirinae	Sarlesvirinae	Copernicusvirus	Copernicusvirus	Fully clustered
550		Escherichia phage vB_EcoP-ZQ2	MW630115.1	85	TRUE	72.231	Duplodnaviria	Duplodnaviria	Uroviricota	Uroviricota	Caudoviricetes	Caudoviricetes		Thumleimavirales|Kirjokansivirales|Crassvirales	Schitoviridae	Schitoviridae	Enquatrovirinae	Enquatrovirinae|Rothmandenesvirinae|Erskinevirinae	Gamaleyavirus	Gamaleyavirus	Fully clustered
551		Gordonia phage BoyNamedSue	MW712717.1	82	TRUE	52.698	Duplodnaviria	Duplodnaviria	Uroviricota	Uroviricota	Caudoviricetes	Caudoviricetes		Thumleimavirales|Kirjokansivirales|Crassvirales		novel_family_273_of_Thumleimavirales|Kirjokansivirales|Crassvirales	Nymbaxtervirinae	Nymbaxtervirinae	Nymphadoravirus	Nymphadoravirus	Fully clustered
552		Arthrobacter phage Persistence	MW712719.1	89	TRUE	50.433	Duplodnaviria	Duplodnaviria	Uroviricota	Uroviricota	Caudoviricetes	Caudoviricetes		Thumleimavirales|Kirjokansivirales|Crassvirales		novel_family_293_of_Thumleimavirales|Kirjokansivirales|Crassvirales		novel_subfamily_1_of_novel_family_293_of_Thumleimavirales|Kirjokansivirales|Crassvirales		novel_genus_3_of_novel_subfamily_1_of_novel_family_293_of_Thumleimavirales|Kirjokansivirales|Crassvirales	Fully clustered
553		Microbacterium phage CroZenni	MW712721.1	69	TRUE	41.471	Duplodnaviria	Duplodnaviria	Uroviricota	Uroviricota	Caudoviricetes	Caudoviricetes		Thumleimavirales|Kirjokansivirales|Crassvirales		novel_family_299_of_Thumleimavirales|Kirjokansivirales|Crassvirales		novel_subfamily_0_of_novel_family_299_of_Thumleimavirales|Kirjokansivirales|Crassvirales	Dismasvirus	Dismasvirus	Fully clustered
554		Salmonella phage JD01	MW715619.1	62	TRUE	44.88	Duplodnaviria	Duplodnaviria	Uroviricota	Uroviricota	Caudoviricetes	Caudoviricetes		Thumleimavirales|Kirjokansivirales|Crassvirales		novel_family_152_of_Thumleimavirales|Kirjokansivirales|Crassvirales	Guernseyvirinae	Guernseyvirinae	Jerseyvirus	Jerseyvirus	Fully clustered
555		Pseudomonas phage BUCT566	MW748993.1	92	TRUE	49.154	Duplodnaviria	Duplodnaviria	Uroviricota	Uroviricota	Caudoviricetes	Caudoviricetes		Thumleimavirales|Kirjokansivirales|Crassvirales		novel_family_160_of_Thumleimavirales|Kirjokansivirales|Crassvirales		novel_subfamily_0_of_novel_family_160_of_Thumleimavirales|Kirjokansivirales|Crassvirales		novel_genus_1_of_novel_subfamily_0_of_novel_family_160_of_Thumleimavirales|Kirjokansivirales|Crassvirales	Fully clustered
556		Escherichia phage vB_EcoS_Sponge	MW749005.1	63	TRUE	44.887	Duplodnaviria	Duplodnaviria	Uroviricota	Uroviricota	Caudoviricetes	Caudoviricetes		Thumleimavirales|Kirjokansivirales|Crassvirales		novel_family_152_of_Thumleimavirales|Kirjokansivirales|Crassvirales		novel_subfamily_0_of_novel_family_152_of_Thumleimavirales|Kirjokansivirales|Crassvirales	Dhillonvirus	Dhillonvirus	Fully clustered
557		Escherichia phage BF9	MW822006.1	56	TRUE	44.963	Duplodnaviria	Duplodnaviria	Uroviricota	Uroviricota	Caudoviricetes	Caudoviricetes		Thumleimavirales|Kirjokansivirales|Crassvirales		novel_family_152_of_Thumleimavirales|Kirjokansivirales|Crassvirales		novel_subfamily_0_of_novel_family_152_of_Thumleimavirales|Kirjokansivirales|Crassvirales	Dhillonvirus	Dhillonvirus	Fully clustered
558		Streptomyces phage KimJongPhill	MW822144.1	115	TRUE	82.521	Duplodnaviria	Duplodnaviria	Uroviricota	Uroviricota	Caudoviricetes	Caudoviricetes		Thumleimavirales|Kirjokansivirales|Crassvirales		novel_family_307_of_Thumleimavirales|Kirjokansivirales|Crassvirales		novel_subfamily_0_of_novel_family_307_of_Thumleimavirales|Kirjokansivirales|Crassvirales		novel_genus_0_of_novel_subfamily_0_of_novel_family_307_of_Thumleimavirales|Kirjokansivirales|Crassvirales	Fully clustered
559		Streptomyces phage TunaTartare	MW822145.1	234	TRUE	130.929	Duplodnaviria	Duplodnaviria	Uroviricota	Uroviricota	Caudoviricetes	Caudoviricetes		Thumleimavirales|Kirjokansivirales|Crassvirales	Stanwilliamsviridae	Stanwilliamsviridae	Loccivirinae	Loccivirinae|Boydwoodruffvirinae	Annadreamyvirus	Annadreamyvirus	Fully clustered
560		Mycobacterium phage I3	MW822148.1	241	TRUE	156.127	Duplodnaviria	Duplodnaviria	Uroviricota	Uroviricota	Caudoviricetes	Caudoviricetes		Thumleimavirales|Kirjokansivirales|Crassvirales		novel_family_257_of_Thumleimavirales|Kirjokansivirales|Crassvirales	Ceeclamvirinae	Ceeclamvirinae	Bixzunavirus	Bixzunavirus	Fully clustered
561		Pseudomonas phage vB_PaeS_PAJD-1	MW835180.1	72	TRUE	57.919	Duplodnaviria	Duplodnaviria	Uroviricota	Uroviricota	Caudoviricetes	Caudoviricetes		Thumleimavirales|Kirjokansivirales|Crassvirales		Mesyanzhinovviridae	Queuovirinae	Queuovirinae	Nipunavirus	Nipunavirus	Fully clustered
562		Pseudomonas phage Medea1	MW862109.1	87	TRUE	58.919	Duplodnaviria	Duplodnaviria	Uroviricota	Uroviricota	Caudoviricetes	Caudoviricetes		Thumleimavirales|Kirjokansivirales|Crassvirales		novel_family_159_of_Thumleimavirales|Kirjokansivirales|Crassvirales		novel_subfamily_0_of_novel_family_159_of_Thumleimavirales|Kirjokansivirales|Crassvirales		novel_genus_1_of_novel_subfamily_0_of_novel_family_159_of_Thumleimavirales|Kirjokansivirales|Crassvirales	Fully clustered
563		Escherichia phage UAE_MI-01	MW862804.1	63	TRUE	44.281	Duplodnaviria	Duplodnaviria	Uroviricota	Uroviricota	Caudoviricetes	Caudoviricetes		Thumleimavirales|Kirjokansivirales|Crassvirales		novel_family_152_of_Thumleimavirales|Kirjokansivirales|Crassvirales		novel_subfamily_0_of_novel_family_152_of_Thumleimavirales|Kirjokansivirales|Crassvirales	Dhillonvirus	Dhillonvirus	Fully clustered
564		Arthrobacter phage SilentRX	MW862992.1	102	TRUE	65.232	Duplodnaviria	Duplodnaviria	Uroviricota	Uroviricota	Caudoviricetes	Caudoviricetes		Thumleimavirales|Kirjokansivirales|Crassvirales		novel_family_275_of_Thumleimavirales|Kirjokansivirales|Crassvirales		novel_subfamily_0_of_novel_family_275_of_Thumleimavirales|Kirjokansivirales|Crassvirales	Tankvirus	Tankvirus	Fully clustered
565		Microbacterium phage Stoor	MW924647.1	67	TRUE	41.814	Duplodnaviria	Duplodnaviria	Uroviricota	Uroviricota	Caudoviricetes	Caudoviricetes		Thumleimavirales|Kirjokansivirales|Crassvirales		novel_family_299_of_Thumleimavirales|Kirjokansivirales|Crassvirales		novel_subfamily_0_of_novel_family_299_of_Thumleimavirales|Kirjokansivirales|Crassvirales	Dismasvirus	Dismasvirus	Fully clustered
566		Rhizobium phage RHph_X2_28B	MW960036.1	102	TRUE	76.359	Duplodnaviria	Duplodnaviria	Uroviricota	Uroviricota	Caudoviricetes	Caudoviricetes		Thumleimavirales|Kirjokansivirales|Crassvirales	Schitoviridae	Schitoviridae		Enquatrovirinae|Rothmandenesvirinae|Erskinevirinae		novel_genus_3_of_Enquatrovirinae|Rothmandenesvirinae|Erskinevirinae	Fully clustered
567		Rhizobium phage RHEph16	MW980066.1	94	TRUE	77.178	Duplodnaviria	Duplodnaviria	Uroviricota	Uroviricota	Caudoviricetes	Caudoviricetes		Thumleimavirales|Kirjokansivirales|Crassvirales	Schitoviridae	Schitoviridae		Enquatrovirinae|Rothmandenesvirinae|Erskinevirinae		novel_genus_0_of_Enquatrovirinae|Rothmandenesvirinae|Erskinevirinae	Fully clustered
568		Rhizobium phage RHEph22	MW980071.1	99	TRUE	77.655	Duplodnaviria	Duplodnaviria	Uroviricota	Uroviricota	Caudoviricetes	Caudoviricetes		Thumleimavirales|Kirjokansivirales|Crassvirales	Schitoviridae	Schitoviridae		Enquatrovirinae|Rothmandenesvirinae|Erskinevirinae		novel_genus_0_of_Enquatrovirinae|Rothmandenesvirinae|Erskinevirinae	Fully clustered
569		Salmonella phage vB_STM-ZS	MZ004649.1	59	TRUE	40.542	Duplodnaviria	Duplodnaviria	Uroviricota	Uroviricota	Caudoviricetes	Caudoviricetes		Thumleimavirales|Kirjokansivirales|Crassvirales		novel_family_152_of_Thumleimavirales|Kirjokansivirales|Crassvirales	Guernseyvirinae	Guernseyvirinae	Cornellvirus	Cornellvirus	Fully clustered
570		Arthrobacter phage Kaylissa	MZ005682.1	71	TRUE	44.124	Duplodnaviria	Duplodnaviria	Uroviricota	Uroviricota	Caudoviricetes	Caudoviricetes		Thumleimavirales|Kirjokansivirales|Crassvirales		novel_family_297_of_Thumleimavirales|Kirjokansivirales|Crassvirales	Azeevirinae	Azeevirinae	Yangvirus	Manhattanvirus|Yangvirus	Fully clustered
571		Gordonia phage VanLee	MZ028627.1	164	TRUE	84.56	Duplodnaviria	Duplodnaviria	Uroviricota	Uroviricota	Caudoviricetes	Caudoviricetes		Thumleimavirales|Kirjokansivirales|Crassvirales		novel_family_254_of_Thumleimavirales|Kirjokansivirales|Crassvirales		novel_subfamily_0_of_novel_family_254_of_Thumleimavirales|Kirjokansivirales|Crassvirales		novel_genus_0_of_novel_subfamily_0_of_novel_family_254_of_Thumleimavirales|Kirjokansivirales|Crassvirales	Fully clustered
572		Bacillus phage Sato	MZ089978.1	32	TRUE	14.852	Varidnaviria	Varidnaviria	Preplasmiviricota	Dividoviricota|Preplasmiviricota	Tectiliviricetes	Laserviricetes|Tectiliviricetes	Kalamavirales	Kalamavirales	Tectiviridae	Tectiviridae		noRef_of_Tectiviridae	Betatectivirus	Betatectivirus	Fully clustered
573		Bacillus phage Sole	MZ089979.1	30	TRUE	14.444	Varidnaviria	Varidnaviria	Preplasmiviricota	Dividoviricota|Preplasmiviricota	Tectiliviricetes	Laserviricetes|Tectiliviricetes	Kalamavirales	Kalamavirales	Tectiviridae	Tectiviridae		noRef_of_Tectiviridae	Betatectivirus	Betatectivirus	Fully clustered
574		Arthrobacter phage Zaheer	MZ150784.1	67	TRUE	42.874	Duplodnaviria	Duplodnaviria	Uroviricota	Uroviricota	Caudoviricetes	Caudoviricetes		Thumleimavirales|Kirjokansivirales|Crassvirales		novel_family_292_of_Thumleimavirales|Kirjokansivirales|Crassvirales		novel_subfamily_0_of_novel_family_292_of_Thumleimavirales|Kirjokansivirales|Crassvirales||novel_family_293_of_Thumleimavirales|Kirjokansivirales|Crassvirales		novel_genus_1_of_novel_subfamily_0_of_novel_family_292_of_Thumleimavirales|Kirjokansivirales|Crassvirales||novel_family_293_of_Thumleimavirales|Kirjokansivirales|Crassvirales	Fully clustered
575		Gordonia phage Yeet412	MZ150788.1	73	TRUE	46.684	Duplodnaviria	Duplodnaviria	Uroviricota	Uroviricota	Caudoviricetes	Caudoviricetes		Thumleimavirales|Kirjokansivirales|Crassvirales		novel_family_273_of_Thumleimavirales|Kirjokansivirales|Crassvirales		Nymbaxtervirinae	Attisvirus	Attisvirus	Fully clustered
576		Microbacterium phage Footloose	MZ150789.1	71	TRUE	39.738	Duplodnaviria	Duplodnaviria	Uroviricota	Uroviricota	Caudoviricetes	Caudoviricetes		Thumleimavirales|Kirjokansivirales|Crassvirales		novel_family_319_of_Thumleimavirales|Kirjokansivirales|Crassvirales		novel_subfamily_0_of_novel_family_319_of_Thumleimavirales|Kirjokansivirales|Crassvirales		novel_genus_0_of_novel_subfamily_0_of_novel_family_319_of_Thumleimavirales|Kirjokansivirales|Crassvirales	Lower clustered then removed
577		Staphylococcus phage SeAlphi	MZ152915.1	20	TRUE	18.292	Duplodnaviria	Duplodnaviria	Uroviricota	Uroviricota	Caudoviricetes	Caudoviricetes		Thumleimavirales|Kirjokansivirales|Crassvirales	Rountreeviridae	Rountreeviridae	Rakietenvirinae	Rakietenvirinae	Andhravirus	Andhravirus	Fully clustered
578		Methanoculleus virus L4768	MZ171369.1	63	TRUE	37.078	Duplodnaviria	Duplodnaviria	Uroviricota	Uroviricota	Caudoviricetes	Caudoviricetes		novel_order_1_of_Caudoviricetes		novel_family_0_of_novel_order_1_of_Caudoviricetes		novel_subfamily_0_of_novel_family_0_of_novel_order_1_of_Caudoviricetes		novel_genus_0_of_novel_subfamily_0_of_novel_family_0_of_novel_order_1_of_Caudoviricetes	Edges removed
579		Gordonia phage Sahara	MZ171371.1	72	TRUE	45.072	Duplodnaviria	Duplodnaviria	Uroviricota	Uroviricota	Caudoviricetes	Caudoviricetes		Thumleimavirales|Kirjokansivirales|Crassvirales		novel_family_273_of_Thumleimavirales|Kirjokansivirales|Crassvirales		Nymbaxtervirinae	Attisvirus	Attisvirus	Fully clustered
580		Arthrobacter phage Kardesai	MZ209300.1	100	TRUE	57.866	Duplodnaviria	Duplodnaviria	Uroviricota	Uroviricota	Caudoviricetes	Caudoviricetes		Thumleimavirales|Kirjokansivirales|Crassvirales		novel_family_247_of_Thumleimavirales|Kirjokansivirales|Crassvirales		Deejayvirinae	Mudcatvirus	Mudcatvirus	Fully clustered
581		Gordonia phage Jojo24	MZ209302.1	63	TRUE	40.579	Duplodnaviria	Duplodnaviria	Uroviricota	Uroviricota	Caudoviricetes	Caudoviricetes		Thumleimavirales|Kirjokansivirales|Crassvirales		novel_family_300_of_Thumleimavirales|Kirjokansivirales|Crassvirales		novel_subfamily_1_of_novel_family_300_of_Thumleimavirales|Kirjokansivirales|Crassvirales		novel_genus_0_of_novel_subfamily_1_of_novel_family_300_of_Thumleimavirales|Kirjokansivirales|Crassvirales	Fully clustered
582		Arthrobacter phage DevitoJr	MZ209303.1	92	TRUE	58.044	Duplodnaviria	Duplodnaviria	Uroviricota	Uroviricota	Caudoviricetes	Caudoviricetes		Thumleimavirales|Kirjokansivirales|Crassvirales		novel_family_247_of_Thumleimavirales|Kirjokansivirales|Crassvirales		Deejayvirinae	Gordonvirus	Gordonvirus	Fully clustered
583		Escherichia phage vB_EcoS-22664BS2	MZ234010.1	86	TRUE	45.176	Duplodnaviria	Duplodnaviria	Uroviricota	Uroviricota	Caudoviricetes	Caudoviricetes		Thumleimavirales|Kirjokansivirales|Crassvirales		novel_family_152_of_Thumleimavirales|Kirjokansivirales|Crassvirales	Guernseyvirinae	Guernseyvirinae	Kagunavirus	Kagunavirus	Fully clustered
584		Escherichia phage vB_EcoS-101114BS4	MZ234016.1	71	TRUE	45.251	Duplodnaviria	Duplodnaviria	Uroviricota	Uroviricota	Caudoviricetes	Caudoviricetes		Thumleimavirales|Kirjokansivirales|Crassvirales		novel_family_152_of_Thumleimavirales|Kirjokansivirales|Crassvirales		novel_subfamily_0_of_novel_family_152_of_Thumleimavirales|Kirjokansivirales|Crassvirales	Dhillonvirus	Dhillonvirus	Fully clustered
585		Escherichia phage vB_EcoP-101114UKE3	MZ234017.1	145	TRUE	75.747	Duplodnaviria	Duplodnaviria	Uroviricota	Uroviricota	Caudoviricetes	Caudoviricetes		Thumleimavirales|Kirjokansivirales|Crassvirales		Grimontviridae	Gordonclarkvirinae	Gordonclarkvirinae	Kuravirus	Kuravirus|Suseptimavirus	Fully clustered
586		Escherichia phage vB_EcoP-CHD5UKE1	MZ234028.1	152	TRUE	77.359	Duplodnaviria	Duplodnaviria	Uroviricota	Uroviricota	Caudoviricetes	Caudoviricetes		Thumleimavirales|Kirjokansivirales|Crassvirales		Grimontviridae	Gordonclarkvirinae	Gordonclarkvirinae	Kuravirus	Kuravirus|Nieuwekanaalvirus	Fully clustered
587		Escherichia phage vB_EcoS-CHD5UKE2	MZ234029.1	69	TRUE	45.243	Duplodnaviria	Duplodnaviria	Uroviricota	Uroviricota	Caudoviricetes	Caudoviricetes		Thumleimavirales|Kirjokansivirales|Crassvirales		novel_family_152_of_Thumleimavirales|Kirjokansivirales|Crassvirales		novel_subfamily_0_of_novel_family_152_of_Thumleimavirales|Kirjokansivirales|Crassvirales	Dhillonvirus	Dhillonvirus	Fully clustered
588		Salmonella phage fmb-p1	MZ274225.1	46	TRUE	40.731	Duplodnaviria	Duplodnaviria	Uroviricota	Uroviricota	Caudoviricetes	Caudoviricetes		Thumleimavirales|Kirjokansivirales|Crassvirales		novel_family_152_of_Thumleimavirales|Kirjokansivirales|Crassvirales	Guernseyvirinae	Guernseyvirinae	Jerseyvirus	Jerseyvirus	Fully clustered
589		Gordonia phage Agueybana	MZ274304.1	85	TRUE	52.807	Duplodnaviria	Duplodnaviria	Uroviricota	Uroviricota	Caudoviricetes	Caudoviricetes		Thumleimavirales|Kirjokansivirales|Crassvirales		novel_family_273_of_Thumleimavirales|Kirjokansivirales|Crassvirales	Nymbaxtervirinae	Nymbaxtervirinae	Nymphadoravirus	Nymphadoravirus	Fully clustered
590		Arthrobacter phage Popper	MZ274308.1	69	TRUE	41.822	Duplodnaviria	Duplodnaviria	Uroviricota	Uroviricota	Caudoviricetes	Caudoviricetes		Thumleimavirales|Kirjokansivirales|Crassvirales		novel_family_292_of_Thumleimavirales|Kirjokansivirales|Crassvirales		novel_subfamily_0_of_novel_family_292_of_Thumleimavirales|Kirjokansivirales|Crassvirales||novel_family_293_of_Thumleimavirales|Kirjokansivirales|Crassvirales		novel_genus_1_of_novel_subfamily_0_of_novel_family_292_of_Thumleimavirales|Kirjokansivirales|Crassvirales||novel_family_293_of_Thumleimavirales|Kirjokansivirales|Crassvirales	Fully clustered
591		Arthrobacter phage CastorTray	MZ274309.1	93	TRUE	58.377	Duplodnaviria	Duplodnaviria	Uroviricota	Uroviricota	Caudoviricetes	Caudoviricetes		Thumleimavirales|Kirjokansivirales|Crassvirales		novel_family_247_of_Thumleimavirales|Kirjokansivirales|Crassvirales		Deejayvirinae	Gordonvirus	Gordonvirus	Fully clustered
592		Pseudomonas phage PA8	MZ285879.1	69	TRUE	63.654	Duplodnaviria	Duplodnaviria	Uroviricota	Uroviricota	Caudoviricetes	Caudoviricetes		Thumleimavirales|Kirjokansivirales|Crassvirales		novel_family_97_of_Thumleimavirales|Kirjokansivirales|Crassvirales		novel_subfamily_0_of_novel_family_97_of_Thumleimavirales|Kirjokansivirales|Crassvirales	Hollowayvirus	Hollowayvirus	Fully clustered
593		Klebsiella phage BUCT610	MZ318367.1	83	TRUE	46.774	Duplodnaviria	Duplodnaviria	Uroviricota	Uroviricota	Caudoviricetes	Caudoviricetes		Thumleimavirales|Kirjokansivirales|Crassvirales		novel_family_146_of_Thumleimavirales|Kirjokansivirales|Crassvirales		novel_subfamily_0_of_novel_family_146_of_Thumleimavirales|Kirjokansivirales|Crassvirales		Roufvirus	Fully clustered
594		Microbacterium phage Abigail	MZ322012.1	68	TRUE	41.003	Duplodnaviria	Duplodnaviria	Uroviricota	Uroviricota	Caudoviricetes	Caudoviricetes		Thumleimavirales|Kirjokansivirales|Crassvirales		novel_family_299_of_Thumleimavirales|Kirjokansivirales|Crassvirales		novel_subfamily_0_of_novel_family_299_of_Thumleimavirales|Kirjokansivirales|Crassvirales	Dismasvirus	Dismasvirus	Fully clustered
595		Stenotrophomonas phage Paxi	MZ326856.1	89	TRUE	74.962	Duplodnaviria	Duplodnaviria	Uroviricota	Uroviricota	Caudoviricetes	Caudoviricetes		Thumleimavirales|Kirjokansivirales|Crassvirales	Schitoviridae	Schitoviridae		Enquatrovirinae|Rothmandenesvirinae|Erskinevirinae	Pokkenvirus	Pokkenvirus	Fully clustered
596		Stenotrophomonas phage Piffle	MZ326857.1	90	TRUE	76.332	Duplodnaviria	Duplodnaviria	Uroviricota	Uroviricota	Caudoviricetes	Caudoviricetes		Thumleimavirales|Kirjokansivirales|Crassvirales	Schitoviridae	Schitoviridae		Enquatrovirinae|Rothmandenesvirinae|Erskinevirinae	Pokkenvirus	Pokkenvirus	Fully clustered
597		Stenotrophomonas phage Siara	MZ326859.2	100	TRUE	61.427	Duplodnaviria	Duplodnaviria	Uroviricota	Uroviricota	Caudoviricetes	Caudoviricetes		Thumleimavirales|Kirjokansivirales|Crassvirales		Mesyanzhinovviridae		novel_subfamily_6_of_Mesyanzhinovviridae		novel_genus_2_of_novel_subfamily_6_of_Mesyanzhinovviridae	Fully clustered
598		Stenotrophomonas phage Philippe	MZ326861.1	95	TRUE	74.717	Duplodnaviria	Duplodnaviria	Uroviricota	Uroviricota	Caudoviricetes	Caudoviricetes		Thumleimavirales|Kirjokansivirales|Crassvirales	Schitoviridae	Schitoviridae		Enquatrovirinae|Rothmandenesvirinae|Erskinevirinae		novel_genus_1_of_Enquatrovirinae|Rothmandenesvirinae|Erskinevirinae	Fully clustered
599		Curtobacterium phage Pize	MZ333134.1	22	TRUE	18.29	Duplodnaviria	Duplodnaviria	Uroviricota	Uroviricota	Caudoviricetes	Caudoviricetes		Thumleimavirales|Kirjokansivirales|Crassvirales		novel_family_2_of_Thumleimavirales|Kirjokansivirales|Crassvirales		novel_subfamily_4_of_novel_family_2_of_Thumleimavirales|Kirjokansivirales|Crassvirales		novel_genus_0_of_novel_subfamily_4_of_novel_family_2_of_Thumleimavirales|Kirjokansivirales|Crassvirales	Lower clustered then removed
600		Curtobacterium phage Reje	MZ333136.1	20	TRUE	17.554	Duplodnaviria	Duplodnaviria	Uroviricota	Uroviricota	Caudoviricetes	Caudoviricetes		Thumleimavirales|Kirjokansivirales|Crassvirales		novel_family_2_of_Thumleimavirales|Kirjokansivirales|Crassvirales		novel_subfamily_4_of_novel_family_2_of_Thumleimavirales|Kirjokansivirales|Crassvirales		novel_genus_1_of_novel_subfamily_4_of_novel_family_2_of_Thumleimavirales|Kirjokansivirales|Crassvirales	Lower clustered then removed
601		Aeromonas phage pAh6.2TG	MZ336020.1	65	TRUE	51.78	Duplodnaviria	Duplodnaviria	Uroviricota	Uroviricota	Caudoviricetes	Caudoviricetes		Thumleimavirales|Kirjokansivirales|Crassvirales	Chaseviridae	Chaseviridae	Nefertitivirinae	Nefertitivirinae	Pahsextavirus	Pahsextavirus	Fully clustered
602		Escherichia phage vB_EcoP_SU7	MZ342906.1	118	TRUE	76.626	Duplodnaviria	Duplodnaviria	Uroviricota	Uroviricota	Caudoviricetes	Caudoviricetes		Thumleimavirales|Kirjokansivirales|Crassvirales		Grimontviridae	Gordonclarkvirinae	Gordonclarkvirinae	Kuravirus	Kuravirus|Suseptimavirus	Fully clustered
603		Kosakonia phage Kc283	MZ348421.1	91	TRUE	76.232	Duplodnaviria	Duplodnaviria	Uroviricota	Uroviricota	Caudoviricetes	Caudoviricetes		Thumleimavirales|Kirjokansivirales|Crassvirales	Schitoviridae	Schitoviridae		novel_subfamily_3_of_Schitoviridae	Cbunavirus	Cbunavirus	Fully clustered
604		Kosakonia phage Kc263	MZ348422.1	259	TRUE	253.74	Duplodnaviria	Duplodnaviria	Uroviricota	Uroviricota	Caudoviricetes	Caudoviricetes		Thumleimavirales|Kirjokansivirales|Crassvirales		novel_family_211_of_Thumleimavirales|Kirjokansivirales|Crassvirales		novel_subfamily_0_of_novel_family_211_of_Thumleimavirales|Kirjokansivirales|Crassvirales	Petsuvirus	Petsuvirus	Fully clustered
605		Kosakonia phage 305	MZ348423.1	294	TRUE	174.783	Duplodnaviria	Duplodnaviria	Uroviricota	Uroviricota	Caudoviricetes	Caudoviricetes		Thumleimavirales|Kirjokansivirales|Crassvirales	Straboviridae	Straboviridae	Tevenvirinae	Tevenvirinae|Twarogvirinae	Kanagawavirus	Kanagawavirus	Fully clustered
606		Pseudomonas phage psageK4	MZ348426.1	179	TRUE	98.44	Duplodnaviria	Duplodnaviria	Uroviricota	Uroviricota	Caudoviricetes	Caudoviricetes		Thumleimavirales|Kirjokansivirales|Crassvirales		novel_family_234_of_Thumleimavirales|Kirjokansivirales|Crassvirales		novel_subfamily_0_of_novel_family_234_of_Thumleimavirales|Kirjokansivirales|Crassvirales	Otagovirus	Otagovirus	Fully clustered
607		Shigella virus Moo19	MZ358387.1	86	TRUE	72.458	Duplodnaviria	Duplodnaviria	Uroviricota	Uroviricota	Caudoviricetes	Caudoviricetes		Thumleimavirales|Kirjokansivirales|Crassvirales	Schitoviridae	Schitoviridae	Enquatrovirinae	Enquatrovirinae|Rothmandenesvirinae|Erskinevirinae		novel_genus_4_of_Enquatrovirinae|Rothmandenesvirinae|Erskinevirinae	Fully clustered
608		Staphylococcus phage JPL-50	MZ359091.1	29	TRUE	16.927	Duplodnaviria	Duplodnaviria	Uroviricota	Uroviricota	Caudoviricetes	Caudoviricetes		Thumleimavirales|Kirjokansivirales|Crassvirales	Rountreeviridae	Rountreeviridae	Rakietenvirinae	Rakietenvirinae	Rosenblumvirus	Rosenblumvirus	Fully clustered
609		Klebsiella phage BUCT_49532	MZ374361.1	81	TRUE	49.532	Duplodnaviria	Duplodnaviria	Uroviricota	Uroviricota	Caudoviricetes	Caudoviricetes		Thumleimavirales|Kirjokansivirales|Crassvirales		novel_family_149_of_Thumleimavirales|Kirjokansivirales|Crassvirales		novel_subfamily_0_of_novel_family_149_of_Thumleimavirales|Kirjokansivirales|Crassvirales	Jedunavirus	Jedunavirus	Fully clustered
610		Escherichia phage U1G	MZ394712.1	91	TRUE	73.275	Duplodnaviria	Duplodnaviria	Uroviricota	Uroviricota	Caudoviricetes	Caudoviricetes		Thumleimavirales|Kirjokansivirales|Crassvirales	Schitoviridae	Schitoviridae	Enquatrovirinae	Enquatrovirinae|Rothmandenesvirinae|Erskinevirinae	Gamaleyavirus	Gamaleyavirus	Fully clustered
611		Klebsiella phage BUCT_47333	MZ398021.1	73	TRUE	47.333	Duplodnaviria	Duplodnaviria	Uroviricota	Uroviricota	Caudoviricetes	Caudoviricetes		Thumleimavirales|Kirjokansivirales|Crassvirales		novel_family_149_of_Thumleimavirales|Kirjokansivirales|Crassvirales		novel_subfamily_0_of_novel_family_149_of_Thumleimavirales|Kirjokansivirales|Crassvirales	Jedunavirus	Jedunavirus	Fully clustered
612		Carnobacterium phage cd2	MZ398135.2	110	TRUE	57.099	Duplodnaviria	Duplodnaviria	Uroviricota	Uroviricota	Caudoviricetes	Caudoviricetes		Thumleimavirales|Kirjokansivirales|Crassvirales		novel_family_79_of_Thumleimavirales|Kirjokansivirales|Crassvirales		novel_subfamily_2_of_novel_family_79_of_Thumleimavirales|Kirjokansivirales|Crassvirales		novel_genus_0_of_novel_subfamily_2_of_novel_family_79_of_Thumleimavirales|Kirjokansivirales|Crassvirales	Fully clustered
613		Stenotrophomonas phage BUCT627	MZ398240.1	98	TRUE	61.86	Duplodnaviria	Duplodnaviria	Uroviricota	Uroviricota	Caudoviricetes	Caudoviricetes		Thumleimavirales|Kirjokansivirales|Crassvirales		Mesyanzhinovviridae		novel_subfamily_6_of_Mesyanzhinovviridae		novel_genus_0_of_novel_subfamily_6_of_Mesyanzhinovviridae	Fully clustered
614		Stenotrophomonas phage BUCT626	MZ398241.1	98	TRUE	61.662	Duplodnaviria	Duplodnaviria	Uroviricota	Uroviricota	Caudoviricetes	Caudoviricetes		Thumleimavirales|Kirjokansivirales|Crassvirales		Mesyanzhinovviridae		novel_subfamily_6_of_Mesyanzhinovviridae		novel_genus_0_of_novel_subfamily_6_of_Mesyanzhinovviridae	Fully clustered
615		Escherichia phage IME267	MZ398243.1	120	TRUE	76.631	Duplodnaviria	Duplodnaviria	Uroviricota	Uroviricota	Caudoviricetes	Caudoviricetes		Thumleimavirales|Kirjokansivirales|Crassvirales		Grimontviridae	Gordonclarkvirinae	Gordonclarkvirinae	Kuravirus	Kuravirus|Suseptimavirus	Fully clustered
616		Carnobacterium phage cd4	MZ399596.2	109	TRUE	56.744	Duplodnaviria	Duplodnaviria	Uroviricota	Uroviricota	Caudoviricetes	Caudoviricetes		Thumleimavirales|Kirjokansivirales|Crassvirales		novel_family_79_of_Thumleimavirales|Kirjokansivirales|Crassvirales		novel_subfamily_2_of_novel_family_79_of_Thumleimavirales|Kirjokansivirales|Crassvirales		novel_genus_0_of_novel_subfamily_2_of_novel_family_79_of_Thumleimavirales|Kirjokansivirales|Crassvirales	Fully clustered
617		Yersinia phage HQ103	MZ420230.2	43	TRUE	31.962	Duplodnaviria	Duplodnaviria	Uroviricota	Uroviricota	Caudoviricetes	Caudoviricetes		Thumleimavirales|Kirjokansivirales|Crassvirales	Peduoviridae	Peduoviridae		novel_subfamily_1_of_Peduoviridae	Peduovirus	Peduovirus|Stockinghallvirus	Fully clustered
618		Klebsiella phage ZCKP8	MZ440881.1	84	TRUE	48.49	Duplodnaviria	Duplodnaviria	Uroviricota	Uroviricota	Caudoviricetes	Caudoviricetes		Thumleimavirales|Kirjokansivirales|Crassvirales		novel_family_146_of_Thumleimavirales|Kirjokansivirales|Crassvirales		novel_subfamily_0_of_novel_family_146_of_Thumleimavirales|Kirjokansivirales|Crassvirales		Roufvirus	Fully clustered
619		Vibrio phage BUCT194	MZ447858.1	106	TRUE	73.099	Duplodnaviria	Duplodnaviria	Uroviricota	Uroviricota	Caudoviricetes	Caudoviricetes		Thumleimavirales|Kirjokansivirales|Crassvirales	Schitoviridae	Schitoviridae		novel_subfamily_0_of_Schitoviridae		novel_genus_0_of_novel_subfamily_0_of_Schitoviridae	Fully clustered
620		Gordonia phage Samman98	MZ456039.1	79	TRUE	47.548	Duplodnaviria	Duplodnaviria	Uroviricota	Uroviricota	Caudoviricetes	Caudoviricetes		Thumleimavirales|Kirjokansivirales|Crassvirales		novel_family_273_of_Thumleimavirales|Kirjokansivirales|Crassvirales		Nymbaxtervirinae		novel_genus_2_of_Nymbaxtervirinae	Fully clustered
621		Escherichia phage GeorgBuechner	MZ501070.1	64	TRUE	44.295	Duplodnaviria	Duplodnaviria	Uroviricota	Uroviricota	Caudoviricetes	Caudoviricetes		Thumleimavirales|Kirjokansivirales|Crassvirales		novel_family_152_of_Thumleimavirales|Kirjokansivirales|Crassvirales		novel_subfamily_0_of_novel_family_152_of_Thumleimavirales|Kirjokansivirales|Crassvirales	Dhillonvirus	Dhillonvirus	Fully clustered
622		Escherichia phage KarlBarth	MZ501088.1	65	TRUE	43.104	Duplodnaviria	Duplodnaviria	Uroviricota	Uroviricota	Caudoviricetes	Caudoviricetes		Thumleimavirales|Kirjokansivirales|Crassvirales		novel_family_152_of_Thumleimavirales|Kirjokansivirales|Crassvirales		novel_subfamily_0_of_novel_family_152_of_Thumleimavirales|Kirjokansivirales|Crassvirales	Dhillonvirus	Dhillonvirus	Fully clustered
623		Escherichia phage Oekolampad	MZ501095.1	65	TRUE	44.882	Duplodnaviria	Duplodnaviria	Uroviricota	Uroviricota	Caudoviricetes	Caudoviricetes		Thumleimavirales|Kirjokansivirales|Crassvirales		novel_family_152_of_Thumleimavirales|Kirjokansivirales|Crassvirales		novel_subfamily_0_of_novel_family_152_of_Thumleimavirales|Kirjokansivirales|Crassvirales	Dhillonvirus	Dhillonvirus	Fully clustered
624		Escherichia phage PaulFeyerabend	MZ501097.1	64	TRUE	44.55	Duplodnaviria	Duplodnaviria	Uroviricota	Uroviricota	Caudoviricetes	Caudoviricetes		Thumleimavirales|Kirjokansivirales|Crassvirales		novel_family_152_of_Thumleimavirales|Kirjokansivirales|Crassvirales		novel_subfamily_0_of_novel_family_152_of_Thumleimavirales|Kirjokansivirales|Crassvirales	Dhillonvirus	Dhillonvirus	Fully clustered
625		Escherichia phage TheodorHerzl	MZ501107.1	63	TRUE	43.627	Duplodnaviria	Duplodnaviria	Uroviricota	Uroviricota	Caudoviricetes	Caudoviricetes		Thumleimavirales|Kirjokansivirales|Crassvirales		novel_family_152_of_Thumleimavirales|Kirjokansivirales|Crassvirales		novel_subfamily_0_of_novel_family_152_of_Thumleimavirales|Kirjokansivirales|Crassvirales	Dhillonvirus	Dhillonvirus	Fully clustered
626		Erwinia phage AH04	MZ501267.1	294	TRUE	262.639	Duplodnaviria	Duplodnaviria	Uroviricota	Uroviricota	Caudoviricetes	Caudoviricetes		Thumleimavirales|Kirjokansivirales|Crassvirales		novel_family_211_of_Thumleimavirales|Kirjokansivirales|Crassvirales		novel_subfamily_0_of_novel_family_211_of_Thumleimavirales|Kirjokansivirales|Crassvirales	Petsuvirus	Petsuvirus	Fully clustered
627		Klebsiella phage Geezett	MZ504995.1	79	TRUE	50.707	Duplodnaviria	Duplodnaviria	Uroviricota	Uroviricota	Caudoviricetes	Caudoviricetes		Thumleimavirales|Kirjokansivirales|Crassvirales		novel_family_149_of_Thumleimavirales|Kirjokansivirales|Crassvirales		novel_subfamily_0_of_novel_family_149_of_Thumleimavirales|Kirjokansivirales|Crassvirales	Jedunavirus	Jedunavirus	Fully clustered
628		Salmonella phage BIS20	MZ520833.1	39	TRUE	29.512	Duplodnaviria	Duplodnaviria	Uroviricota	Uroviricota	Caudoviricetes	Caudoviricetes		Thumleimavirales|Kirjokansivirales|Crassvirales	Peduoviridae	Peduoviridae		novel_subfamily_1_of_Peduoviridae	Eganvirus	Eganvirus	Fully clustered
629		Shewanella phage vB_SspM_M16-3	MZ568829.1	62	TRUE	40.166	Duplodnaviria	Duplodnaviria	Uroviricota	Uroviricota	Caudoviricetes	Caudoviricetes		Thumleimavirales|Kirjokansivirales|Crassvirales	Peduoviridae	Peduoviridae		novel_subfamily_1_of_Peduoviridae		novel_genus_0_of_novel_subfamily_1_of_Peduoviridae	Lower clustered then removed
630		Escherichia phage vB_EcoS-phiEc3	MZ576217.1	80	TRUE	45.288	Duplodnaviria	Duplodnaviria	Uroviricota	Uroviricota	Caudoviricetes	Caudoviricetes		Thumleimavirales|Kirjokansivirales|Crassvirales		novel_family_152_of_Thumleimavirales|Kirjokansivirales|Crassvirales	Guernseyvirinae	Guernseyvirinae	Kagunavirus	Kagunavirus	Fully clustered
631		Vibrio phage vB_VpaP_G1	MZ592920.1	49	TRUE	43.859	Duplodnaviria	Duplodnaviria	Uroviricota	Uroviricota	Caudoviricetes	Caudoviricetes		Thumleimavirales|Kirjokansivirales|Crassvirales	Autographiviridae	Autographiviridae	Melnykvirinae	Melnykvirinae		novel_genus_0_of_Melnykvirinae	Fully clustered
632		Gordonia phage Vine	MZ622167.1	74	TRUE	48.092	Duplodnaviria	Duplodnaviria	Uroviricota	Uroviricota	Caudoviricetes	Caudoviricetes		Thumleimavirales|Kirjokansivirales|Crassvirales		novel_family_307_of_Thumleimavirales|Kirjokansivirales|Crassvirales		novel_subfamily_1_of_novel_family_307_of_Thumleimavirales|Kirjokansivirales|Crassvirales	Emalynvirus	Emalynvirus	Fully clustered
633		Microbacterium phage Honeyfin	MZ622179.1	91	TRUE	53.154	Duplodnaviria	Duplodnaviria	Uroviricota	Uroviricota	Caudoviricetes	Caudoviricetes		Thumleimavirales|Kirjokansivirales|Crassvirales		novel_family_278_of_Thumleimavirales|Kirjokansivirales|Crassvirales		novel_subfamily_0_of_novel_family_278_of_Thumleimavirales|Kirjokansivirales|Crassvirales	Quhwahvirus	Metamorphoovirus|Quhwahvirus	Fully clustered
634		Microbacterium phage Shotgun	MZ648035.1	90	TRUE	52.659	Duplodnaviria	Duplodnaviria	Uroviricota	Uroviricota	Caudoviricetes	Caudoviricetes		Thumleimavirales|Kirjokansivirales|Crassvirales		novel_family_278_of_Thumleimavirales|Kirjokansivirales|Crassvirales		novel_subfamily_0_of_novel_family_278_of_Thumleimavirales|Kirjokansivirales|Crassvirales	Quhwahvirus	Metamorphoovirus|Quhwahvirus	Fully clustered
635		Escherichia phage vB_EcoP_IMEP8	MZ648214.1	121	TRUE	75.809	Duplodnaviria	Duplodnaviria	Uroviricota	Uroviricota	Caudoviricetes	Caudoviricetes		Thumleimavirales|Kirjokansivirales|Crassvirales		Grimontviridae	Gordonclarkvirinae	Gordonclarkvirinae	Kuravirus	Kuravirus|Nieuwekanaalvirus	Fully clustered
636		Gordonia phage Dolores	MZ681517.1	80	TRUE	47.336	Duplodnaviria	Duplodnaviria	Uroviricota	Uroviricota	Caudoviricetes	Caudoviricetes		Thumleimavirales|Kirjokansivirales|Crassvirales		novel_family_273_of_Thumleimavirales|Kirjokansivirales|Crassvirales		Nymbaxtervirinae		novel_genus_2_of_Nymbaxtervirinae	Fully clustered
637		Microbacterium phage Swervy	MZ747513.1	70	TRUE	41.51	Duplodnaviria	Duplodnaviria	Uroviricota	Uroviricota	Caudoviricetes	Caudoviricetes		Thumleimavirales|Kirjokansivirales|Crassvirales		novel_family_299_of_Thumleimavirales|Kirjokansivirales|Crassvirales		novel_subfamily_0_of_novel_family_299_of_Thumleimavirales|Kirjokansivirales|Crassvirales	Dismasvirus	Dismasvirus	Fully clustered
638		Arthrobacter phage Dynamite	MZ747520.1	99	TRUE	57.846	Duplodnaviria	Duplodnaviria	Uroviricota	Uroviricota	Caudoviricetes	Caudoviricetes		Thumleimavirales|Kirjokansivirales|Crassvirales		novel_family_247_of_Thumleimavirales|Kirjokansivirales|Crassvirales		Deejayvirinae	Mudcatvirus	Mudcatvirus	Fully clustered
639		Dinoroseobacter phage vB_DshP-R7L	MZ773648.1	83	TRUE	75.871	Duplodnaviria	Duplodnaviria	Uroviricota	Uroviricota	Caudoviricetes	Caudoviricetes		Thumleimavirales|Kirjokansivirales|Crassvirales	Schitoviridae	Schitoviridae	Rhodovirinae	Rhodovirinae	Plymouthvirus	Plymouthvirus	Fully clustered
640		Microbacterium phage Doobus	MZ820083.1	68	TRUE	41.195	Duplodnaviria	Duplodnaviria	Uroviricota	Uroviricota	Caudoviricetes	Caudoviricetes		Thumleimavirales|Kirjokansivirales|Crassvirales		novel_family_299_of_Thumleimavirales|Kirjokansivirales|Crassvirales		novel_subfamily_0_of_novel_family_299_of_Thumleimavirales|Kirjokansivirales|Crassvirales	Dismasvirus	Dismasvirus	Fully clustered
641		Gordonia phage ChisanaKitsune	MZ820089.1	126	TRUE	88.657	Duplodnaviria	Duplodnaviria	Uroviricota	Uroviricota	Caudoviricetes	Caudoviricetes		Thumleimavirales|Kirjokansivirales|Crassvirales		novel_family_269_of_Thumleimavirales|Kirjokansivirales|Crassvirales		novel_subfamily_0_of_novel_family_269_of_Thumleimavirales|Kirjokansivirales|Crassvirales	Bendigovirus	Bendigovirus	Fully clustered
642		Pseudomonas phage M5.1	MZ826350.1	174	TRUE	98.536	Duplodnaviria	Duplodnaviria	Uroviricota	Uroviricota	Caudoviricetes	Caudoviricetes		Thumleimavirales|Kirjokansivirales|Crassvirales		novel_family_234_of_Thumleimavirales|Kirjokansivirales|Crassvirales		novel_subfamily_0_of_novel_family_234_of_Thumleimavirales|Kirjokansivirales|Crassvirales	Otagovirus	Otagovirus	Fully clustered
643		Escherichia phage 26	MZ832314.1	71	TRUE	42.462	Duplodnaviria	Duplodnaviria	Uroviricota	Uroviricota	Caudoviricetes	Caudoviricetes		Thumleimavirales|Kirjokansivirales|Crassvirales		novel_family_152_of_Thumleimavirales|Kirjokansivirales|Crassvirales	Guernseyvirinae	Guernseyvirinae	Kagunavirus	Kagunavirus	Fully clustered
644		Klebsiella phage BUCT541	MZ836210.1	78	TRUE	46.1	Duplodnaviria	Duplodnaviria	Uroviricota	Uroviricota	Caudoviricetes	Caudoviricetes		Thumleimavirales|Kirjokansivirales|Crassvirales		novel_family_146_of_Thumleimavirales|Kirjokansivirales|Crassvirales		novel_subfamily_0_of_novel_family_146_of_Thumleimavirales|Kirjokansivirales|Crassvirales		Roufvirus	Fully clustered
645		Pseudomonas phage psageK4e	MZ868713.1	185	TRUE	94.02	Duplodnaviria	Duplodnaviria	Uroviricota	Uroviricota	Caudoviricetes	Caudoviricetes		Thumleimavirales|Kirjokansivirales|Crassvirales		novel_family_234_of_Thumleimavirales|Kirjokansivirales|Crassvirales		novel_subfamily_0_of_novel_family_234_of_Thumleimavirales|Kirjokansivirales|Crassvirales	Otagovirus	Otagovirus	Fully clustered
646		Pseudomonas phage psageK9	MZ868718.1	87	TRUE	51.465	Duplodnaviria	Duplodnaviria	Uroviricota	Uroviricota	Caudoviricetes	Caudoviricetes		Thumleimavirales|Kirjokansivirales|Crassvirales		novel_family_159_of_Thumleimavirales|Kirjokansivirales|Crassvirales		novel_subfamily_0_of_novel_family_159_of_Thumleimavirales|Kirjokansivirales|Crassvirales		novel_genus_0_of_novel_subfamily_0_of_novel_family_159_of_Thumleimavirales|Kirjokansivirales|Crassvirales	Fully clustered
647		Pseudomonas phage Kaya	MZ927745.1	58	TRUE	43.067	Duplodnaviria	Duplodnaviria	Uroviricota	Uroviricota	Caudoviricetes	Caudoviricetes		Thumleimavirales|Kirjokansivirales|Crassvirales		Mesyanzhinovviridae		novel_subfamily_3_of_Mesyanzhinovviridae	Septimatrevirus	Septimatrevirus	Fully clustered
648		Pseudomonas phage Guyu	MZ927746.1	54	TRUE	43.141	Duplodnaviria	Duplodnaviria	Uroviricota	Uroviricota	Caudoviricetes	Caudoviricetes		Thumleimavirales|Kirjokansivirales|Crassvirales		Mesyanzhinovviridae		novel_subfamily_3_of_Mesyanzhinovviridae	Septimatrevirus	Septimatrevirus	Fully clustered
649		Salmonella phage vB_SenS_TUMS_E4	MZ955866.1	60	TRUE	43.018	Duplodnaviria	Duplodnaviria	Uroviricota	Uroviricota	Caudoviricetes	Caudoviricetes		Thumleimavirales|Kirjokansivirales|Crassvirales		novel_family_152_of_Thumleimavirales|Kirjokansivirales|Crassvirales	Guernseyvirinae	Guernseyvirinae	Jerseyvirus	Jerseyvirus	Fully clustered
650		Pseudomonas phage vB_PaeP_TUMS_P121	MZ955867.1	91	TRUE	73.001	Duplodnaviria	Duplodnaviria	Uroviricota	Uroviricota	Caudoviricetes	Caudoviricetes		Thumleimavirales|Kirjokansivirales|Crassvirales	Schitoviridae	Schitoviridae	Migulavirinae	Migulavirinae	Litunavirus	Litunavirus	Fully clustered
651		Escherichia phage T4	NC_000866.4	278	TRUE	168.903	Duplodnaviria	Duplodnaviria	Uroviricota	Uroviricota	Caudoviricetes	Caudoviricetes		Thumleimavirales|Kirjokansivirales|Crassvirales	Straboviridae	Straboviridae	Tevenvirinae	Tevenvirinae|Twarogvirinae	Tequatrovirus	Tequatrovirus|Mosigvirus	Fully clustered
652		Pseudoalteromonas phage PM2	NC_000867.1	22	TRUE	10.079	Varidnaviria	Varidnaviria	Preplasmiviricota	Dividoviricota|Preplasmiviricota	Tectiliviricetes	Laserviricetes|Tectiliviricetes	Vinavirales	Vinavirales	Corticoviridae	Corticoviridae		noRef_of_Corticoviridae	Corticovirus	Corticovirus	Fully clustered
653		Streptococcus phage Sfi19	NC_000871.1	45	TRUE	37.37	Duplodnaviria	Duplodnaviria	Uroviricota	Uroviricota	Caudoviricetes	Caudoviricetes		Thumleimavirales|Kirjokansivirales|Crassvirales	Aliceevansviridae	Aliceevansviridae		novel_subfamily_0_of_Aliceevansviridae	Moineauvirus	Moineauvirus	Fully clustered
654		Streptococcus phage Sfi21	NC_000872.1	50	TRUE	40.739	Duplodnaviria	Duplodnaviria	Uroviricota	Uroviricota	Caudoviricetes	Caudoviricetes		Thumleimavirales|Kirjokansivirales|Crassvirales	Aliceevansviridae	Aliceevansviridae		novel_subfamily_0_of_Aliceevansviridae	Moineauvirus	Moineauvirus	Fully clustered
655		Lactobacillus phage phiadh	NC_000896.1	63	TRUE	43.785	Duplodnaviria	Duplodnaviria	Uroviricota	Uroviricota	Caudoviricetes	Caudoviricetes		Thumleimavirales|Kirjokansivirales|Crassvirales		novel_family_77_of_Thumleimavirales|Kirjokansivirales|Crassvirales		novel_subfamily_0_of_novel_family_77_of_Thumleimavirales|Kirjokansivirales|Crassvirales		novel_genus_0_of_novel_subfamily_0_of_novel_family_77_of_Thumleimavirales|Kirjokansivirales|Crassvirales	Lower clustered then removed
656		Enterobacteria phage VT2-Sakai	NC_000902.1	83	TRUE	60.942	Duplodnaviria	Duplodnaviria	Uroviricota	Uroviricota	Caudoviricetes	Caudoviricetes		Thumleimavirales|Kirjokansivirales|Crassvirales		novel_family_154_of_Thumleimavirales|Kirjokansivirales|Crassvirales	Sepvirinae	Sepvirinae	Traversvirus	Traversvirus	Fully clustered
657		Escherichia phage 933W	NC_000924.1	80	TRUE	61.67	Duplodnaviria	Duplodnaviria	Uroviricota	Uroviricota	Caudoviricetes	Caudoviricetes		Thumleimavirales|Kirjokansivirales|Crassvirales		novel_family_154_of_Thumleimavirales|Kirjokansivirales|Crassvirales	Sepvirinae	Sepvirinae	Traversvirus	Traversvirus	Fully clustered
658		Hamiltonella phage APSE-1	NC_000935.1	54	TRUE	36.524	Duplodnaviria	Duplodnaviria	Uroviricota	Uroviricota	Caudoviricetes	Caudoviricetes		Thumleimavirales|Kirjokansivirales|Crassvirales		novel_family_148_of_Thumleimavirales|Kirjokansivirales|Crassvirales		novel_subfamily_0_of_novel_family_148_of_Thumleimavirales|Kirjokansivirales|Crassvirales	Sendosyvirus	Sendosyvirus	Fully clustered
659		Spiroplasma phage SVTS2	NC_001270.2	13	TRUE	6.825	Monodnaviria	Monodnaviria	Hofneiviricota	Hofneiviricota|Saleviricota|Phixviricota	Faserviricetes	Faserviricetes|Huolimaviricetes|Malgrandaviricetes	Tubulavirales		Plectroviridae				Suturavirus		Edges removed
660		Yersinia phage phiYeO3-12	NC_001271.1	59	TRUE	39.6	Duplodnaviria	Duplodnaviria	Uroviricota	Uroviricota	Caudoviricetes	Caudoviricetes		Thumleimavirales|Kirjokansivirales|Crassvirales	Autographiviridae	Autographiviridae	Studiervirinae	Studiervirinae	Teetrevirus	Teetrevirus	Fully clustered
661		Escherichia phage 186	NC_001317.1	46	TRUE	30.624	Duplodnaviria	Duplodnaviria	Uroviricota	Uroviricota	Caudoviricetes	Caudoviricetes		Thumleimavirales|Kirjokansivirales|Crassvirales	Peduoviridae	Peduoviridae		novel_subfamily_1_of_Peduoviridae	Eganvirus	Eganvirus	Fully clustered
662		Escherichia phage alpha3	NC_001330.1	10	TRUE	6.087	Monodnaviria	Monodnaviria	Phixviricota	Hofneiviricota|Saleviricota|Phixviricota	Malgrandaviricetes	Faserviricetes|Huolimaviricetes|Malgrandaviricetes	Petitvirales		Microviridae		Bullavirinae		Alphatrevirus		Fully clustered
663		Primolicivirus Pf1	NC_001331.1	15	TRUE	7.349	Monodnaviria	Monodnaviria	Hofneiviricota	Hofneiviricota|Saleviricota|Phixviricota	Faserviricetes	Faserviricetes|Huolimaviricetes|Malgrandaviricetes	Tubulavirales		Inoviridae				Primolicivirus		Fully clustered
664		Lineavirus I22	NC_001332.1	9	TRUE	6.744	Monodnaviria	Monodnaviria	Hofneiviricota	Hofneiviricota|Saleviricota|Phixviricota	Faserviricetes	Faserviricetes|Huolimaviricetes|Malgrandaviricetes	Tubulavirales		Inoviridae				Lineavirus		Fully clustered
665		Fromanvirus L5	NC_001335.1	90	TRUE	52.297	Duplodnaviria	Duplodnaviria	Uroviricota	Uroviricota	Caudoviricetes	Caudoviricetes		Thumleimavirales|Kirjokansivirales|Crassvirales		novel_family_317_of_Thumleimavirales|Kirjokansivirales|Crassvirales		novel_subfamily_0_of_novel_family_317_of_Thumleimavirales|Kirjokansivirales|Crassvirales	Fromanvirus	Fromanvirus	Fully clustered
666		Sulfolobus spindle-shaped virus 1	NC_001338.1	31	TRUE	15.465		No Realm							Fuselloviridae				Alphafusellovirus		Fully clustered
667		Acholeplasma phage MV-L51	NC_001341.1	4	TRUE	4.491	Monodnaviria	Monodnaviria	Hofneiviricota	Hofneiviricota|Saleviricota|Phixviricota	Faserviricetes	Faserviricetes|Huolimaviricetes|Malgrandaviricetes	Tubulavirales		Plectroviridae				Plectrovirus		Edges removed
668		Spiroplasma phage R8A2B	NC_001365.1	12	TRUE	8.273	Monodnaviria	Monodnaviria	Hofneiviricota	Hofneiviricota|Saleviricota|Phixviricota	Faserviricetes	Faserviricetes|Huolimaviricetes|Malgrandaviricetes	Tubulavirales		Plectroviridae				Vespertiliovirus		Fully clustered
669		Xanthomonas phage Cf1c	NC_001396.1	9	TRUE	7.308	Monodnaviria	Monodnaviria	Hofneiviricota	Hofneiviricota|Saleviricota|Phixviricota	Faserviricetes	Faserviricetes|Huolimaviricetes|Malgrandaviricetes	Tubulavirales		Inoviridae				Coriovirus		Fully clustered
670		Escherichia phage Lambda	NC_001416.1	74	TRUE	48.502	Duplodnaviria	Duplodnaviria	Uroviricota	Uroviricota	Caudoviricetes	Caudoviricetes		Thumleimavirales|Kirjokansivirales|Crassvirales		novel_family_154_of_Thumleimavirales|Kirjokansivirales|Crassvirales		Sepvirinae	Lambdavirus	Lambdavirus	Fully clustered
671		Escherichia phage MS2	NC_001417.2	4	TRUE	3.569	Riboviria	Riboviria	Lenarviricota	Duplornaviricota|Lenarviricota	Leviviricetes	Vidaverviricetes|Leviviricetes	Norzivirales		Fiersviridae				Emesvirus		Lower clustered then removed
672		Pseudomonas phage Pf3	NC_001418.1	18	TRUE	5.833	Monodnaviria	Monodnaviria	Hofneiviricota	Hofneiviricota|Saleviricota|Phixviricota	Faserviricetes	Faserviricetes|Huolimaviricetes|Malgrandaviricetes	Tubulavirales		Inoviridae				Tertilicivirus		Edges removed
673		Escherichia phage G4	NC_001420.2	11	TRUE	5.577	Monodnaviria	Monodnaviria	Phixviricota	Hofneiviricota|Saleviricota|Phixviricota	Malgrandaviricetes	Faserviricetes|Huolimaviricetes|Malgrandaviricetes	Petitvirales		Microviridae		Bullavirinae		Gequatrovirus		Fully clustered
674		Enterobacteria phage PRD1	NC_001421.2	31	TRUE	14.927	Varidnaviria	Varidnaviria	Preplasmiviricota	Dividoviricota|Preplasmiviricota	Tectiliviricetes	Laserviricetes|Tectiliviricetes	Kalamavirales	Kalamavirales	Tectiviridae	Tectiviridae		noRef_of_Tectiviridae	Alphatectivirus	Alphatectivirus	Fully clustered
675		Escherichia phage phiX174	NC_001422.1	11	TRUE	5.386	Monodnaviria	Monodnaviria	Phixviricota	Hofneiviricota|Saleviricota|Phixviricota	Malgrandaviricetes	Faserviricetes|Huolimaviricetes|Malgrandaviricetes	Petitvirales		Microviridae		Bullavirinae		Sinsheimervirus		Fully clustered
676		Bacillus phage PZA	NC_001423.1	27	TRUE	19.366	Duplodnaviria	Duplodnaviria	Uroviricota	Uroviricota	Caudoviricetes	Caudoviricetes		Thumleimavirales|Kirjokansivirales|Crassvirales	Salasmaviridae	Salasmaviridae	Picovirinae	Picovirinae|Tatarstanvirinae	Salasvirus	Salasvirus	Fully clustered
677		Enterobacteria phage GA	NC_001426.1	4	TRUE	3.466	Riboviria	Riboviria	Lenarviricota	Duplornaviricota|Lenarviricota	Leviviricetes	Vidaverviricetes|Leviviricetes	Norzivirales		Fiersviridae				Emesvirus		Lower clustered then removed
678		Plasmavirus L2	NC_001447.1	16	TRUE	11.965		No Realm							Plasmaviridae				Plasmavirus		Edges removed
679		Escherichia phage T7	NC_001604.1	60	TRUE	39.937	Duplodnaviria	Duplodnaviria	Uroviricota	Uroviricota	Caudoviricetes	Caudoviricetes		Thumleimavirales|Kirjokansivirales|Crassvirales	Autographiviridae	Autographiviridae	Studiervirinae	Studiervirinae	Teseptimavirus	Teseptimavirus	Fully clustered
680		Enterobacteria phage P4	NC_001609.1	14	TRUE	11.624	Duplodnaviria	Duplodnaviria	Uroviricota	Uroviricota	Caudoviricetes	Caudoviricetes		novel_order_2_of_Caudoviricetes		novel_family_0_of_novel_order_2_of_Caudoviricetes		novel_subfamily_0_of_novel_family_0_of_novel_order_2_of_Caudoviricetes		novel_genus_0_of_novel_subfamily_0_of_novel_family_0_of_novel_order_2_of_Caudoviricetes	Edges removed
681		Pseudomonas phage PP7	NC_001628.1	4	TRUE	3.588	Riboviria	Riboviria	Lenarviricota	Duplornaviricota|Lenarviricota	Leviviricetes	Vidaverviricetes|Leviviricetes	Norzivirales		Fiersviridae				Pepevirus		Lower clustered then removed
682		Lactococcus phage bIL67	NC_001629.1	37	TRUE	22.195	Duplodnaviria	Duplodnaviria	Uroviricota	Uroviricota	Caudoviricetes	Caudoviricetes		Thumleimavirales|Kirjokansivirales|Crassvirales		novel_family_29_of_Thumleimavirales|Kirjokansivirales|Crassvirales		novel_subfamily_0_of_novel_family_29_of_Thumleimavirales|Kirjokansivirales|Crassvirales	Ceduovirus	Ceduovirus	Fully clustered
683		Haemophilus phage HP1	NC_001697.1	41	TRUE	32.355	Duplodnaviria	Duplodnaviria	Uroviricota	Uroviricota	Caudoviricetes	Caudoviricetes		Thumleimavirales|Kirjokansivirales|Crassvirales	Peduoviridae	Peduoviridae		novel_subfamily_2_of_Peduoviridae	Hpunavirus	Hpunavirus	Fully clustered
684		Lactococcus phage c2	NC_001706.1	39	TRUE	22.172	Duplodnaviria	Duplodnaviria	Uroviricota	Uroviricota	Caudoviricetes	Caudoviricetes		Thumleimavirales|Kirjokansivirales|Crassvirales		novel_family_29_of_Thumleimavirales|Kirjokansivirales|Crassvirales		novel_subfamily_0_of_novel_family_29_of_Thumleimavirales|Kirjokansivirales|Crassvirales	Ceduovirus	Ceduovirus	Fully clustered
685		Escherichia phage phiK	NC_001730.1	10	TRUE	6.089	Monodnaviria	Monodnaviria	Phixviricota	Hofneiviricota|Saleviricota|Phixviricota	Malgrandaviricetes	Faserviricetes|Huolimaviricetes|Malgrandaviricetes	Petitvirales		Microviridae		Bullavirinae		Alphatrevirus		Fully clustered
686		Chlamydiamicrovirus Chp1	NC_001741.1	12	TRUE	4.877	Monodnaviria	Monodnaviria	Phixviricota	Hofneiviricota|Saleviricota|Phixviricota	Malgrandaviricetes	Faserviricetes|Huolimaviricetes|Malgrandaviricetes	Petitvirales		Microviridae		Gokushovirinae		Chlamydiamicrovirus		Lower clustered then removed
687		Streptococcus phage Cp1	NC_001825.1	25	TRUE	19.343	Duplodnaviria	Duplodnaviria	Uroviricota	Uroviricota	Caudoviricetes	Caudoviricetes		Thumleimavirales|Kirjokansivirales|Crassvirales	Salasmaviridae	Salasmaviridae		novel_subfamily_1_of_Salasmaviridae	Cepunavirus	Cepunavirus	Fully clustered
688		Lactococcus phage SK1	NC_001835.1	56	TRUE	28.451	Duplodnaviria	Duplodnaviria	Uroviricota	Uroviricota	Caudoviricetes	Caudoviricetes		Thumleimavirales|Kirjokansivirales|Crassvirales		novel_family_28_of_Thumleimavirales|Kirjokansivirales|Crassvirales		novel_subfamily_0_of_novel_family_28_of_Thumleimavirales|Kirjokansivirales|Crassvirales	Skunavirus	Skunavirus	Fully clustered
689		Bacillus phage SPBc2	NC_001884.1	185	TRUE	134.416	Duplodnaviria	Duplodnaviria	Uroviricota	Uroviricota	Caudoviricetes	Caudoviricetes		Thumleimavirales|Kirjokansivirales|Crassvirales		novel_family_23_of_Thumleimavirales|Kirjokansivirales|Crassvirales		novel_subfamily_0_of_novel_family_23_of_Thumleimavirales|Kirjokansivirales|Crassvirales	Spbetavirus	Spbetavirus	Fully clustered
690		Escherichia phage Qbeta	NC_001890.1	4	TRUE	4.215	Riboviria	Riboviria	Lenarviricota	Duplornaviricota|Lenarviricota	Leviviricetes	Vidaverviricetes|Leviviricetes	Norzivirales		Fiersviridae				Qubevirus		Lower clustered then removed
691		Bacteriophage P2	NC_001895.1	43	TRUE	33.593	Duplodnaviria	Duplodnaviria	Uroviricota	Uroviricota	Caudoviricetes	Caudoviricetes		Thumleimavirales|Kirjokansivirales|Crassvirales	Peduoviridae	Peduoviridae		novel_subfamily_1_of_Peduoviridae	Peduovirus	Peduovirus|Stockinghallvirus	Fully clustered
692		Mycobacterium phage D29	NC_001900.2	77	TRUE	49.127	Duplodnaviria	Duplodnaviria	Uroviricota	Uroviricota	Caudoviricetes	Caudoviricetes		Thumleimavirales|Kirjokansivirales|Crassvirales		novel_family_317_of_Thumleimavirales|Kirjokansivirales|Crassvirales		novel_subfamily_0_of_novel_family_317_of_Thumleimavirales|Kirjokansivirales|Crassvirales	Fromanvirus	Fromanvirus	Fully clustered
693		Escherichia phage N15	NC_001901.1	60	TRUE	46.375	Duplodnaviria	Duplodnaviria	Uroviricota	Uroviricota	Caudoviricetes	Caudoviricetes		Thumleimavirales|Kirjokansivirales|Crassvirales		novel_family_154_of_Thumleimavirales|Kirjokansivirales|Crassvirales		Sepvirinae	Ravinvirus	Ravinvirus	Fully clustered
694		Methanobacterium phage psiM2	NC_001902.1	32	TRUE	26.111	Duplodnaviria	Duplodnaviria	Uroviricota	Uroviricota	Caudoviricetes	Caudoviricetes	Methanobavirales	Methanobavirales	Leisingerviridae	Leisingerviridae		novel_subfamily_0_of_Leisingerviridae	Psimunavirus	Psimunavirus	Fully clustered
695		Lactococcus phage bIL170	NC_001909.1	64	TRUE	31.754	Duplodnaviria	Duplodnaviria	Uroviricota	Uroviricota	Caudoviricetes	Caudoviricetes		Thumleimavirales|Kirjokansivirales|Crassvirales		novel_family_28_of_Thumleimavirales|Kirjokansivirales|Crassvirales		novel_subfamily_0_of_novel_family_28_of_Thumleimavirales|Kirjokansivirales|Crassvirales	Skunavirus	Skunavirus	Fully clustered
696		Mycoplasma phage MAV1	NC_001942.1	15	TRUE	15.644		No Realm													Lower clustered then removed
697		Escherichia phage If1	NC_001954.1	10	TRUE	8.454	Monodnaviria	Monodnaviria	Hofneiviricota	Hofneiviricota|Saleviricota|Phixviricota	Faserviricetes	Faserviricetes|Huolimaviricetes|Malgrandaviricetes	Tubulavirales		Inoviridae				Infulavirus		Lower clustered then removed
698		Vibrio phage fs2	NC_001956.1	9	TRUE	8.651	Monodnaviria	Monodnaviria	Hofneiviricota	Hofneiviricota|Saleviricota|Phixviricota	Faserviricetes	Faserviricetes|Huolimaviricetes|Malgrandaviricetes	Tubulavirales		Inoviridae				Saetivirus		Fully clustered
699		Chlamydia phage CPG1	NC_001998.1	9	TRUE	4.529	Monodnaviria	Monodnaviria	Phixviricota	Hofneiviricota|Saleviricota|Phixviricota	Malgrandaviricetes	Faserviricetes|Huolimaviricetes|Malgrandaviricetes	Petitvirales		Microviridae		Gokushovirinae		Chlamydiamicrovirus		Fully clustered
700		Salmonella phage IKe	NC_002014.1	12	TRUE	6.883	Monodnaviria	Monodnaviria	Hofneiviricota	Hofneiviricota|Saleviricota|Phixviricota	Faserviricetes	Faserviricetes|Huolimaviricetes|Malgrandaviricetes	Tubulavirales		Inoviridae				Lineavirus		Fully clustered
701		Streptococcus phage DT1	NC_002072.2	45	TRUE	34.815	Duplodnaviria	Duplodnaviria	Uroviricota	Uroviricota	Caudoviricetes	Caudoviricetes		Thumleimavirales|Kirjokansivirales|Crassvirales	Aliceevansviridae	Aliceevansviridae		novel_subfamily_0_of_Aliceevansviridae	Moineauvirus	Moineauvirus	Fully clustered
702		Escherichia phage HK022	NC_002166.1	35	TRUE	40.751	Duplodnaviria	Duplodnaviria	Uroviricota	Uroviricota	Caudoviricetes	Caudoviricetes		Thumleimavirales|Kirjokansivirales|Crassvirales		novel_family_153_of_Thumleimavirales|Kirjokansivirales|Crassvirales	Hendrixvirinae	Hendrixvirinae	Shamshuipovirus	Shamshuipovirus|Nochtlivirus|Yautsimvirus	Fully clustered
703		Escherichia phage HK97	NC_002167.1	61	TRUE	39.732	Duplodnaviria	Duplodnaviria	Uroviricota	Uroviricota	Caudoviricetes	Caudoviricetes		Thumleimavirales|Kirjokansivirales|Crassvirales		novel_family_153_of_Thumleimavirales|Kirjokansivirales|Crassvirales	Hendrixvirinae	Hendrixvirinae	Byrnievirus	Byrnievirus|Saikungvirus|Cuauhtlivirus|Kwaitsingvirus|Wanchaivirus|Wongtaivirus	Fully clustered
704		Chlamydia phage phiCPAR39	NC_002180.1	6	TRUE	4.532	Monodnaviria	Monodnaviria	Phixviricota	Hofneiviricota|Saleviricota|Phixviricota	Malgrandaviricetes	Faserviricetes|Huolimaviricetes|Malgrandaviricetes	Petitvirales		Microviridae		Gokushovirinae		Chlamydiamicrovirus		Fully clustered
705		Streptococcus phage 7201	NC_002185.1	46	TRUE	35.466	Duplodnaviria	Duplodnaviria	Uroviricota	Uroviricota	Caudoviricetes	Caudoviricetes		Thumleimavirales|Kirjokansivirales|Crassvirales	Aliceevansviridae	Aliceevansviridae		novel_subfamily_0_of_Aliceevansviridae	Moineauvirus	Moineauvirus	Fully clustered
706		Chlamydia phage 2	NC_002194.1	8	TRUE	4.563	Monodnaviria	Monodnaviria	Phixviricota	Hofneiviricota|Saleviricota|Phixviricota	Malgrandaviricetes	Faserviricetes|Huolimaviricetes|Malgrandaviricetes	Petitvirales		Microviridae		Gokushovirinae		Chlamydiamicrovirus		Fully clustered
707		Streptococcus phage Sfi11	NC_002214.1	51	TRUE	39.807	Duplodnaviria	Duplodnaviria	Uroviricota	Uroviricota	Caudoviricetes	Caudoviricetes		Thumleimavirales|Kirjokansivirales|Crassvirales	Aliceevansviridae	Aliceevansviridae		novel_subfamily_0_of_Aliceevansviridae	Brussowvirus	Brussowvirus	Fully clustered
708		Staphylococcus phage PVL	NC_002321.1	62	TRUE	41.401	Duplodnaviria	Duplodnaviria	Uroviricota	Uroviricota	Caudoviricetes	Caudoviricetes		Thumleimavirales|Kirjokansivirales|Crassvirales		novel_family_59_of_Thumleimavirales|Kirjokansivirales|Crassvirales	Bronfenbrennervirinae	Bronfenbrennervirinae|Azeredovirinae	Peeveelvirus	Peeveelvirus	Fully clustered
709		Vibrio phage VfO3K6	NC_002362.1	10	TRUE	8.784	Monodnaviria	Monodnaviria	Hofneiviricota	Hofneiviricota|Saleviricota|Phixviricota	Faserviricetes	Faserviricetes|Huolimaviricetes|Malgrandaviricetes	Tubulavirales		Inoviridae				Versovirus		Fully clustered
710		Vibrio phage VfO4K68	NC_002363.1	8	TRUE	6.891	Monodnaviria	Monodnaviria	Hofneiviricota	Hofneiviricota|Saleviricota|Phixviricota	Faserviricetes	Faserviricetes|Huolimaviricetes|Malgrandaviricetes	Tubulavirales		Inoviridae				Versovirus		Fully clustered
711		Salmonella phage P22	NC_002371.2	72	TRUE	41.724	Duplodnaviria	Duplodnaviria	Uroviricota	Uroviricota	Caudoviricetes	Caudoviricetes		Thumleimavirales|Kirjokansivirales|Crassvirales		novel_family_153_of_Thumleimavirales|Kirjokansivirales|Crassvirales		Hendrixvirinae	Lederbergvirus	Lederbergvirus	Fully clustered
712		Pseudomonas phage D3	NC_002484.2	99	TRUE	56.426	Duplodnaviria	Duplodnaviria	Uroviricota	Uroviricota	Caudoviricetes	Caudoviricetes		Thumleimavirales|Kirjokansivirales|Crassvirales		novel_family_160_of_Thumleimavirales|Kirjokansivirales|Crassvirales		novel_subfamily_0_of_novel_family_160_of_Thumleimavirales|Kirjokansivirales|Crassvirales	Detrevirus	Detrevirus	Fully clustered
713		Staphylococcus prophage phiPV83	NC_002486.1	65	TRUE	45.636	Duplodnaviria	Duplodnaviria	Uroviricota	Uroviricota	Caudoviricetes	Caudoviricetes		Thumleimavirales|Kirjokansivirales|Crassvirales		novel_family_59_of_Thumleimavirales|Kirjokansivirales|Crassvirales	Bronfenbrennervirinae	Bronfenbrennervirinae|Azeredovirinae	Peeveelvirus	Peeveelvirus	Fully clustered
714		Mycoplasma phage P1	NC_002515.1	11	TRUE	11.66	Duplodnaviria	Duplodnaviria	Uroviricota	Uroviricota	Caudoviricetes	Caudoviricetes		novel_order_3_of_Caudoviricetes		novel_family_0_of_novel_order_3_of_Caudoviricetes		novel_subfamily_0_of_novel_family_0_of_novel_order_3_of_Caudoviricetes	Delislevirus	Delislevirus	Edges removed
715		Roseobacter phage SIO1	NC_002519.1	32	TRUE	39.898	Duplodnaviria	Duplodnaviria	Uroviricota	Uroviricota	Caudoviricetes	Caudoviricetes		Thumleimavirales|Kirjokansivirales|Crassvirales	Zobellviridae	Zobellviridae	Cobavirinae	Cobavirinae	Siovirus	Siovirus	Fully clustered
716		Methanothermobacter phage psiM100	NC_002628.3	37	TRUE	31.007	Duplodnaviria	Duplodnaviria	Uroviricota	Uroviricota	Caudoviricetes	Caudoviricetes	Methanobavirales	Methanobavirales	Leisingerviridae	Leisingerviridae		novel_subfamily_0_of_Leisingerviridae	Psimunavirus	Psimunavirus	Fully clustered
717		Bdellovibrio phage phiMH2K	NC_002643.1	11	TRUE	4.594	Monodnaviria	Monodnaviria	Phixviricota	Hofneiviricota|Saleviricota|Phixviricota	Malgrandaviricetes	Faserviricetes|Huolimaviricetes|Malgrandaviricetes	Petitvirales		Microviridae		Gokushovirinae		Bdellomicrovirus		Lower clustered then removed
718		Bacillus phage GA1	NC_002649.1	35	TRUE	21.129	Duplodnaviria	Duplodnaviria	Uroviricota	Uroviricota	Caudoviricetes	Caudoviricetes		Thumleimavirales|Kirjokansivirales|Crassvirales	Salasmaviridae	Salasmaviridae	Tatarstanvirinae	Picovirinae|Tatarstanvirinae	Gaunavirus	Gaunavirus	Fully clustered
719		Mycobacterium phage Bxb1	NC_002656.1	86	TRUE	50.55	Duplodnaviria	Duplodnaviria	Uroviricota	Uroviricota	Caudoviricetes	Caudoviricetes		Thumleimavirales|Kirjokansivirales|Crassvirales		novel_family_317_of_Thumleimavirales|Kirjokansivirales|Crassvirales		novel_subfamily_0_of_novel_family_317_of_Thumleimavirales|Kirjokansivirales|Crassvirales	Fromanvirus	Fromanvirus	Fully clustered
720		Staphylococcus phage phiSLT	NC_002661.2	61	TRUE	42.942	Duplodnaviria	Duplodnaviria	Uroviricota	Uroviricota	Caudoviricetes	Caudoviricetes		Thumleimavirales|Kirjokansivirales|Crassvirales		novel_family_59_of_Thumleimavirales|Kirjokansivirales|Crassvirales		Bronfenbrennervirinae|Azeredovirinae	Triavirus	Triavirus	Fully clustered
721		Lactococcus phage bIL285	NC_002666.1	62	TRUE	35.538	Duplodnaviria	Duplodnaviria	Uroviricota	Uroviricota	Caudoviricetes	Caudoviricetes		Thumleimavirales|Kirjokansivirales|Crassvirales		novel_family_75_of_Thumleimavirales|Kirjokansivirales|Crassvirales		novel_subfamily_1_of_novel_family_75_of_Thumleimavirales|Kirjokansivirales|Crassvirales		novel_genus_3_of_novel_subfamily_1_of_novel_family_75_of_Thumleimavirales|Kirjokansivirales|Crassvirales	Fully clustered
722		Lactococcus phage bIL286	NC_002667.1	61	TRUE	41.834	Duplodnaviria	Duplodnaviria	Uroviricota	Uroviricota	Caudoviricetes	Caudoviricetes		Thumleimavirales|Kirjokansivirales|Crassvirales		novel_family_75_of_Thumleimavirales|Kirjokansivirales|Crassvirales		novel_subfamily_1_of_novel_family_75_of_Thumleimavirales|Kirjokansivirales|Crassvirales		novel_genus_1_of_novel_subfamily_1_of_novel_family_75_of_Thumleimavirales|Kirjokansivirales|Crassvirales	Fully clustered
723		Lactococcus phage bIL309	NC_002668.1	56	TRUE	36.949	Duplodnaviria	Duplodnaviria	Uroviricota	Uroviricota	Caudoviricetes	Caudoviricetes		Thumleimavirales|Kirjokansivirales|Crassvirales		novel_family_75_of_Thumleimavirales|Kirjokansivirales|Crassvirales		novel_subfamily_1_of_novel_family_75_of_Thumleimavirales|Kirjokansivirales|Crassvirales		novel_genus_4_of_novel_subfamily_1_of_novel_family_75_of_Thumleimavirales|Kirjokansivirales|Crassvirales	Fully clustered
724		Acinetobacter phage AP205	NC_002700.2	4	TRUE	4.268	Riboviria	Riboviria	Lenarviricota	Duplornaviricota|Lenarviricota	Leviviricetes	Vidaverviricetes|Leviviricetes	Norzivirales		Duinviridae				Apeevirus		Edges removed
725		Lactococcus phage Tuc2009	NC_002703.1	56	TRUE	38.347	Duplodnaviria	Duplodnaviria	Uroviricota	Uroviricota	Caudoviricetes	Caudoviricetes		Thumleimavirales|Kirjokansivirales|Crassvirales		Aliceevansviridae		novel_subfamily_0_of_Aliceevansviridae		novel_genus_0_of_novel_subfamily_0_of_Aliceevansviridae	Fully clustered
726		Enterobacteria phage HK620	NC_002730.1	58	TRUE	38.297	Duplodnaviria	Duplodnaviria	Uroviricota	Uroviricota	Caudoviricetes	Caudoviricetes		Thumleimavirales|Kirjokansivirales|Crassvirales		novel_family_153_of_Thumleimavirales|Kirjokansivirales|Crassvirales		Hendrixvirinae	Lederbergvirus	Lederbergvirus	Fully clustered
727		Lactococcus phage TP901-1	NC_002747.1	56	TRUE	37.667	Duplodnaviria	Duplodnaviria	Uroviricota	Uroviricota	Caudoviricetes	Caudoviricetes		Thumleimavirales|Kirjokansivirales|Crassvirales		Aliceevansviridae		novel_subfamily_0_of_Aliceevansviridae		novel_genus_2_of_novel_subfamily_0_of_Aliceevansviridae	Fully clustered
728		Lactococcus phage BK5-T	NC_002796.1	127	TRUE	40.003	Duplodnaviria	Duplodnaviria	Uroviricota	Uroviricota	Caudoviricetes	Caudoviricetes		Thumleimavirales|Kirjokansivirales|Crassvirales		novel_family_75_of_Thumleimavirales|Kirjokansivirales|Crassvirales		novel_subfamily_1_of_novel_family_75_of_Thumleimavirales|Kirjokansivirales|Crassvirales	Sandinevirus	Sandinevirus	Fully clustered
729		Streptococcus phage MM1	NC_003050.2	53	TRUE	40.248	Duplodnaviria	Duplodnaviria	Uroviricota	Uroviricota	Caudoviricetes	Caudoviricetes		Thumleimavirales|Kirjokansivirales|Crassvirales		Aliceevansviridae		novel_subfamily_0_of_Aliceevansviridae||novel_family_62_of_Thumleimavirales|Kirjokansivirales|Crassvirales	Paclarkvirus	Paclarkvirus	Fully clustered
730		Myxococcus phage Mx8	NC_003085.1	86	TRUE	49.534	Duplodnaviria	Duplodnaviria	Uroviricota	Uroviricota	Caudoviricetes	Caudoviricetes		novel_order_4_of_Caudoviricetes		novel_family_0_of_novel_order_4_of_Caudoviricetes		novel_subfamily_0_of_novel_family_0_of_novel_order_4_of_Caudoviricetes	Myxoctovirus	Myxoctovirus	Edges removed
731		Streptococcus phage phiNIH1.1	NC_003157.5	56	TRUE	43.106	Duplodnaviria	Duplodnaviria	Uroviricota	Uroviricota	Caudoviricetes	Caudoviricetes		Thumleimavirales|Kirjokansivirales|Crassvirales		Aliceevansviridae		novel_subfamily_0_of_Aliceevansviridae||novel_family_60_of_Thumleimavirales|Kirjokansivirales|Crassvirales		novel_genus_1_of_novel_subfamily_0_of_Aliceevansviridae||novel_family_60_of_Thumleimavirales|Kirjokansivirales|Crassvirales	Fully clustered
732		Sulfolobus islandicus filamentous virus	NC_003214.2	73	TRUE	40.9	Adnaviria	Adnaviria	Taleaviricota	Taleaviricota	Tokiviricetes	Tokiviricetes	Ligamenvirales	Ligamenvirales	Lipothrixviridae	Lipothrixviridae		noRef_of_Lipothrixviridae	Betalipothrixvirus	Betalipothrixvirus	Fully clustered
733		Listeria phage A118	NC_003216.1	72	TRUE	40.834	Duplodnaviria	Duplodnaviria	Uroviricota	Uroviricota	Caudoviricetes	Caudoviricetes		Thumleimavirales|Kirjokansivirales|Crassvirales		novel_family_69_of_Thumleimavirales|Kirjokansivirales|Crassvirales		novel_subfamily_0_of_novel_family_69_of_Thumleimavirales|Kirjokansivirales|Crassvirales		novel_genus_1_of_novel_subfamily_0_of_novel_family_69_of_Thumleimavirales|Kirjokansivirales|Crassvirales	Fully clustered
734		Pseudomonas phage phiCTX	NC_003278.1	47	TRUE	35.58	Duplodnaviria	Duplodnaviria	Uroviricota	Uroviricota	Caudoviricetes	Caudoviricetes		Thumleimavirales|Kirjokansivirales|Crassvirales	Peduoviridae	Peduoviridae		novel_subfamily_1_of_Peduoviridae	Citexvirus	Citexvirus	Fully clustered
735		Inovirus M13	NC_003287.2	20	TRUE	6.407	Monodnaviria	Monodnaviria	Hofneiviricota	Hofneiviricota|Saleviricota|Phixviricota	Faserviricetes	Faserviricetes|Huolimaviricetes|Malgrandaviricetes	Tubulavirales		Inoviridae				Inovirus		Fully clustered
736		Staphylococcus phage phiETA	NC_003288.1	66	TRUE	43.081	Duplodnaviria	Duplodnaviria	Uroviricota	Uroviricota	Caudoviricetes	Caudoviricetes		Thumleimavirales|Kirjokansivirales|Crassvirales		novel_family_59_of_Thumleimavirales|Kirjokansivirales|Crassvirales	Azeredovirinae	Bronfenbrennervirinae|Azeredovirinae	Phietavirus	Phietavirus	Fully clustered
737		Listeria phage PSA	NC_003291.2	59	TRUE	37.618	Duplodnaviria	Duplodnaviria	Uroviricota	Uroviricota	Caudoviricetes	Caudoviricetes		Thumleimavirales|Kirjokansivirales|Crassvirales		novel_family_68_of_Thumleimavirales|Kirjokansivirales|Crassvirales		Trabyvirinae	Psavirus	Psavirus	Fully clustered
738		Enterobacteria phage T3	NC_003298.1	101	TRUE	38.208	Duplodnaviria	Duplodnaviria	Uroviricota	Uroviricota	Caudoviricetes	Caudoviricetes		Thumleimavirales|Kirjokansivirales|Crassvirales	Autographiviridae	Autographiviridae	Studiervirinae	Studiervirinae	Teetrevirus	Teetrevirus	Fully clustered
739		Pseudomonas phage phi8	NC_003299.1|NC_003300.1|NC_003301.1	19	TRUE	14.984	Riboviria	Riboviria	Duplornaviricota	Duplornaviricota|Lenarviricota	Vidaverviricetes	Vidaverviricetes|Leviviricetes	Mindivirales		Cystoviridae				Cystovirus		Edges removed
740		Burkholderia phage phiE125	NC_003309.1	71	TRUE	53.373	Duplodnaviria	Duplodnaviria	Uroviricota	Uroviricota	Caudoviricetes	Caudoviricetes		Thumleimavirales|Kirjokansivirales|Crassvirales		novel_family_157_of_Thumleimavirales|Kirjokansivirales|Crassvirales		novel_subfamily_0_of_novel_family_157_of_Thumleimavirales|Kirjokansivirales|Crassvirales	Stanholtvirus	Stanholtvirus	Fully clustered
741		Bacteriophage K139	NC_003313.1	44	TRUE	33.106	Duplodnaviria	Duplodnaviria	Uroviricota	Uroviricota	Caudoviricetes	Caudoviricetes		Thumleimavirales|Kirjokansivirales|Crassvirales	Peduoviridae	Peduoviridae		novel_subfamily_3_of_Peduoviridae	Longwoodvirus	Longwoodvirus	Fully clustered
742		Haemophilus phage HP2	NC_003315.1	37	TRUE	31.508	Duplodnaviria	Duplodnaviria	Uroviricota	Uroviricota	Caudoviricetes	Caudoviricetes		Thumleimavirales|Kirjokansivirales|Crassvirales	Peduoviridae	Peduoviridae		novel_subfamily_2_of_Peduoviridae	Hpunavirus	Hpunavirus	Fully clustered
743		Sinorhizobium phage PBC5	NC_003324.1	60	TRUE	57.416	Duplodnaviria	Duplodnaviria	Uroviricota	Uroviricota	Caudoviricetes	Caudoviricetes		Thumleimavirales|Kirjokansivirales|Crassvirales		novel_family_96_of_Thumleimavirales|Kirjokansivirales|Crassvirales		novel_subfamily_0_of_novel_family_96_of_Thumleimavirales|Kirjokansivirales|Crassvirales		novel_genus_2_of_novel_subfamily_0_of_novel_family_96_of_Thumleimavirales|Kirjokansivirales|Crassvirales	Fully clustered
744		Vibrio phage VSK	NC_003327.2	14	TRUE	6.882	Monodnaviria	Monodnaviria	Hofneiviricota	Hofneiviricota|Saleviricota|Phixviricota	Faserviricetes	Faserviricetes|Huolimaviricetes|Malgrandaviricetes	Tubulavirales		Inoviridae				Fibrovirus		Fully clustered
745		Halorubrum phage HF2	NC_003345.2	126	TRUE	77.672	Duplodnaviria	Duplodnaviria	Uroviricota	Uroviricota	Caudoviricetes	Caudoviricetes	Thumleimavirales	Thumleimavirales|Kirjokansivirales|Crassvirales	Hafunaviridae	Hafunaviridae		novel_subfamily_0_of_Hafunaviridae	Haloferacalesvirus	Haloferacalesvirus	Fully clustered
746		Enterobacteria phage phiP27	NC_003356.1	58	TRUE	42.575	Duplodnaviria	Duplodnaviria	Uroviricota	Uroviricota	Caudoviricetes	Caudoviricetes		Thumleimavirales|Kirjokansivirales|Crassvirales		novel_family_155_of_Thumleimavirales|Kirjokansivirales|Crassvirales		novel_subfamily_0_of_novel_family_155_of_Thumleimavirales|Kirjokansivirales|Crassvirales		novel_genus_3_of_novel_subfamily_0_of_novel_family_155_of_Thumleimavirales|Kirjokansivirales|Crassvirales	Fully clustered
747		Mycobacterium phage TM4	NC_003387.1	89	TRUE	52.797	Duplodnaviria	Duplodnaviria	Uroviricota	Uroviricota	Caudoviricetes	Caudoviricetes		Thumleimavirales|Kirjokansivirales|Crassvirales		novel_family_312_of_Thumleimavirales|Kirjokansivirales|Crassvirales	Weiservirinae	Weiservirinae	Timquatrovirus	Timquatrovirus	Fully clustered
748		Synechococcus phage P60	NC_003390.2	55	TRUE	46.675	Duplodnaviria	Duplodnaviria	Uroviricota	Uroviricota	Caudoviricetes	Caudoviricetes		Thumleimavirales|Kirjokansivirales|Crassvirales	Autographiviridae	Autographiviridae		novel_subfamily_6_of_Autographiviridae	Tiilvirus	Tiilvirus	Fully clustered
749		Spiroplasma phage 4	NC_003438.1	1	TRUE	4.421	Monodnaviria	Monodnaviria	Phixviricota	Hofneiviricota|Saleviricota|Phixviricota	Malgrandaviricetes	Faserviricetes|Huolimaviricetes|Malgrandaviricetes	Petitvirales		Microviridae		Gokushovirinae		Spiromicrovirus		Edges removed
750		Enterobacteria phage SfV	NC_003444.1	53	TRUE	37.074	Duplodnaviria	Duplodnaviria	Uroviricota	Uroviricota	Caudoviricetes	Caudoviricetes		Thumleimavirales|Kirjokansivirales|Crassvirales		novel_family_155_of_Thumleimavirales|Kirjokansivirales|Crassvirales		novel_subfamily_0_of_novel_family_155_of_Thumleimavirales|Kirjokansivirales|Crassvirales		novel_genus_0_of_novel_subfamily_0_of_novel_family_155_of_Thumleimavirales|Kirjokansivirales|Crassvirales	Fully clustered
751		Propionibacterium phage B5	NC_003460.1	10	TRUE	5.804	Monodnaviria	Monodnaviria	Hofneiviricota	Hofneiviricota|Saleviricota|Phixviricota	Faserviricetes	Faserviricetes|Huolimaviricetes|Malgrandaviricetes	Tubulavirales		Paulinoviridae				Bifilivirus		Edges removed
752		Clostridium phage phi3626	NC_003524.1	51	TRUE	33.507	Duplodnaviria	Duplodnaviria	Uroviricota	Uroviricota	Caudoviricetes	Caudoviricetes		Thumleimavirales|Kirjokansivirales|Crassvirales		novel_family_43_of_Thumleimavirales|Kirjokansivirales|Crassvirales		novel_subfamily_1_of_novel_family_43_of_Thumleimavirales|Kirjokansivirales|Crassvirales		novel_genus_0_of_novel_subfamily_1_of_novel_family_43_of_Thumleimavirales|Kirjokansivirales|Crassvirales	Lower clustered then removed
753		Pseudomonas phage phi6	NC_003714.1|NC_003715.1|NC_003716.1	13	TRUE	13.385	Riboviria	Riboviria	Duplornaviricota	Duplornaviricota|Lenarviricota	Vidaverviricetes	Vidaverviricetes|Leviviricetes	Mindivirales		Cystoviridae				Cystovirus		Fully clustered
754		Spiroplasma phage C74	NC_003793.1	13	TRUE	7.768	Monodnaviria	Monodnaviria	Hofneiviricota	Hofneiviricota|Saleviricota|Phixviricota	Faserviricetes	Faserviricetes|Huolimaviricetes|Malgrandaviricetes	Tubulavirales		Plectroviridae				Vespertiliovirus		Fully clustered
755		Vibrio phage VpV262	NC_003907.2	67	TRUE	46.012	Duplodnaviria	Duplodnaviria	Uroviricota	Uroviricota	Caudoviricetes	Caudoviricetes		Thumleimavirales|Kirjokansivirales|Crassvirales	Zobellviridae	Zobellviridae		novel_subfamily_3_of_Zobellviridae	Vipivirus	Vipivirus	Lower clustered then removed
756		Lactococcus phage ul36	NC_004066.1	61	TRUE	36.798	Duplodnaviria	Duplodnaviria	Uroviricota	Uroviricota	Caudoviricetes	Caudoviricetes		Thumleimavirales|Kirjokansivirales|Crassvirales		Aliceevansviridae		novel_subfamily_0_of_Aliceevansviridae		novel_genus_1_of_novel_subfamily_0_of_Aliceevansviridae	Fully clustered
757		Natrialba phage PhiCh1	NC_004084.1	192	TRUE	58.498	Duplodnaviria	Duplodnaviria	Uroviricota	Uroviricota	Caudoviricetes	Caudoviricetes		Thumleimavirales|Kirjokansivirales|Crassvirales	Vertoviridae	Vertoviridae		novel_subfamily_0_of_Vertoviridae	Myohalovirus	Myohalovirus	Fully clustered
758		Sulfolobus islandicus rod-shaped virus 2	NC_004086.1	54	TRUE	35.45	Adnaviria	Adnaviria	Taleaviricota	Taleaviricota	Tokiviricetes	Tokiviricetes	Ligamenvirales	Ligamenvirales	Rudiviridae	Rudiviridae		noRef_of_Rudiviridae	Icerudivirus	Japarudivirus|Hoswirudivirus|Icerudivirus|Itarudivirus|Azorudivirus|Rudivirus|Usarudivirus	Fully clustered
759		Sulfolobus islandicus rod-shaped virus 1	NC_004087.1	45	TRUE	32.308	Adnaviria	Adnaviria	Taleaviricota	Taleaviricota	Tokiviricetes	Tokiviricetes	Ligamenvirales	Ligamenvirales	Rudiviridae	Rudiviridae		noRef_of_Rudiviridae	Icerudivirus	Japarudivirus|Hoswirudivirus|Icerudivirus|Itarudivirus|Azorudivirus|Rudivirus|Usarudivirus	Fully clustered
760		Lactobacillus phage A2	NC_004112.1	62	TRUE	43.411	Duplodnaviria	Duplodnaviria	Uroviricota	Uroviricota	Caudoviricetes	Caudoviricetes		Thumleimavirales|Kirjokansivirales|Crassvirales		novel_family_74_of_Thumleimavirales|Kirjokansivirales|Crassvirales		novel_subfamily_0_of_novel_family_74_of_Thumleimavirales|Kirjokansivirales|Crassvirales	Ashduovirus	Ashduovirus	Fully clustered
761		Bacillus phage B103	NC_004165.1	17	TRUE	18.63	Duplodnaviria	Duplodnaviria	Uroviricota	Uroviricota	Caudoviricetes	Caudoviricetes		Thumleimavirales|Kirjokansivirales|Crassvirales	Salasmaviridae	Salasmaviridae	Picovirinae	Picovirinae|Tatarstanvirinae	Beecentumtrevirus	Beecentumtrevirus	Fully clustered
762		Bacillus phage SPP1	NC_004166.2	97	TRUE	44.01	Duplodnaviria	Duplodnaviria	Uroviricota	Uroviricota	Caudoviricetes	Caudoviricetes		Thumleimavirales|Kirjokansivirales|Crassvirales		novel_family_47_of_Thumleimavirales|Kirjokansivirales|Crassvirales		novel_subfamily_0_of_novel_family_47_of_Thumleimavirales|Kirjokansivirales|Crassvirales		novel_genus_1_of_novel_subfamily_0_of_novel_family_47_of_Thumleimavirales|Kirjokansivirales|Crassvirales	Fully clustered
763		Bacillus phage phi105	NC_004167.1	103	TRUE	39.325	Duplodnaviria	Duplodnaviria	Uroviricota	Uroviricota	Caudoviricetes	Caudoviricetes		Thumleimavirales|Kirjokansivirales|Crassvirales		novel_family_45_of_Thumleimavirales|Kirjokansivirales|Crassvirales		novel_subfamily_1_of_novel_family_45_of_Thumleimavirales|Kirjokansivirales|Crassvirales	Spizizenvirus	Spizizenvirus	Lower clustered then removed
764		Pseudomonas phage phi13	NC_004170.1|NC_004171.1|NC_004172.1	13	TRUE	13.652	Riboviria	Riboviria	Duplornaviricota	Duplornaviricota|Lenarviricota	Vidaverviricetes	Vidaverviricetes|Leviviricetes	Mindivirales		Cystoviridae				Cystovirus		Lower clustered then removed
765		Pseudomonas phage phi12	NC_004173.1|NC_004174.1|NC_004175.1	15	TRUE	13.173	Riboviria	Riboviria	Duplornaviricota	Duplornaviricota|Lenarviricota	Vidaverviricetes	Vidaverviricetes|Leviviricetes	Mindivirales		Cystoviridae				Cystovirus		Lower clustered then removed
766		Enterobacteria phage SP	NC_004301.1	4	TRUE	4.276	Riboviria	Riboviria	Lenarviricota	Duplornaviricota|Lenarviricota	Leviviricetes	Vidaverviricetes|Leviviricetes	Norzivirales		Fiersviridae				Qubevirus		Fully clustered
767		Lactococcus phage r1t	NC_004302.1	50	TRUE	33.35	Duplodnaviria	Duplodnaviria	Uroviricota	Uroviricota	Caudoviricetes	Caudoviricetes		Thumleimavirales|Kirjokansivirales|Crassvirales		novel_family_75_of_Thumleimavirales|Kirjokansivirales|Crassvirales		novel_subfamily_0_of_novel_family_75_of_Thumleimavirales|Kirjokansivirales|Crassvirales		novel_genus_0_of_novel_subfamily_0_of_novel_family_75_of_Thumleimavirales|Kirjokansivirales|Crassvirales	Fully clustered
768		Streptococcus phage 01205	NC_004303.1	57	TRUE	43.075	Duplodnaviria	Duplodnaviria	Uroviricota	Uroviricota	Caudoviricetes	Caudoviricetes		Thumleimavirales|Kirjokansivirales|Crassvirales	Aliceevansviridae	Aliceevansviridae		novel_subfamily_0_of_Aliceevansviridae	Brussowvirus	Brussowvirus	Fully clustered
769		Lactobacillus phage phig1e	NC_004305.1	60	TRUE	42.259	Duplodnaviria	Duplodnaviria	Uroviricota	Uroviricota	Caudoviricetes	Caudoviricetes		Thumleimavirales|Kirjokansivirales|Crassvirales		novel_family_70_of_Thumleimavirales|Kirjokansivirales|Crassvirales		novel_subfamily_1_of_novel_family_70_of_Thumleimavirales|Kirjokansivirales|Crassvirales		novel_genus_0_of_novel_subfamily_1_of_novel_family_70_of_Thumleimavirales|Kirjokansivirales|Crassvirales	Fully clustered
770		Fibrovirus fs1	NC_004306.1	15	TRUE	6.34	Monodnaviria	Monodnaviria	Hofneiviricota	Hofneiviricota|Saleviricota|Phixviricota	Faserviricetes	Faserviricetes|Huolimaviricetes|Malgrandaviricetes	Tubulavirales		Inoviridae				Fibrovirus		Fully clustered
771		Salmonella phage ST64B	NC_004313.1	56	TRUE	40.149	Duplodnaviria	Duplodnaviria	Uroviricota	Uroviricota	Caudoviricetes	Caudoviricetes		Thumleimavirales|Kirjokansivirales|Crassvirales		novel_family_155_of_Thumleimavirales|Kirjokansivirales|Crassvirales		novel_subfamily_0_of_novel_family_155_of_Thumleimavirales|Kirjokansivirales|Crassvirales		novel_genus_2_of_novel_subfamily_0_of_novel_family_155_of_Thumleimavirales|Kirjokansivirales|Crassvirales	Fully clustered
772		Burkholderia phage Bcep781	NC_004333.2	66	TRUE	48.247	Duplodnaviria	Duplodnaviria	Uroviricota	Uroviricota	Caudoviricetes	Caudoviricetes		Thumleimavirales|Kirjokansivirales|Crassvirales		novel_family_85_of_Thumleimavirales|Kirjokansivirales|Crassvirales		Kantovirinae	Naesvirus	Naesvirus	Fully clustered
773		Salmonella phage ST64T	NC_004348.1	65	TRUE	40.679	Duplodnaviria	Duplodnaviria	Uroviricota	Uroviricota	Caudoviricetes	Caudoviricetes		Thumleimavirales|Kirjokansivirales|Crassvirales		novel_family_153_of_Thumleimavirales|Kirjokansivirales|Crassvirales		Hendrixvirinae	Lederbergvirus	Lederbergvirus	Fully clustered
774		Vibrio phage VHML	NC_004456.1	57	TRUE	43.198	Duplodnaviria	Duplodnaviria	Uroviricota	Uroviricota	Caudoviricetes	Caudoviricetes		Thumleimavirales|Kirjokansivirales|Crassvirales		Peduoviridae		novel_subfamily_0_of_Peduoviridae	Vhmlvirus	Vhmlvirus	Fully clustered
775		Thermus virus IN93	NC_004462.2	39	TRUE	19.604	Varidnaviria	Varidnaviria	Dividoviricota	Dividoviricota|Preplasmiviricota	Laserviricetes	Laserviricetes|Tectiliviricetes	Halopanivirales	Halopanivirales	Matshushitaviridae	Matshushitaviridae		noRef_of_Matshushitaviridae	Hukuchivirus	Hukuchivirus	Fully clustered
776		Pseudomonas phage PaP3	NC_004466.2	72	TRUE	45.503	Duplodnaviria	Duplodnaviria	Uroviricota	Uroviricota	Caudoviricetes	Caudoviricetes		Thumleimavirales|Kirjokansivirales|Crassvirales		novel_family_216_of_Thumleimavirales|Kirjokansivirales|Crassvirales		novel_subfamily_0_of_novel_family_216_of_Thumleimavirales|Kirjokansivirales|Crassvirales	Bruynoghevirus	Bruynoghevirus	Fully clustered
777		Streptococcus phage 315.6	NC_004589.1	51	TRUE	40.014	Duplodnaviria	Duplodnaviria	Uroviricota	Uroviricota	Caudoviricetes	Caudoviricetes		Thumleimavirales|Kirjokansivirales|Crassvirales		novel_family_60_of_Thumleimavirales|Kirjokansivirales|Crassvirales		novel_subfamily_0_of_Aliceevansviridae||novel_family_60_of_Thumleimavirales|Kirjokansivirales|Crassvirales		novel_genus_0_of_novel_subfamily_0_of_Aliceevansviridae||novel_family_60_of_Thumleimavirales|Kirjokansivirales|Crassvirales	Fully clustered
778		Staphylococcus phage phi 11	NC_004615.1	53	TRUE	43.604	Duplodnaviria	Duplodnaviria	Uroviricota	Uroviricota	Caudoviricetes	Caudoviricetes		Thumleimavirales|Kirjokansivirales|Crassvirales		novel_family_59_of_Thumleimavirales|Kirjokansivirales|Crassvirales	Azeredovirinae	Bronfenbrennervirinae|Azeredovirinae	Dubowvirus	Dubowvirus	Fully clustered
779		Staphylococcus phage phi 12	NC_004616.1	49	TRUE	44.97	Duplodnaviria	Duplodnaviria	Uroviricota	Uroviricota	Caudoviricetes	Caudoviricetes		Thumleimavirales|Kirjokansivirales|Crassvirales		novel_family_59_of_Thumleimavirales|Kirjokansivirales|Crassvirales		Bronfenbrennervirinae|Azeredovirinae	Triavirus	Triavirus	Fully clustered
780		Staphylococcus phage phi 13	NC_004617.1	49	TRUE	42.722	Duplodnaviria	Duplodnaviria	Uroviricota	Uroviricota	Caudoviricetes	Caudoviricetes		Thumleimavirales|Kirjokansivirales|Crassvirales		novel_family_59_of_Thumleimavirales|Kirjokansivirales|Crassvirales	Bronfenbrennervirinae	Bronfenbrennervirinae|Azeredovirinae	Peeveelvirus	Peeveelvirus	Fully clustered
781		Pseudomonas phage phiKZ	NC_004629.1	369	TRUE	280.334	Duplodnaviria	Duplodnaviria	Uroviricota	Uroviricota	Caudoviricetes	Caudoviricetes		Thumleimavirales|Kirjokansivirales|Crassvirales		novel_family_213_of_Thumleimavirales|Kirjokansivirales|Crassvirales		novel_subfamily_0_of_novel_family_213_of_Thumleimavirales|Kirjokansivirales|Crassvirales	Phikzvirus	Phikzvirus	Fully clustered
782		Streptomyces phage phiBT1	NC_004664.2	55	TRUE	41.831	Duplodnaviria	Duplodnaviria	Uroviricota	Uroviricota	Caudoviricetes	Caudoviricetes		Thumleimavirales|Kirjokansivirales|Crassvirales		novel_family_298_of_Thumleimavirales|Kirjokansivirales|Crassvirales		novel_subfamily_0_of_novel_family_298_of_Thumleimavirales|Kirjokansivirales|Crassvirales	Lomovskayavirus	Lomovskayavirus|Vashvirus	Fully clustered
783		Pseudomonas phage gh-1	NC_004665.1	42	TRUE	37.359	Duplodnaviria	Duplodnaviria	Uroviricota	Uroviricota	Caudoviricetes	Caudoviricetes		Thumleimavirales|Kirjokansivirales|Crassvirales	Autographiviridae	Autographiviridae	Studiervirinae	Studiervirinae	Ghunavirus	Ghunavirus	Fully clustered
784		Staphylococcus phage phi44AHJD	NC_004678.1	21	TRUE	16.784	Duplodnaviria	Duplodnaviria	Uroviricota	Uroviricota	Caudoviricetes	Caudoviricetes		Thumleimavirales|Kirjokansivirales|Crassvirales	Rountreeviridae	Rountreeviridae	Rakietenvirinae	Rakietenvirinae	Rosenblumvirus	Rosenblumvirus	Fully clustered
785		Staphylococcus phage P68	NC_004679.1	22	TRUE	18.227	Duplodnaviria	Duplodnaviria	Uroviricota	Uroviricota	Caudoviricetes	Caudoviricetes		Thumleimavirales|Kirjokansivirales|Crassvirales	Rountreeviridae	Rountreeviridae	Rakietenvirinae	Rakietenvirinae	Rosenblumvirus	Rosenblumvirus	Fully clustered
786		Mycobacterium phage Che8	NC_004680.2	115	TRUE	59.472	Duplodnaviria	Duplodnaviria	Uroviricota	Uroviricota	Caudoviricetes	Caudoviricetes		Thumleimavirales|Kirjokansivirales|Crassvirales		novel_family_322_of_Thumleimavirales|Kirjokansivirales|Crassvirales	Gracegardnervirinae	Gracegardnervirinae	Cheoctovirus	Cheoctovirus	Fully clustered
787		Mycobacterium phage Cjw1	NC_004681.1	141	TRUE	75.931	Duplodnaviria	Duplodnaviria	Uroviricota	Uroviricota	Caudoviricetes	Caudoviricetes		Thumleimavirales|Kirjokansivirales|Crassvirales		novel_family_320_of_Thumleimavirales|Kirjokansivirales|Crassvirales		novel_subfamily_1_of_novel_family_320_of_Thumleimavirales|Kirjokansivirales|Crassvirales	Kostyavirus	Kostyavirus	Fully clustered
788		Mycobacterium phage Bxz2	NC_004682.2	86	TRUE	50.913	Duplodnaviria	Duplodnaviria	Uroviricota	Uroviricota	Caudoviricetes	Caudoviricetes		Thumleimavirales|Kirjokansivirales|Crassvirales		novel_family_317_of_Thumleimavirales|Kirjokansivirales|Crassvirales		novel_subfamily_0_of_novel_family_317_of_Thumleimavirales|Kirjokansivirales|Crassvirales	Microwolfvirus	Microwolfvirus	Fully clustered
789		Mycobacterium phage Che9c	NC_004683.1	84	TRUE	57.05	Duplodnaviria	Duplodnaviria	Uroviricota	Uroviricota	Caudoviricetes	Caudoviricetes		Thumleimavirales|Kirjokansivirales|Crassvirales		novel_family_323_of_Thumleimavirales|Kirjokansivirales|Crassvirales		Chebruvirinae|Nclasvirinae|Pclasvirinae	Chenonavirus	Chenonavirus	Fully clustered
790		Mycobacterium phage Rosebush	NC_004684.1	90	TRUE	67.48	Duplodnaviria	Duplodnaviria	Uroviricota	Uroviricota	Caudoviricetes	Caudoviricetes		Thumleimavirales|Kirjokansivirales|Crassvirales		novel_family_280_of_Thumleimavirales|Kirjokansivirales|Crassvirales	Bclasvirinae	Bclasvirinae	Rosebushvirus	Rosebushvirus	Fully clustered
791		Mycobacterium phage Corndog	NC_004685.1	122	TRUE	69.777	Duplodnaviria	Duplodnaviria	Uroviricota	Uroviricota	Caudoviricetes	Caudoviricetes		Thumleimavirales|Kirjokansivirales|Crassvirales		novel_family_321_of_Thumleimavirales|Kirjokansivirales|Crassvirales		novel_subfamily_0_of_novel_family_321_of_Thumleimavirales|Kirjokansivirales|Crassvirales	Corndogvirus	Corndogvirus	Fully clustered
792		Mycobacterium phage Che9d	NC_004686.2	111	TRUE	56.275	Duplodnaviria	Duplodnaviria	Uroviricota	Uroviricota	Caudoviricetes	Caudoviricetes		Thumleimavirales|Kirjokansivirales|Crassvirales		novel_family_322_of_Thumleimavirales|Kirjokansivirales|Crassvirales	Gracegardnervirinae	Gracegardnervirinae	Avanivirus	Avanivirus	Fully clustered
793		Mycobacterium phage Bxz1	NC_004687.1	225	TRUE	156.102	Duplodnaviria	Duplodnaviria	Uroviricota	Uroviricota	Caudoviricetes	Caudoviricetes		Thumleimavirales|Kirjokansivirales|Crassvirales		novel_family_257_of_Thumleimavirales|Kirjokansivirales|Crassvirales	Ceeclamvirinae	Ceeclamvirinae	Bixzunavirus	Bixzunavirus	Fully clustered
794		Mycobacterium phage Omega	NC_004688.1	237	TRUE	110.865	Duplodnaviria	Duplodnaviria	Uroviricota	Uroviricota	Caudoviricetes	Caudoviricetes		Thumleimavirales|Kirjokansivirales|Crassvirales		novel_family_320_of_Thumleimavirales|Kirjokansivirales|Crassvirales		novel_subfamily_0_of_novel_family_320_of_Thumleimavirales|Kirjokansivirales|Crassvirales	Omegavirus	Omegavirus	Fully clustered
795		Mycobacterium phage Barnyard	NC_004689.1	109	TRUE	70.797	Duplodnaviria	Duplodnaviria	Uroviricota	Uroviricota	Caudoviricetes	Caudoviricetes		Thumleimavirales|Kirjokansivirales|Crassvirales		novel_family_268_of_Thumleimavirales|Kirjokansivirales|Crassvirales		novel_subfamily_2_of_novel_family_268_of_Thumleimavirales|Kirjokansivirales|Crassvirales	Barnyardvirus	Barnyardvirus	Fully clustered
796		Rhodothermus phage RM378	NC_004735.1	146	TRUE	129.908	Duplodnaviria	Duplodnaviria	Uroviricota	Uroviricota	Caudoviricetes	Caudoviricetes		Thumleimavirales|Kirjokansivirales|Crassvirales		novel_family_203_of_Thumleimavirales|Kirjokansivirales|Crassvirales		novel_subfamily_0_of_novel_family_203_of_Thumleimavirales|Kirjokansivirales|Crassvirales		novel_genus_0_of_novel_subfamily_0_of_novel_family_203_of_Thumleimavirales|Kirjokansivirales|Crassvirales	Lower clustered then removed
797		Vibrio phage VGJ	NC_004736.1	13	TRUE	7.542	Monodnaviria	Monodnaviria	Hofneiviricota	Hofneiviricota|Saleviricota|Phixviricota	Faserviricetes	Faserviricetes|Huolimaviricetes|Malgrandaviricetes	Tubulavirales		Inoviridae				Fibrovirus		Fully clustered
798		Staphylococcus phage phiN315	NC_004740.1	65	TRUE	44.082	Duplodnaviria	Duplodnaviria	Uroviricota	Uroviricota	Caudoviricetes	Caudoviricetes		Thumleimavirales|Kirjokansivirales|Crassvirales		novel_family_59_of_Thumleimavirales|Kirjokansivirales|Crassvirales		Bronfenbrennervirinae|Azeredovirinae		Biseptimavirus	Fully clustered
799		Yersinia phage L-413C	NC_004745.1	40	TRUE	30.728	Duplodnaviria	Duplodnaviria	Uroviricota	Uroviricota	Caudoviricetes	Caudoviricetes		Thumleimavirales|Kirjokansivirales|Crassvirales	Peduoviridae	Peduoviridae		novel_subfamily_1_of_Peduoviridae	Peduovirus	Peduovirus|Stockinghallvirus	Fully clustered
800		Lactococcus phage 4268	NC_004746.1	49	TRUE	36.596	Duplodnaviria	Duplodnaviria	Uroviricota	Uroviricota	Caudoviricetes	Caudoviricetes		Thumleimavirales|Kirjokansivirales|Crassvirales		novel_family_75_of_Thumleimavirales|Kirjokansivirales|Crassvirales		novel_subfamily_1_of_novel_family_75_of_Thumleimavirales|Kirjokansivirales|Crassvirales		novel_genus_2_of_novel_subfamily_1_of_novel_family_75_of_Thumleimavirales|Kirjokansivirales|Crassvirales	Fully clustered
801		Salmonella phage epsilon15	NC_004775.2	51	TRUE	39.672	Duplodnaviria	Duplodnaviria	Uroviricota	Uroviricota	Caudoviricetes	Caudoviricetes		Thumleimavirales|Kirjokansivirales|Crassvirales		novel_family_172_of_Thumleimavirales|Kirjokansivirales|Crassvirales		novel_subfamily_2_of_novel_family_172_of_Thumleimavirales|Kirjokansivirales|Crassvirales	Uetakevirus	Uetakevirus	Fully clustered
802		Yersinia phage phiA1122	NC_004777.1	50	TRUE	37.555	Duplodnaviria	Duplodnaviria	Uroviricota	Uroviricota	Caudoviricetes	Caudoviricetes		Thumleimavirales|Kirjokansivirales|Crassvirales	Autographiviridae	Autographiviridae	Studiervirinae	Studiervirinae	Teseptimavirus	Teseptimavirus	Fully clustered
803		Enterobacteria phage BP-4795	NC_004813.1	85	TRUE	57.93	Duplodnaviria	Duplodnaviria	Uroviricota	Uroviricota	Caudoviricetes	Caudoviricetes		Thumleimavirales|Kirjokansivirales|Crassvirales		novel_family_154_of_Thumleimavirales|Kirjokansivirales|Crassvirales		Sepvirinae	Marienburgvirus	Marienburgvirus|Pankowvirus	Fully clustered
804		Streptococcus phage C1	NC_004814.1	20	TRUE	16.687	Duplodnaviria	Duplodnaviria	Uroviricota	Uroviricota	Caudoviricetes	Caudoviricetes		Thumleimavirales|Kirjokansivirales|Crassvirales	Rountreeviridae	Rountreeviridae		novel_subfamily_1_of_Rountreeviridae	Fischettivirus	Fischettivirus	Lower clustered then removed
805		Haemophilus phage Aaphi23	NC_004827.1	66	TRUE	43.033	Duplodnaviria	Duplodnaviria	Uroviricota	Uroviricota	Caudoviricetes	Caudoviricetes		Thumleimavirales|Kirjokansivirales|Crassvirales		novel_family_112_of_Thumleimavirales|Kirjokansivirales|Crassvirales		novel_subfamily_0_of_novel_family_112_of_Thumleimavirales|Kirjokansivirales|Crassvirales		novel_genus_0_of_novel_subfamily_0_of_novel_family_112_of_Thumleimavirales|Kirjokansivirales|Crassvirales	Fully clustered
806		Salmonella phage SP6	NC_004831.2	52	TRUE	43.769	Duplodnaviria	Duplodnaviria	Uroviricota	Uroviricota	Caudoviricetes	Caudoviricetes		Thumleimavirales|Kirjokansivirales|Crassvirales	Autographiviridae	Autographiviridae	Molineuxvirinae	Molineuxvirinae	Zindervirus	Zindervirus|Vectrevirus	Fully clustered
807		Xanthomonas phage Xp10	NC_004902.1	60	TRUE	44.373	Duplodnaviria	Duplodnaviria	Uroviricota	Uroviricota	Caudoviricetes	Caudoviricetes		Thumleimavirales|Kirjokansivirales|Crassvirales		novel_family_184_of_Thumleimavirales|Kirjokansivirales|Crassvirales		novel_subfamily_0_of_novel_family_184_of_Thumleimavirales|Kirjokansivirales|Crassvirales	Xipdecavirus	Xipdecavirus	Fully clustered
808		Escherichia Stx1 converting phage	NC_004913.3	167	TRUE	59.866	Duplodnaviria	Duplodnaviria	Uroviricota	Uroviricota	Caudoviricetes	Caudoviricetes		Thumleimavirales|Kirjokansivirales|Crassvirales		novel_family_154_of_Thumleimavirales|Kirjokansivirales|Crassvirales	Sepvirinae	Sepvirinae	Traversvirus	Traversvirus	Fully clustered
809		Escherichia phage Stx2 II	NC_004914.3	170	TRUE	62.706	Duplodnaviria	Duplodnaviria	Uroviricota	Uroviricota	Caudoviricetes	Caudoviricetes		Thumleimavirales|Kirjokansivirales|Crassvirales		novel_family_154_of_Thumleimavirales|Kirjokansivirales|Crassvirales	Sepvirinae	Sepvirinae	Traversvirus	Traversvirus	Fully clustered
810		Halophage HF1	NC_004927.2	125	TRUE	75.898	Duplodnaviria	Duplodnaviria	Uroviricota	Uroviricota	Caudoviricetes	Caudoviricetes	Thumleimavirales	Thumleimavirales|Kirjokansivirales|Crassvirales	Hafunaviridae	Hafunaviridae		novel_subfamily_0_of_Hafunaviridae	Haloferacalesvirus	Haloferacalesvirus	Fully clustered
811		Escherichia phage RB69	NC_004928.1	273	TRUE	167.56	Duplodnaviria	Duplodnaviria	Uroviricota	Uroviricota	Caudoviricetes	Caudoviricetes		Thumleimavirales|Kirjokansivirales|Crassvirales	Straboviridae	Straboviridae	Tevenvirinae	Tevenvirinae|Twarogvirinae	Mosigvirus	Mosigvirus|Tequatrovirus|Carettavirus	Fully clustered
812		Streptococcus phage SM1	NC_004996.1	56	TRUE	34.692	Duplodnaviria	Duplodnaviria	Uroviricota	Uroviricota	Caudoviricetes	Caudoviricetes		Thumleimavirales|Kirjokansivirales|Crassvirales		novel_family_75_of_Thumleimavirales|Kirjokansivirales|Crassvirales		novel_subfamily_0_of_novel_family_75_of_Thumleimavirales|Kirjokansivirales|Crassvirales		novel_genus_2_of_novel_subfamily_0_of_novel_family_75_of_Thumleimavirales|Kirjokansivirales|Crassvirales	Fully clustered
813		Pseudomonas phage phiKMV	NC_005045.1	49	TRUE	42.519	Duplodnaviria	Duplodnaviria	Uroviricota	Uroviricota	Caudoviricetes	Caudoviricetes		Thumleimavirales|Kirjokansivirales|Crassvirales	Autographiviridae	Autographiviridae	Krylovirinae	Krylovirinae	Phikmvvirus	Phikmvvirus	Fully clustered
814		Escherichia phage Wphi	NC_005056.1	44	TRUE	32.684	Duplodnaviria	Duplodnaviria	Uroviricota	Uroviricota	Caudoviricetes	Caudoviricetes		Thumleimavirales|Kirjokansivirales|Crassvirales	Peduoviridae	Peduoviridae		novel_subfamily_1_of_Peduoviridae	Peduovirus	Peduovirus|Stockinghallvirus	Fully clustered
815		Escherichia phage RB49	NC_005066.1	279	TRUE	164.018	Duplodnaviria	Duplodnaviria	Uroviricota	Uroviricota	Caudoviricetes	Caudoviricetes		Thumleimavirales|Kirjokansivirales|Crassvirales	Straboviridae	Straboviridae		Tevenvirinae|Twarogvirinae	Krischvirus	Krischvirus	Fully clustered
816		Yersinia phage PY54	NC_005069.1	67	TRUE	46.339	Duplodnaviria	Duplodnaviria	Uroviricota	Uroviricota	Caudoviricetes	Caudoviricetes		Thumleimavirales|Kirjokansivirales|Crassvirales		novel_family_156_of_Thumleimavirales|Kirjokansivirales|Crassvirales		novel_subfamily_0_of_novel_family_156_of_Thumleimavirales|Kirjokansivirales|Crassvirales		novel_genus_0_of_novel_subfamily_0_of_novel_family_156_of_Thumleimavirales|Kirjokansivirales|Crassvirales	Fully clustered
817		Vibrio phage KVP40	NC_005083.2	381	TRUE	244.834	Duplodnaviria	Duplodnaviria	Uroviricota	Uroviricota	Caudoviricetes	Caudoviricetes		Thumleimavirales|Kirjokansivirales|Crassvirales	Straboviridae	Straboviridae		novel_subfamily_0_of_Straboviridae	Schizotequatrovirus	Schizotequatrovirus	Fully clustered
818		Burkholderia phage BcepNazgul	NC_005091.2	73	TRUE	57.455	Duplodnaviria	Duplodnaviria	Uroviricota	Uroviricota	Caudoviricetes	Caudoviricetes		Thumleimavirales|Kirjokansivirales|Crassvirales	Casjensviridae	Casjensviridae		novel_subfamily_7_of_Casjensviridae	Nazgulvirus	Nazgulvirus	Lower clustered then removed
819		Ralstonia phage p12J	NC_005131.2	9	TRUE	7.118	Monodnaviria	Monodnaviria	Hofneiviricota	Hofneiviricota|Saleviricota|Phixviricota	Faserviricetes	Faserviricetes|Huolimaviricetes|Malgrandaviricetes	Tubulavirales		Inoviridae				Porrectionivirus		Fully clustered
820		Aeromonas phage 44RR2.8t	NC_005135.1	252	TRUE	173.591	Duplodnaviria	Duplodnaviria	Uroviricota	Uroviricota	Caudoviricetes	Caudoviricetes		Thumleimavirales|Kirjokansivirales|Crassvirales	Straboviridae	Straboviridae		Tevenvirinae|Twarogvirinae	Biquartavirus	Biquartavirus	Fully clustered
821		Pseudomonas phage D3112	NC_005178.1	55	TRUE	37.611	Duplodnaviria	Duplodnaviria	Uroviricota	Uroviricota	Caudoviricetes	Caudoviricetes		Thumleimavirales|Kirjokansivirales|Crassvirales		novel_family_123_of_Thumleimavirales|Kirjokansivirales|Crassvirales		novel_subfamily_0_of_novel_family_123_of_Thumleimavirales|Kirjokansivirales|Crassvirales	Casadabanvirus	Casadabanvirus	Fully clustered
822		Bacillus phage Bam35c	NC_005258.1	32	TRUE	14.935	Varidnaviria	Varidnaviria	Preplasmiviricota	Dividoviricota|Preplasmiviricota	Tectiliviricetes	Laserviricetes|Tectiliviricetes	Kalamavirales	Kalamavirales	Tectiviridae	Tectiviridae		noRef_of_Tectiviridae	Betatectivirus	Betatectivirus	Fully clustered
823		Mycobacterium phage PG1	NC_005259.1	100	TRUE	68.999	Duplodnaviria	Duplodnaviria	Uroviricota	Uroviricota	Caudoviricetes	Caudoviricetes		Thumleimavirales|Kirjokansivirales|Crassvirales		novel_family_280_of_Thumleimavirales|Kirjokansivirales|Crassvirales	Bclasvirinae	Bclasvirinae	Pegunavirus	Pegunavirus	Fully clustered
824		Aeromonas phage Aeh1	NC_005260.1	352	TRUE	233.234	Duplodnaviria	Duplodnaviria	Uroviricota	Uroviricota	Caudoviricetes	Caudoviricetes		Thumleimavirales|Kirjokansivirales|Crassvirales	Straboviridae	Straboviridae		Emmerichvirinae	Cinqassovirus	Cinqassovirus|Chrysonvirus|Angelvirus	Fully clustered
825		Burkholderia phage Bcep22	NC_005262.3	77	TRUE	63.882	Duplodnaviria	Duplodnaviria	Uroviricota	Uroviricota	Caudoviricetes	Caudoviricetes		Thumleimavirales|Kirjokansivirales|Crassvirales		novel_family_96_of_Thumleimavirales|Kirjokansivirales|Crassvirales		novel_subfamily_1_of_novel_family_96_of_Thumleimavirales|Kirjokansivirales|Crassvirales	Lessievirus	Lessievirus	Fully clustered
826		Burkholderia phage Bcep1	NC_005263.2	71	TRUE	48.177	Duplodnaviria	Duplodnaviria	Uroviricota	Uroviricota	Caudoviricetes	Caudoviricetes		Thumleimavirales|Kirjokansivirales|Crassvirales		novel_family_85_of_Thumleimavirales|Kirjokansivirales|Crassvirales		Kantovirinae	Naesvirus	Naesvirus	Fully clustered
827		Sulfolobus spindle-shaped virus 2	NC_005265.1	34	TRUE	14.796		No Realm							Fuselloviridae				Alphafusellovirus		Fully clustered
828		Salmonella phage FelixO1	NC_005282.1	127	TRUE	86.155	Duplodnaviria	Duplodnaviria	Uroviricota	Uroviricota	Caudoviricetes	Caudoviricetes		Thumleimavirales|Kirjokansivirales|Crassvirales		novel_family_232_of_Thumleimavirales|Kirjokansivirales|Crassvirales	Ounavirinae	Ounavirinae	Felixounavirus	Felixounavirus|Mooglevirus|Suspvirus	Fully clustered
829		Burkholderia phage phi1026b	NC_005284.1	83	TRUE	54.865	Duplodnaviria	Duplodnaviria	Uroviricota	Uroviricota	Caudoviricetes	Caudoviricetes		Thumleimavirales|Kirjokansivirales|Crassvirales		novel_family_157_of_Thumleimavirales|Kirjokansivirales|Crassvirales		novel_subfamily_0_of_novel_family_157_of_Thumleimavirales|Kirjokansivirales|Crassvirales	Stanholtvirus	Stanholtvirus	Fully clustered
830		Streptococcus phage EJ-1	NC_005294.1	73	TRUE	42.935	Duplodnaviria	Duplodnaviria	Uroviricota	Uroviricota	Caudoviricetes	Caudoviricetes		Thumleimavirales|Kirjokansivirales|Crassvirales		novel_family_51_of_Thumleimavirales|Kirjokansivirales|Crassvirales		novel_subfamily_1_of_novel_family_51_of_Thumleimavirales|Kirjokansivirales|Crassvirales		novel_genus_0_of_novel_subfamily_1_of_novel_family_51_of_Thumleimavirales|Kirjokansivirales|Crassvirales	Fully clustered
831		Salmonella phage PSP3	NC_005340.1	42	TRUE	30.636	Duplodnaviria	Duplodnaviria	Uroviricota	Uroviricota	Caudoviricetes	Caudoviricetes		Thumleimavirales|Kirjokansivirales|Crassvirales	Peduoviridae	Peduoviridae		novel_subfamily_1_of_Peduoviridae	Eganvirus	Eganvirus	Fully clustered
832		Burkholderia phage Bcep43	NC_005342.2	65	TRUE	48.024	Duplodnaviria	Duplodnaviria	Uroviricota	Uroviricota	Caudoviricetes	Caudoviricetes		Thumleimavirales|Kirjokansivirales|Crassvirales		novel_family_85_of_Thumleimavirales|Kirjokansivirales|Crassvirales		Kantovirinae	Naesvirus	Naesvirus	Fully clustered
833		Shigella phage Sf6	NC_005344.1	66	TRUE	39.043	Duplodnaviria	Duplodnaviria	Uroviricota	Uroviricota	Caudoviricetes	Caudoviricetes		Thumleimavirales|Kirjokansivirales|Crassvirales		novel_family_153_of_Thumleimavirales|Kirjokansivirales|Crassvirales		Hendrixvirinae	Lederbergvirus	Lederbergvirus	Fully clustered
834		Streptomyces phage VWB	NC_005345.2	61	TRUE	49.22	Duplodnaviria	Duplodnaviria	Uroviricota	Uroviricota	Caudoviricetes	Caudoviricetes		Thumleimavirales|Kirjokansivirales|Crassvirales		novel_family_294_of_Thumleimavirales|Kirjokansivirales|Crassvirales		novel_subfamily_0_of_novel_family_294_of_Thumleimavirales|Kirjokansivirales|Crassvirales		novel_genus_1_of_novel_subfamily_0_of_novel_family_294_of_Thumleimavirales|Kirjokansivirales|Crassvirales	Fully clustered
835		Lactobacillus prophage Lj928	NC_005354.1	50	TRUE	38.384	Duplodnaviria	Duplodnaviria	Uroviricota	Uroviricota	Caudoviricetes	Caudoviricetes		Thumleimavirales|Kirjokansivirales|Crassvirales		novel_family_52_of_Thumleimavirales|Kirjokansivirales|Crassvirales		novel_subfamily_0_of_novel_family_52_of_Thumleimavirales|Kirjokansivirales|Crassvirales		novel_genus_0_of_novel_subfamily_0_of_novel_family_52_of_Thumleimavirales|Kirjokansivirales|Crassvirales	Fully clustered
836		Lactobacillus prophage Lj965	NC_005355.1	46	TRUE	40.19	Duplodnaviria	Duplodnaviria	Uroviricota	Uroviricota	Caudoviricetes	Caudoviricetes		Thumleimavirales|Kirjokansivirales|Crassvirales		novel_family_66_of_Thumleimavirales|Kirjokansivirales|Crassvirales		novel_subfamily_0_of_novel_family_66_of_Thumleimavirales|Kirjokansivirales|Crassvirales		novel_genus_0_of_novel_subfamily_0_of_novel_family_66_of_Thumleimavirales|Kirjokansivirales|Crassvirales	Fully clustered
837		Staphylococcus phage 77	NC_005356.1	69	TRUE	41.708	Duplodnaviria	Duplodnaviria	Uroviricota	Uroviricota	Caudoviricetes	Caudoviricetes		Thumleimavirales|Kirjokansivirales|Crassvirales		novel_family_59_of_Thumleimavirales|Kirjokansivirales|Crassvirales	Bronfenbrennervirinae	Bronfenbrennervirinae|Azeredovirinae	Biseptimavirus	Biseptimavirus	Fully clustered
838		Bordetella phage BPP-1	NC_005357.1	49	TRUE	42.493	Duplodnaviria	Duplodnaviria	Uroviricota	Uroviricota	Caudoviricetes	Caudoviricetes		Thumleimavirales|Kirjokansivirales|Crassvirales		novel_family_173_of_Thumleimavirales|Kirjokansivirales|Crassvirales		novel_subfamily_0_of_novel_family_173_of_Thumleimavirales|Kirjokansivirales|Crassvirales||novel_family_102_of_Thumleimavirales|Kirjokansivirales|Crassvirales	Rauchvirus	Rauchvirus	Fully clustered
839		Sulfolobus virus Ragged Hills	NC_005360.1	37	TRUE	16.473		No Realm							Fuselloviridae				Alphafusellovirus		Fully clustered
840		Sulfolobus virus Kamchatka 1	NC_005361.1	31	TRUE	17.385		No Realm							Fuselloviridae				Alphafusellovirus		Fully clustered
841		Lactococcus phage phiLC3	NC_005822.1	51	TRUE	32.172	Duplodnaviria	Duplodnaviria	Uroviricota	Uroviricota	Caudoviricetes	Caudoviricetes		Thumleimavirales|Kirjokansivirales|Crassvirales		novel_family_75_of_Thumleimavirales|Kirjokansivirales|Crassvirales		novel_subfamily_0_of_novel_family_75_of_Thumleimavirales|Kirjokansivirales|Crassvirales		novel_genus_0_of_novel_subfamily_0_of_novel_family_75_of_Thumleimavirales|Kirjokansivirales|Crassvirales	Fully clustered
842		Captovirus AFV1	NC_005830.1	40	TRUE	20.869	Adnaviria	Adnaviria	Taleaviricota	Taleaviricota	Tokiviricetes	Tokiviricetes	Ligamenvirales	Ligamenvirales	Ungulaviridae	Ungulaviridae		noRef_of_Ungulaviridae	Captovirus	Captovirus	Lower clustered then removed
843		Escherichia phage T1	NC_005833.1	78	TRUE	48.836	Duplodnaviria	Duplodnaviria	Uroviricota	Uroviricota	Caudoviricetes	Caudoviricetes		Thumleimavirales|Kirjokansivirales|Crassvirales	Drexlerviridae	Drexlerviridae	Tunavirinae	Tunavirinae|Rogunavirinae|Braunvirinae|Tempevirinae	Tunavirus	Tunavirus	Fully clustered
844		Enterobacteria phage ST104	NC_005841.1	63	TRUE	41.391	Duplodnaviria	Duplodnaviria	Uroviricota	Uroviricota	Caudoviricetes	Caudoviricetes		Thumleimavirales|Kirjokansivirales|Crassvirales		novel_family_153_of_Thumleimavirales|Kirjokansivirales|Crassvirales		Hendrixvirinae	Lederbergvirus	Lederbergvirus	Fully clustered
845		Escherichia phage P1	NC_005856.1	110	TRUE	94.8	Duplodnaviria	Duplodnaviria	Uroviricota	Uroviricota	Caudoviricetes	Caudoviricetes		Thumleimavirales|Kirjokansivirales|Crassvirales		novel_family_92_of_Thumleimavirales|Kirjokansivirales|Crassvirales		novel_subfamily_0_of_novel_family_92_of_Thumleimavirales|Kirjokansivirales|Crassvirales	Punavirus	Punavirus	Fully clustered
846		Klebsiella phage phiKO2	NC_005857.1	64	TRUE	51.601	Duplodnaviria	Duplodnaviria	Uroviricota	Uroviricota	Caudoviricetes	Caudoviricetes		Thumleimavirales|Kirjokansivirales|Crassvirales		novel_family_156_of_Thumleimavirales|Kirjokansivirales|Crassvirales		Sepvirinae		novel_genus_2_of_Sepvirinae	Fully clustered
847		Escherichia phage T5	NC_005859.1	163	TRUE	121.75	Duplodnaviria	Duplodnaviria	Uroviricota	Uroviricota	Caudoviricetes	Caudoviricetes		Thumleimavirales|Kirjokansivirales|Crassvirales	Demerecviridae	Demerecviridae	Markadamsvirinae	Markadamsvirinae|Mccorquodalevirinae	Tequintavirus	Tequintavirus|Epseptimavirus	Fully clustered
848		Pyrobaculum spherical virus	NC_005872.1	48	TRUE	28.337		No Realm							Globuloviridae				Alphaglobulovirus		Lower clustered then removed
849		Vibrio phage VP2	NC_005879.1	47	TRUE	39.853	Duplodnaviria	Duplodnaviria	Uroviricota	Uroviricota	Caudoviricetes	Caudoviricetes		Thumleimavirales|Kirjokansivirales|Crassvirales		novel_family_171_of_Thumleimavirales|Kirjokansivirales|Crassvirales		novel_subfamily_0_of_novel_family_171_of_Thumleimavirales|Kirjokansivirales|Crassvirales	Enhodamvirus	Enhodamvirus	Fully clustered
850		Burkholderia phage BcepMu	NC_005882.1	53	TRUE	36.748	Duplodnaviria	Duplodnaviria	Uroviricota	Uroviricota	Caudoviricetes	Caudoviricetes		Thumleimavirales|Kirjokansivirales|Crassvirales		novel_family_121_of_Thumleimavirales|Kirjokansivirales|Crassvirales		novel_subfamily_0_of_novel_family_121_of_Thumleimavirales|Kirjokansivirales|Crassvirales	Bcepmuvirus	Bcepmuvirus	Fully clustered
851		Pseudomonas phage PaP2	NC_005884.1	58	TRUE	43.783	Duplodnaviria	Duplodnaviria	Uroviricota	Uroviricota	Caudoviricetes	Caudoviricetes		novel_order_5_of_Caudoviricetes	Fredfastierviridae	Fredfastierviridae		novel_subfamily_0_of_Fredfastierviridae	Jamesmcgillvirus	Jamesmcgillvirus	Fully clustered
852		Actinoplanes phage phiAsp2	NC_005885.1	76	TRUE	58.638	Duplodnaviria	Duplodnaviria	Uroviricota	Uroviricota	Caudoviricetes	Caudoviricetes		Thumleimavirales|Kirjokansivirales|Crassvirales		novel_family_284_of_Thumleimavirales|Kirjokansivirales|Crassvirales		novel_subfamily_0_of_novel_family_284_of_Thumleimavirales|Kirjokansivirales|Crassvirales		novel_genus_0_of_novel_subfamily_0_of_novel_family_284_of_Thumleimavirales|Kirjokansivirales|Crassvirales	Lower clustered then removed
853		Burkholderia phage BcepB1A	NC_005886.2	73	TRUE	47.399	Duplodnaviria	Duplodnaviria	Uroviricota	Uroviricota	Caudoviricetes	Caudoviricetes		Thumleimavirales|Kirjokansivirales|Crassvirales		novel_family_183_of_Thumleimavirales|Kirjokansivirales|Crassvirales		novel_subfamily_1_of_novel_family_183_of_Thumleimavirales|Kirjokansivirales|Crassvirales		novel_genus_0_of_novel_subfamily_1_of_novel_family_183_of_Thumleimavirales|Kirjokansivirales|Crassvirales	Lower clustered then removed
854		Burkholderia phage BcepC6B	NC_005887.1	46	TRUE	42.415	Duplodnaviria	Duplodnaviria	Uroviricota	Uroviricota	Caudoviricetes	Caudoviricetes		Thumleimavirales|Kirjokansivirales|Crassvirales		novel_family_173_of_Thumleimavirales|Kirjokansivirales|Crassvirales		novel_subfamily_0_of_novel_family_173_of_Thumleimavirales|Kirjokansivirales|Crassvirales	Ryyoungvirus	Ryyoungvirus	Fully clustered
855		Vibrio phage VP5	NC_005891.1	48	TRUE	39.786	Duplodnaviria	Duplodnaviria	Uroviricota	Uroviricota	Caudoviricetes	Caudoviricetes		Thumleimavirales|Kirjokansivirales|Crassvirales		novel_family_171_of_Thumleimavirales|Kirjokansivirales|Crassvirales		novel_subfamily_0_of_novel_family_171_of_Thumleimavirales|Kirjokansivirales|Crassvirales	Enhodamvirus	Enhodamvirus	Fully clustered
856		Sulfolobus turreted icosahedral virus 1	NC_005892.1	36	TRUE	17.663	Varidnaviria	Varidnaviria	Preplasmiviricota	Dividoviricota|Preplasmiviricota	Tectiliviricetes	Laserviricetes|Tectiliviricetes	Belfryvirales	Belfryvirales	Turriviridae	Turriviridae		noRef_of_Turriviridae	Alphaturrivirus	Alphaturrivirus	Fully clustered
857		Lactobacillus phage phiAT3	NC_005893.1	55	TRUE	39.166	Duplodnaviria	Duplodnaviria	Uroviricota	Uroviricota	Caudoviricetes	Caudoviricetes		Thumleimavirales|Kirjokansivirales|Crassvirales		novel_family_74_of_Thumleimavirales|Kirjokansivirales|Crassvirales		novel_subfamily_0_of_novel_family_74_of_Thumleimavirales|Kirjokansivirales|Crassvirales	Fattrevirus	Fattrevirus	Fully clustered
858		Villovirus Vf33	NC_005948.1	7	TRUE	7.965	Monodnaviria	Monodnaviria	Hofneiviricota	Hofneiviricota|Saleviricota|Phixviricota	Faserviricetes	Faserviricetes|Huolimaviricetes|Malgrandaviricetes	Tubulavirales		Inoviridae				Villovirus		Fully clustered
859		Vibrio phage Vf12	NC_005949.1	7	TRUE	7.965	Monodnaviria	Monodnaviria	Hofneiviricota	Hofneiviricota|Saleviricota|Phixviricota	Faserviricetes	Faserviricetes|Huolimaviricetes|Malgrandaviricetes	Tubulavirales		Inoviridae				Villovirus		Fully clustered
860		Sulfolobus virus STSV1	NC_006268.1	74	TRUE	75.294		Adnaviria		Taleaviricota		Tokiviricetes		Ligamenvirales	Bicaudaviridae	Bicaudaviridae		noRef_of_Bicaudaviridae		novel_genus_0_of_noRef_of_Bicaudaviridae	Fully clustered
861		Vibrio phage KSF1	NC_006294.1	12	TRUE	7.107	Monodnaviria	Monodnaviria	Hofneiviricota	Hofneiviricota|Saleviricota|Phixviricota	Faserviricetes	Faserviricetes|Huolimaviricetes|Malgrandaviricetes	Tubulavirales		Inoviridae				Capistrivirus		Fully clustered
862		Flavobacterium phage 11b	NC_006356.2	65	TRUE	36.012	Duplodnaviria	Duplodnaviria	Uroviricota	Uroviricota	Caudoviricetes	Caudoviricetes		Thumleimavirales|Kirjokansivirales|Crassvirales		novel_family_192_of_Thumleimavirales|Kirjokansivirales|Crassvirales		novel_subfamily_0_of_novel_family_192_of_Thumleimavirales|Kirjokansivirales|Crassvirales		novel_genus_0_of_novel_subfamily_0_of_novel_family_192_of_Thumleimavirales|Kirjokansivirales|Crassvirales	Lower clustered then removed
863		Pseudomonas phage B3	NC_006548.1	59	TRUE	38.439	Duplodnaviria	Duplodnaviria	Uroviricota	Uroviricota	Caudoviricetes	Caudoviricetes		Thumleimavirales|Kirjokansivirales|Crassvirales		novel_family_123_of_Thumleimavirales|Kirjokansivirales|Crassvirales		novel_subfamily_0_of_novel_family_123_of_Thumleimavirales|Kirjokansivirales|Crassvirales	Beetrevirus	Beetrevirus	Fully clustered
864		Pseudomonas phage F116	NC_006552.1	70	TRUE	65.195	Duplodnaviria	Duplodnaviria	Uroviricota	Uroviricota	Caudoviricetes	Caudoviricetes		Thumleimavirales|Kirjokansivirales|Crassvirales		novel_family_97_of_Thumleimavirales|Kirjokansivirales|Crassvirales		novel_subfamily_0_of_novel_family_97_of_Thumleimavirales|Kirjokansivirales|Crassvirales	Hollowayvirus	Hollowayvirus	Fully clustered
865		Thermoproteus tenax spherical virus 1	NC_006556.1	38	TRUE	20.933		No Realm							Globuloviridae				Alphaglobulovirus		Lower clustered then removed
866		Bacillus phage BCASJ1c	NC_006557.1	58	TRUE	41.092	Duplodnaviria	Duplodnaviria	Uroviricota	Uroviricota	Caudoviricetes	Caudoviricetes		Thumleimavirales|Kirjokansivirales|Crassvirales		novel_family_70_of_Thumleimavirales|Kirjokansivirales|Crassvirales		novel_subfamily_2_of_novel_family_70_of_Thumleimavirales|Kirjokansivirales|Crassvirales	Jarrellvirus	Jarrellvirus	Fully clustered
867		Lactobacillus phage LP65	NC_006565.1	165	TRUE	131.522	Duplodnaviria	Duplodnaviria	Uroviricota	Uroviricota	Caudoviricetes	Caudoviricetes		Thumleimavirales|Kirjokansivirales|Crassvirales	Herelleviridae	Herelleviridae		novel_subfamily_3_of_Herelleviridae	Salchichonvirus	Salchichonvirus	Fully clustered
868		Prochlorococcus phage P-SSP7	NC_006882.2	58	TRUE	45.176	Duplodnaviria	Duplodnaviria	Uroviricota	Uroviricota	Caudoviricetes	Caudoviricetes		Thumleimavirales|Kirjokansivirales|Crassvirales	Autographiviridae	Autographiviridae		novel_subfamily_6_of_Autographiviridae	Tiamatvirus	Tiamatvirus	Fully clustered
869		Prochlorococcus phage P-SSM2	NC_006883.2	334	TRUE	252.401	Duplodnaviria	Duplodnaviria	Uroviricota	Uroviricota	Caudoviricetes	Caudoviricetes		Thumleimavirales|Kirjokansivirales|Crassvirales	Kyanoviridae	Kyanoviridae		novel_subfamily_1_of_Kyanoviridae	Salacisavirus	Salacisavirus	Fully clustered
870		Prochlorococcus phage P-SSM4	NC_006884.2	221	TRUE	178.249	Duplodnaviria	Duplodnaviria	Uroviricota	Uroviricota	Caudoviricetes	Caudoviricetes		Thumleimavirales|Kirjokansivirales|Crassvirales	Kyanoviridae	Kyanoviridae		novel_subfamily_1_of_Kyanoviridae	Ronodorvirus	Ronodorvirus	Fully clustered
871		Lactobacillus phage phiJL-1	NC_006936.1	46	TRUE	36.674	Duplodnaviria	Duplodnaviria	Uroviricota	Uroviricota	Caudoviricetes	Caudoviricetes		Thumleimavirales|Kirjokansivirales|Crassvirales		novel_family_65_of_Thumleimavirales|Kirjokansivirales|Crassvirales		novel_subfamily_1_of_novel_family_65_of_Thumleimavirales|Kirjokansivirales|Crassvirales	Coetzeevirus	Coetzeevirus	Fully clustered
872		Alphaproteobacteria phage PhiJL001	NC_006938.1	90	TRUE	63.649	Duplodnaviria	Duplodnaviria	Uroviricota	Uroviricota	Caudoviricetes	Caudoviricetes		Thumleimavirales|Kirjokansivirales|Crassvirales	Mesyanzhinovviridae	Mesyanzhinovviridae		novel_subfamily_1_of_Mesyanzhinovviridae	Keylargovirus	Keylargovirus	Lower clustered then removed
873		Salmonella phage SS3e	NC_006940.2	58	TRUE	40.793	Duplodnaviria	Duplodnaviria	Uroviricota	Uroviricota	Caudoviricetes	Caudoviricetes		Thumleimavirales|Kirjokansivirales|Crassvirales		novel_family_152_of_Thumleimavirales|Kirjokansivirales|Crassvirales	Guernseyvirinae	Guernseyvirinae	Jerseyvirus	Jerseyvirus	Fully clustered
874		Bacillus phage GIL16c	NC_006945.1	31	TRUE	14.844	Varidnaviria	Varidnaviria	Preplasmiviricota	Dividoviricota|Preplasmiviricota	Tectiliviricetes	Laserviricetes|Tectiliviricetes	Kalamavirales	Kalamavirales	Tectiviridae	Tectiviridae		noRef_of_Tectiviridae	Betatectivirus	Betatectivirus	Fully clustered
875		Enterobacteria phage ES18	NC_006949.1	79	TRUE	46.9	Duplodnaviria	Duplodnaviria	Uroviricota	Uroviricota	Caudoviricetes	Caudoviricetes		Thumleimavirales|Kirjokansivirales|Crassvirales		novel_family_153_of_Thumleimavirales|Kirjokansivirales|Crassvirales		Hendrixvirinae		novel_genus_2_of_Hendrixvirinae	Fully clustered
876		Listonella phage phiHSIC	NC_006953.1	47	TRUE	37.966	Duplodnaviria	Duplodnaviria	Uroviricota	Uroviricota	Caudoviricetes	Caudoviricetes		Thumleimavirales|Kirjokansivirales|Crassvirales		novel_family_137_of_Thumleimavirales|Kirjokansivirales|Crassvirales		novel_subfamily_0_of_novel_family_137_of_Thumleimavirales|Kirjokansivirales|Crassvirales		novel_genus_0_of_novel_subfamily_0_of_novel_family_137_of_Thumleimavirales|Kirjokansivirales|Crassvirales	Fully clustered
877		Streptococcus phage 2972	NC_007019.1	44	TRUE	34.704	Duplodnaviria	Duplodnaviria	Uroviricota	Uroviricota	Caudoviricetes	Caudoviricetes		Thumleimavirales|Kirjokansivirales|Crassvirales	Aliceevansviridae	Aliceevansviridae		novel_subfamily_0_of_Aliceevansviridae	Brussowvirus	Brussowvirus	Fully clustered
878		Staphylococcus phage Twort	NC_007021.1	195	TRUE	130.706	Duplodnaviria	Duplodnaviria	Uroviricota	Uroviricota	Caudoviricetes	Caudoviricetes		Thumleimavirales|Kirjokansivirales|Crassvirales	Herelleviridae	Herelleviridae	Twortvirinae	Twortvirinae	Twortvirus	Twortvirus	Fully clustered
879		Aeromonas phage 31	NC_007022.1	247	TRUE	172.963	Duplodnaviria	Duplodnaviria	Uroviricota	Uroviricota	Caudoviricetes	Caudoviricetes		Thumleimavirales|Kirjokansivirales|Crassvirales	Straboviridae	Straboviridae		Tevenvirinae|Twarogvirinae	Biquartavirus	Biquartavirus	Fully clustered
880		Escherichia phage RB43	NC_007023.1	292	TRUE	180.5	Duplodnaviria	Duplodnaviria	Uroviricota	Uroviricota	Caudoviricetes	Caudoviricetes		Thumleimavirales|Kirjokansivirales|Crassvirales	Straboviridae	Straboviridae		Tevenvirinae|Twarogvirinae	Pseudotevenvirus	Pseudotevenvirus|Slopekvirus	Fully clustered
881		Xanthomonas phage Xp15	NC_007024.1	84	TRUE	55.77	Duplodnaviria	Duplodnaviria	Uroviricota	Uroviricota	Caudoviricetes	Caudoviricetes		Thumleimavirales|Kirjokansivirales|Crassvirales		novel_family_209_of_Thumleimavirales|Kirjokansivirales|Crassvirales		novel_subfamily_0_of_novel_family_209_of_Thumleimavirales|Kirjokansivirales|Crassvirales	Alachuavirus	Alachuavirus	Lower clustered then removed
882		Staphylococcus phage 66	NC_007046.1	27	TRUE	18.199	Duplodnaviria	Duplodnaviria	Uroviricota	Uroviricota	Caudoviricetes	Caudoviricetes		Thumleimavirales|Kirjokansivirales|Crassvirales	Rountreeviridae	Rountreeviridae	Rakietenvirinae	Rakietenvirinae	Rosenblumvirus	Rosenblumvirus	Fully clustered
883		Staphylococcus phage 187	NC_007047.1	77	TRUE	39.62	Duplodnaviria	Duplodnaviria	Uroviricota	Uroviricota	Caudoviricetes	Caudoviricetes		Thumleimavirales|Kirjokansivirales|Crassvirales		novel_family_59_of_Thumleimavirales|Kirjokansivirales|Crassvirales	Azeredovirinae	Bronfenbrennervirinae|Azeredovirinae	Phietavirus	Phietavirus	Fully clustered
884		Staphylococcus phage 69	NC_007048.1	69	TRUE	42.732	Duplodnaviria	Duplodnaviria	Uroviricota	Uroviricota	Caudoviricetes	Caudoviricetes		Thumleimavirales|Kirjokansivirales|Crassvirales		novel_family_59_of_Thumleimavirales|Kirjokansivirales|Crassvirales	Azeredovirinae	Bronfenbrennervirinae|Azeredovirinae	Dubowvirus	Dubowvirus	Fully clustered
885		Staphylococcus phage 53	NC_007049.1	74	TRUE	43.883	Duplodnaviria	Duplodnaviria	Uroviricota	Uroviricota	Caudoviricetes	Caudoviricetes		Thumleimavirales|Kirjokansivirales|Crassvirales		novel_family_59_of_Thumleimavirales|Kirjokansivirales|Crassvirales	Azeredovirinae	Bronfenbrennervirinae|Azeredovirinae	Dubowvirus	Dubowvirus	Fully clustered
886		Staphylococcus phage 85	NC_007050.1	71	TRUE	44.283	Duplodnaviria	Duplodnaviria	Uroviricota	Uroviricota	Caudoviricetes	Caudoviricetes		Thumleimavirales|Kirjokansivirales|Crassvirales		novel_family_59_of_Thumleimavirales|Kirjokansivirales|Crassvirales	Azeredovirinae	Bronfenbrennervirinae|Azeredovirinae	Dubowvirus	Dubowvirus	Fully clustered
887		Staphylococcus phage 2638A	NC_007051.1	57	TRUE	41.318	Duplodnaviria	Duplodnaviria	Uroviricota	Uroviricota	Caudoviricetes	Caudoviricetes		Thumleimavirales|Kirjokansivirales|Crassvirales		novel_family_59_of_Thumleimavirales|Kirjokansivirales|Crassvirales		Bronfenbrennervirinae|Azeredovirinae	Fibralongavirus	Fibralongavirus	Fully clustered
888		Staphylococcus phage 42E	NC_007052.1	79	TRUE	45.861	Duplodnaviria	Duplodnaviria	Uroviricota	Uroviricota	Caudoviricetes	Caudoviricetes		Thumleimavirales|Kirjokansivirales|Crassvirales		novel_family_59_of_Thumleimavirales|Kirjokansivirales|Crassvirales		Bronfenbrennervirinae|Azeredovirinae	Triavirus	Triavirus	Fully clustered
889		Staphylococcus phage 3A	NC_007053.1	67	TRUE	43.095	Duplodnaviria	Duplodnaviria	Uroviricota	Uroviricota	Caudoviricetes	Caudoviricetes		Thumleimavirales|Kirjokansivirales|Crassvirales		novel_family_59_of_Thumleimavirales|Kirjokansivirales|Crassvirales		Bronfenbrennervirinae|Azeredovirinae	Triavirus	Triavirus	Fully clustered
890		Staphylococcus phage 47	NC_007054.1	65	TRUE	44.777	Duplodnaviria	Duplodnaviria	Uroviricota	Uroviricota	Caudoviricetes	Caudoviricetes		Thumleimavirales|Kirjokansivirales|Crassvirales		novel_family_59_of_Thumleimavirales|Kirjokansivirales|Crassvirales		Bronfenbrennervirinae|Azeredovirinae	Triavirus	Triavirus	Fully clustered
891		Staphylococcus phage 37	NC_007055.1	70	TRUE	43.681	Duplodnaviria	Duplodnaviria	Uroviricota	Uroviricota	Caudoviricetes	Caudoviricetes		Thumleimavirales|Kirjokansivirales|Crassvirales		novel_family_59_of_Thumleimavirales|Kirjokansivirales|Crassvirales	Azeredovirinae	Bronfenbrennervirinae|Azeredovirinae	Phietavirus	Phietavirus	Fully clustered
892		Staphylococcus phage EW	NC_007056.1	77	TRUE	45.286	Duplodnaviria	Duplodnaviria	Uroviricota	Uroviricota	Caudoviricetes	Caudoviricetes		Thumleimavirales|Kirjokansivirales|Crassvirales		novel_family_59_of_Thumleimavirales|Kirjokansivirales|Crassvirales	Azeredovirinae	Bronfenbrennervirinae|Azeredovirinae	Phietavirus	Phietavirus	Fully clustered
893		Staphylococcus phage 96	NC_007057.1	74	TRUE	43.576	Duplodnaviria	Duplodnaviria	Uroviricota	Uroviricota	Caudoviricetes	Caudoviricetes		Thumleimavirales|Kirjokansivirales|Crassvirales		novel_family_59_of_Thumleimavirales|Kirjokansivirales|Crassvirales	Azeredovirinae	Bronfenbrennervirinae|Azeredovirinae	Phietavirus	Phietavirus	Fully clustered
894		Staphylococcus phage ROSA	NC_007058.1	74	TRUE	43.155	Duplodnaviria	Duplodnaviria	Uroviricota	Uroviricota	Caudoviricetes	Caudoviricetes		Thumleimavirales|Kirjokansivirales|Crassvirales		novel_family_59_of_Thumleimavirales|Kirjokansivirales|Crassvirales	Azeredovirinae	Bronfenbrennervirinae|Azeredovirinae	Phietavirus	Phietavirus	Fully clustered
895		Staphylococcus phage 71	NC_007059.1	67	TRUE	43.114	Duplodnaviria	Duplodnaviria	Uroviricota	Uroviricota	Caudoviricetes	Caudoviricetes		Thumleimavirales|Kirjokansivirales|Crassvirales		novel_family_59_of_Thumleimavirales|Kirjokansivirales|Crassvirales	Azeredovirinae	Bronfenbrennervirinae|Azeredovirinae	Phietavirus	Phietavirus	Fully clustered
896		Staphylococcus phage 55	NC_007060.1	77	TRUE	41.902	Duplodnaviria	Duplodnaviria	Uroviricota	Uroviricota	Caudoviricetes	Caudoviricetes		Thumleimavirales|Kirjokansivirales|Crassvirales		novel_family_59_of_Thumleimavirales|Kirjokansivirales|Crassvirales	Azeredovirinae	Bronfenbrennervirinae|Azeredovirinae	Phietavirus	Phietavirus	Fully clustered
897		Staphylococcus phage 29	NC_007061.1	67	TRUE	42.802	Duplodnaviria	Duplodnaviria	Uroviricota	Uroviricota	Caudoviricetes	Caudoviricetes		Thumleimavirales|Kirjokansivirales|Crassvirales		novel_family_59_of_Thumleimavirales|Kirjokansivirales|Crassvirales	Azeredovirinae	Bronfenbrennervirinae|Azeredovirinae	Phietavirus	Phietavirus	Fully clustered
898		Staphylococcus phage 52A	NC_007062.1	60	TRUE	41.69	Duplodnaviria	Duplodnaviria	Uroviricota	Uroviricota	Caudoviricetes	Caudoviricetes		Thumleimavirales|Kirjokansivirales|Crassvirales		novel_family_59_of_Thumleimavirales|Kirjokansivirales|Crassvirales	Azeredovirinae	Bronfenbrennervirinae|Azeredovirinae	Phietavirus	Phietavirus	Fully clustered
899		Staphylococcus phage 88	NC_007063.1	66	TRUE	43.231	Duplodnaviria	Duplodnaviria	Uroviricota	Uroviricota	Caudoviricetes	Caudoviricetes		Thumleimavirales|Kirjokansivirales|Crassvirales		novel_family_59_of_Thumleimavirales|Kirjokansivirales|Crassvirales	Azeredovirinae	Bronfenbrennervirinae|Azeredovirinae	Phietavirus	Phietavirus	Fully clustered
900		Staphylococcus phage 92	NC_007064.1	64	TRUE	42.431	Duplodnaviria	Duplodnaviria	Uroviricota	Uroviricota	Caudoviricetes	Caudoviricetes		Thumleimavirales|Kirjokansivirales|Crassvirales		novel_family_59_of_Thumleimavirales|Kirjokansivirales|Crassvirales	Azeredovirinae	Bronfenbrennervirinae|Azeredovirinae	Phietavirus	Phietavirus	Fully clustered
901		Staphylococcus phage X2	NC_007065.1	77	TRUE	43.44	Duplodnaviria	Duplodnaviria	Uroviricota	Uroviricota	Caudoviricetes	Caudoviricetes		Thumleimavirales|Kirjokansivirales|Crassvirales		novel_family_59_of_Thumleimavirales|Kirjokansivirales|Crassvirales	Azeredovirinae	Bronfenbrennervirinae|Azeredovirinae	Phietavirus	Phietavirus	Fully clustered
902		Staphylococcus phage G1	NC_007066.1	214	TRUE	138.715	Duplodnaviria	Duplodnaviria	Uroviricota	Uroviricota	Caudoviricetes	Caudoviricetes		Thumleimavirales|Kirjokansivirales|Crassvirales	Herelleviridae	Herelleviridae	Twortvirinae	Twortvirinae	Kayvirus	Kayvirus	Fully clustered
903		Burkholderia phage phiE52237	NC_007145.2	47	TRUE	37.639	Duplodnaviria	Duplodnaviria	Uroviricota	Uroviricota	Caudoviricetes	Caudoviricetes		Thumleimavirales|Kirjokansivirales|Crassvirales	Peduoviridae	Peduoviridae		novel_subfamily_1_of_Peduoviridae	Tigrvirus	Tigrvirus|Duodecimduovirus	Fully clustered
904		Vibrio phage VP4	NC_007149.1	31	TRUE	39.503	Duplodnaviria	Duplodnaviria	Uroviricota	Uroviricota	Caudoviricetes	Caudoviricetes		Thumleimavirales|Kirjokansivirales|Crassvirales	Autographiviridae	Autographiviridae	Studiervirinae	Studiervirinae	Chatterjeevirus	Chatterjeevirus	Fully clustered
905		Stenotrophomonas phage SMA9	NC_007189.1	7	TRUE	6.907	Monodnaviria	Monodnaviria	Hofneiviricota	Hofneiviricota|Saleviricota|Phixviricota	Faserviricetes	Faserviricetes|Huolimaviricetes|Malgrandaviricetes	Tubulavirales		Inoviridae				Staminivirus		Fully clustered
906		Haloarcula hispanica virus SH1	NC_007217.1	56	TRUE	30.889	Varidnaviria	Varidnaviria	Dividoviricota	Dividoviricota|Preplasmiviricota	Laserviricetes	Laserviricetes|Tectiliviricetes	Halopanivirales	Halopanivirales	Sphaerolipoviridae	Sphaerolipoviridae		noRef_of_Sphaerolipoviridae	Alphasphaerolipovirus	Alphasphaerolipovirus	Fully clustered
907		Escherichia phage Jk06	NC_007291.1	82	TRUE	46.072	Duplodnaviria	Duplodnaviria	Uroviricota	Uroviricota	Caudoviricetes	Caudoviricetes		Thumleimavirales|Kirjokansivirales|Crassvirales	Drexlerviridae	Drexlerviridae	Rogunavirinae	Tunavirinae|Rogunavirinae|Braunvirinae|Tempevirinae	Rogunavirus	Rogunavirus	Fully clustered
908		Acidianus two-tailed virus	NC_007409.1	72	TRUE	62.73		Adnaviria		Taleaviricota		Tokiviricetes		Ligamenvirales	Bicaudaviridae	Bicaudaviridae		noRef_of_Bicaudaviridae	Bicaudavirus	Bicaudavirus	Lower clustered then removed
909		Enterobacteria phage PR4	NC_007451.1	31	TRUE	14.954	Varidnaviria	Varidnaviria	Preplasmiviricota	Dividoviricota|Preplasmiviricota	Tectiliviricetes	Laserviricetes|Tectiliviricetes	Kalamavirales	Kalamavirales	Tectiviridae	Tectiviridae		noRef_of_Tectiviridae	Alphatectivirus	Alphatectivirus	Fully clustered
910		Escherichia phage K1F	NC_007456.1	103	TRUE	39.704	Duplodnaviria	Duplodnaviria	Uroviricota	Uroviricota	Caudoviricetes	Caudoviricetes		Thumleimavirales|Kirjokansivirales|Crassvirales	Autographiviridae	Autographiviridae	Studiervirinae	Studiervirinae	Kayfunavirus	Kayfunavirus	Fully clustered
911		Chlamydia phage 4	NC_007461.1	8	TRUE	4.53	Monodnaviria	Monodnaviria	Phixviricota	Hofneiviricota|Saleviricota|Phixviricota	Malgrandaviricetes	Faserviricetes|Huolimaviricetes|Malgrandaviricetes	Petitvirales		Microviridae		Gokushovirinae		Chlamydiamicrovirus		Fully clustered
912		Burkholderia phage Bcep176	NC_007497.1	81	TRUE	44.856	Duplodnaviria	Duplodnaviria	Uroviricota	Uroviricota	Caudoviricetes	Caudoviricetes		Thumleimavirales|Kirjokansivirales|Crassvirales		novel_family_157_of_Thumleimavirales|Kirjokansivirales|Crassvirales		novel_subfamily_0_of_novel_family_157_of_Thumleimavirales|Kirjokansivirales|Crassvirales		novel_genus_0_of_novel_subfamily_0_of_novel_family_157_of_Thumleimavirales|Kirjokansivirales|Crassvirales	Fully clustered
913		Lactobacillus phage Lc-Nu	NC_007501.1	51	TRUE	36.466	Duplodnaviria	Duplodnaviria	Uroviricota	Uroviricota	Caudoviricetes	Caudoviricetes		Thumleimavirales|Kirjokansivirales|Crassvirales		novel_family_74_of_Thumleimavirales|Kirjokansivirales|Crassvirales		novel_subfamily_0_of_novel_family_74_of_Thumleimavirales|Kirjokansivirales|Crassvirales	Lacnuvirus	Lacnuvirus	Fully clustered
914		Clostridium phage c-st	NC_007581.1	198	TRUE	185.683	Duplodnaviria	Duplodnaviria	Uroviricota	Uroviricota	Caudoviricetes	Caudoviricetes		Thumleimavirales|Kirjokansivirales|Crassvirales		novel_family_26_of_Thumleimavirales|Kirjokansivirales|Crassvirales		novel_subfamily_0_of_novel_family_26_of_Thumleimavirales|Kirjokansivirales|Crassvirales		novel_genus_0_of_novel_subfamily_0_of_novel_family_26_of_Thumleimavirales|Kirjokansivirales|Crassvirales	Lower clustered then removed
915		Escherichia phage Rtp	NC_007603.1	75	TRUE	46.219	Duplodnaviria	Duplodnaviria	Uroviricota	Uroviricota	Caudoviricetes	Caudoviricetes		Thumleimavirales|Kirjokansivirales|Crassvirales	Drexlerviridae	Drexlerviridae	Braunvirinae	Tunavirinae|Rogunavirinae|Braunvirinae|Tempevirinae	Rtpvirus	Rtpvirus|Guelphvirus|Loudonvirus|Christensenvirus|Veterinaerplatzvirus	Fully clustered
916		Listeria phage P100	NC_007610.1	174	TRUE	131.384	Duplodnaviria	Duplodnaviria	Uroviricota	Uroviricota	Caudoviricetes	Caudoviricetes		Thumleimavirales|Kirjokansivirales|Crassvirales	Herelleviridae	Herelleviridae	Jasinkavirinae	Jasinkavirinae|Brockvirinae	Pecentumvirus	Pecentumvirus	Fully clustered
917		Pseudomonas phage EL	NC_007623.1	201	TRUE	211.215	Duplodnaviria	Duplodnaviria	Uroviricota	Uroviricota	Caudoviricetes	Caudoviricetes		Thumleimavirales|Kirjokansivirales|Crassvirales		novel_family_211_of_Thumleimavirales|Kirjokansivirales|Crassvirales		novel_subfamily_1_of_novel_family_211_of_Thumleimavirales|Kirjokansivirales|Crassvirales	Elvirus	Elvirus	Lower clustered then removed
918		Escherichia phage K1E	NC_007637.1	62	TRUE	45.251	Duplodnaviria	Duplodnaviria	Uroviricota	Uroviricota	Caudoviricetes	Caudoviricetes		Thumleimavirales|Kirjokansivirales|Crassvirales	Autographiviridae	Autographiviridae	Molineuxvirinae	Molineuxvirinae	Vectrevirus	Zindervirus|Vectrevirus	Fully clustered
919		Xanthomonas phage OP1	NC_007709.1	59	TRUE	43.785	Duplodnaviria	Duplodnaviria	Uroviricota	Uroviricota	Caudoviricetes	Caudoviricetes		Thumleimavirales|Kirjokansivirales|Crassvirales		novel_family_184_of_Thumleimavirales|Kirjokansivirales|Crassvirales		novel_subfamily_0_of_novel_family_184_of_Thumleimavirales|Kirjokansivirales|Crassvirales	Xipdecavirus	Xipdecavirus	Fully clustered
920		Xanthomonas phage OP2	NC_007710.1	62	TRUE	46.643	Duplodnaviria	Duplodnaviria	Uroviricota	Uroviricota	Caudoviricetes	Caudoviricetes		Thumleimavirales|Kirjokansivirales|Crassvirales		novel_family_85_of_Thumleimavirales|Kirjokansivirales|Crassvirales	Kantovirinae	Kantovirinae	Tsukubavirus	Tsukubavirus	Fully clustered
921		Bacillus phage WBeta	NC_007734.1	53	TRUE	40.867	Duplodnaviria	Duplodnaviria	Uroviricota	Uroviricota	Caudoviricetes	Caudoviricetes		Thumleimavirales|Kirjokansivirales|Crassvirales		novel_family_45_of_Thumleimavirales|Kirjokansivirales|Crassvirales		novel_subfamily_0_of_novel_family_45_of_Thumleimavirales|Kirjokansivirales|Crassvirales	Wbetavirus	Wbetavirus	Fully clustered
922		Escherichia phage phiV10	NC_007804.2	55	TRUE	39.104	Duplodnaviria	Duplodnaviria	Uroviricota	Uroviricota	Caudoviricetes	Caudoviricetes		Thumleimavirales|Kirjokansivirales|Crassvirales		novel_family_172_of_Thumleimavirales|Kirjokansivirales|Crassvirales		novel_subfamily_2_of_novel_family_172_of_Thumleimavirales|Kirjokansivirales|Crassvirales	Uetakevirus	Uetakevirus	Fully clustered
923		Pseudomonas phage F10	NC_007805.1	63	TRUE	39.199	Duplodnaviria	Duplodnaviria	Uroviricota	Uroviricota	Caudoviricetes	Caudoviricetes		Thumleimavirales|Kirjokansivirales|Crassvirales		novel_family_165_of_Thumleimavirales|Kirjokansivirales|Crassvirales		novel_subfamily_0_of_novel_family_165_of_Thumleimavirales|Kirjokansivirales|Crassvirales		novel_genus_2_of_novel_subfamily_0_of_novel_family_165_of_Thumleimavirales|Kirjokansivirales|Crassvirales	Fully clustered
924		Pseudomonas phage 73	NC_007806.1	52	TRUE	42.999	Duplodnaviria	Duplodnaviria	Uroviricota	Uroviricota	Caudoviricetes	Caudoviricetes		Thumleimavirales|Kirjokansivirales|Crassvirales		Mesyanzhinovviridae		novel_subfamily_3_of_Mesyanzhinovviridae	Septimatrevirus	Septimatrevirus	Fully clustered
925		Pseudomonas phage 119X	NC_007807.1	53	TRUE	43.365	Duplodnaviria	Duplodnaviria	Uroviricota	Uroviricota	Caudoviricetes	Caudoviricetes		novel_order_5_of_Caudoviricetes	Fredfastierviridae	Fredfastierviridae		novel_subfamily_0_of_Fredfastierviridae	Jamesmcgillvirus	Jamesmcgillvirus	Fully clustered
926		Pseudomonas phage PA11	NC_007808.1	70	TRUE	49.639	Duplodnaviria	Duplodnaviria	Uroviricota	Uroviricota	Caudoviricetes	Caudoviricetes		Thumleimavirales|Kirjokansivirales|Crassvirales	Zobellviridae	Zobellviridae		novel_subfamily_2_of_Zobellviridae	Paundecimvirus	Paundecimvirus	Fully clustered
927		Pseudomonas phage M6	NC_007809.1	85	TRUE	59.446	Duplodnaviria	Duplodnaviria	Uroviricota	Uroviricota	Caudoviricetes	Caudoviricetes		Thumleimavirales|Kirjokansivirales|Crassvirales	Mesyanzhinovviridae	Mesyanzhinovviridae	Rabinowitzvirinae	Bradleyvirinae|Rabinowitzvirinae	Yuavirus	Yuavirus	Fully clustered
928		Pseudomonas phage F8	NC_007810.1	91	TRUE	66.015	Duplodnaviria	Duplodnaviria	Uroviricota	Uroviricota	Caudoviricetes	Caudoviricetes		Thumleimavirales|Kirjokansivirales|Crassvirales		novel_family_182_of_Thumleimavirales|Kirjokansivirales|Crassvirales		novel_subfamily_0_of_novel_family_182_of_Thumleimavirales|Kirjokansivirales|Crassvirales	Pbunavirus	Pbunavirus	Fully clustered
929		Bacillus phage Fah	NC_007814.1	50	TRUE	37.974	Duplodnaviria	Duplodnaviria	Uroviricota	Uroviricota	Caudoviricetes	Caudoviricetes		Thumleimavirales|Kirjokansivirales|Crassvirales		novel_family_45_of_Thumleimavirales|Kirjokansivirales|Crassvirales		novel_subfamily_0_of_novel_family_45_of_Thumleimavirales|Kirjokansivirales|Crassvirales	Wbetavirus	Wbetavirus	Fully clustered
930		Escherichia phage ID2 Moscow/ID/2001	NC_007817.1	11	TRUE	5.486	Monodnaviria	Monodnaviria	Phixviricota	Hofneiviricota|Saleviricota|Phixviricota	Malgrandaviricetes	Faserviricetes|Huolimaviricetes|Malgrandaviricetes	Petitvirales		Microviridae		Bullavirinae		Gequatrovirus		Fully clustered
931		Escherichia phage ID21	NC_007818.1	10	TRUE	6.068	Monodnaviria	Monodnaviria	Phixviricota	Hofneiviricota|Saleviricota|Phixviricota	Malgrandaviricetes	Faserviricetes|Huolimaviricetes|Malgrandaviricetes	Petitvirales		Microviridae		Bullavirinae		Alphatrevirus		Fully clustered
932		Escherichia phage ID32	NC_007819.1	10	TRUE	6.071	Monodnaviria	Monodnaviria	Phixviricota	Hofneiviricota|Saleviricota|Phixviricota	Malgrandaviricetes	Faserviricetes|Huolimaviricetes|Malgrandaviricetes	Petitvirales		Microviridae		Bullavirinae		Alphatrevirus		Fully clustered
933		Escherichia phage NC35	NC_007820.1	10	TRUE	6.039	Monodnaviria	Monodnaviria	Phixviricota	Hofneiviricota|Saleviricota|Phixviricota	Malgrandaviricetes	Faserviricetes|Huolimaviricetes|Malgrandaviricetes	Petitvirales		Microviridae		Bullavirinae		Alphatrevirus		Fully clustered
934		Enterobacteria phage WA13	NC_007821.1	10	TRUE	6.068	Monodnaviria	Monodnaviria	Phixviricota	Hofneiviricota|Saleviricota|Phixviricota	Malgrandaviricetes	Faserviricetes|Huolimaviricetes|Malgrandaviricetes	Petitvirales		Microviridae		Bullavirinae		Alphatrevirus		Fully clustered
935		Escherichia phage WA45	NC_007822.1	10	TRUE	6.068	Monodnaviria	Monodnaviria	Phixviricota	Hofneiviricota|Saleviricota|Phixviricota	Malgrandaviricetes	Faserviricetes|Huolimaviricetes|Malgrandaviricetes	Petitvirales		Microviridae		Bullavirinae		Alphatrevirus		Fully clustered
936		Escherichia phage NC28	NC_007823.1	10	TRUE	6.065	Monodnaviria	Monodnaviria	Phixviricota	Hofneiviricota|Saleviricota|Phixviricota	Malgrandaviricetes	Faserviricetes|Huolimaviricetes|Malgrandaviricetes	Petitvirales		Microviridae		Bullavirinae		Alphatrevirus		Fully clustered
937		Escherichia phage ID62	NC_007824.1	10	TRUE	6.051	Monodnaviria	Monodnaviria	Phixviricota	Hofneiviricota|Saleviricota|Phixviricota	Malgrandaviricetes	Faserviricetes|Huolimaviricetes|Malgrandaviricetes	Petitvirales		Microviridae		Bullavirinae		Alphatrevirus		Fully clustered
938		Escherichia phage ID52	NC_007825.1	11	TRUE	5.538	Monodnaviria	Monodnaviria	Phixviricota	Hofneiviricota|Saleviricota|Phixviricota	Malgrandaviricetes	Faserviricetes|Huolimaviricetes|Malgrandaviricetes	Petitvirales		Microviridae		Bullavirinae		Gequatrovirus		Fully clustered
939		Escherichia phage NC29	NC_007827.1	10	TRUE	6.259	Monodnaviria	Monodnaviria	Phixviricota	Hofneiviricota|Saleviricota|Phixviricota	Malgrandaviricetes	Faserviricetes|Huolimaviricetes|Malgrandaviricetes	Petitvirales		Microviridae		Bullavirinae		Alphatrevirus		Fully clustered
940		Enterobacteria phage ID18	NC_007856.1	11	TRUE	5.486	Monodnaviria	Monodnaviria	Phixviricota	Hofneiviricota|Saleviricota|Phixviricota	Malgrandaviricetes	Faserviricetes|Huolimaviricetes|Malgrandaviricetes	Petitvirales		Microviridae		Bullavirinae		Gequatrovirus		Fully clustered
941		Sodalis phage phiSG1	NC_007902.1	47	TRUE	52.162	Duplodnaviria	Duplodnaviria	Uroviricota	Uroviricota	Caudoviricetes	Caudoviricetes		Thumleimavirales|Kirjokansivirales|Crassvirales		novel_family_148_of_Thumleimavirales|Kirjokansivirales|Crassvirales		novel_subfamily_0_of_novel_family_148_of_Thumleimavirales|Kirjokansivirales|Crassvirales		novel_genus_0_of_novel_subfamily_0_of_novel_family_148_of_Thumleimavirales|Kirjokansivirales|Crassvirales	Fully clustered
942		His 1 virus	NC_007914.1	35	TRUE	14.462		No Realm							Halspiviridae				Salterprovirus		Edges removed
943		Clostridium phage phi CD119	NC_007917.1	79	TRUE	53.325	Duplodnaviria	Duplodnaviria	Uroviricota	Uroviricota	Caudoviricetes	Caudoviricetes		Thumleimavirales|Kirjokansivirales|Crassvirales		novel_family_53_of_Thumleimavirales|Kirjokansivirales|Crassvirales		novel_subfamily_0_of_novel_family_53_of_Thumleimavirales|Kirjokansivirales|Crassvirales	Lubbockvirus	Lubbockvirus	Fully clustered
944		His2 virus	NC_007918.1	35	TRUE	16.067	Monodnaviria	Monodnaviria	Saleviricota	Hofneiviricota|Saleviricota|Phixviricota	Huolimaviricetes	Faserviricetes|Huolimaviricetes|Malgrandaviricetes	Haloruvirales		Pleolipoviridae				Gammapleolipovirus		Fully clustered
945		Lactobacillus phage KC5a	NC_007924.1	61	TRUE	38.239	Duplodnaviria	Duplodnaviria	Uroviricota	Uroviricota	Caudoviricetes	Caudoviricetes		Thumleimavirales|Kirjokansivirales|Crassvirales		novel_family_51_of_Thumleimavirales|Kirjokansivirales|Crassvirales		novel_subfamily_0_of_novel_family_51_of_Thumleimavirales|Kirjokansivirales|Crassvirales		novel_genus_0_of_novel_subfamily_0_of_novel_family_51_of_Thumleimavirales|Kirjokansivirales|Crassvirales	Fully clustered
946		Streptomyces phage mu1/6	NC_007967.1	52	TRUE	38.194	Duplodnaviria	Duplodnaviria	Uroviricota	Uroviricota	Caudoviricetes	Caudoviricetes		Thumleimavirales|Kirjokansivirales|Crassvirales		novel_family_296_of_Thumleimavirales|Kirjokansivirales|Crassvirales		novel_subfamily_0_of_novel_family_296_of_Thumleimavirales|Kirjokansivirales|Crassvirales		novel_genus_0_of_novel_subfamily_0_of_novel_family_296_of_Thumleimavirales|Kirjokansivirales|Crassvirales	Lower clustered then removed
947		Escherichia phage K1-5	NC_008152.1	52	TRUE	44.385	Duplodnaviria	Duplodnaviria	Uroviricota	Uroviricota	Caudoviricetes	Caudoviricetes		Thumleimavirales|Kirjokansivirales|Crassvirales	Autographiviridae	Autographiviridae	Molineuxvirinae	Molineuxvirinae	Vectrevirus	Zindervirus|Vectrevirus	Fully clustered
948		Pasteurella phage F108	NC_008193.1	44	TRUE	30.505	Duplodnaviria	Duplodnaviria	Uroviricota	Uroviricota	Caudoviricetes	Caudoviricetes		Thumleimavirales|Kirjokansivirales|Crassvirales	Peduoviridae	Peduoviridae		novel_subfamily_2_of_Peduoviridae	Irtavirus	Irtavirus	Fully clustered
949		Mycobacterium phage 244	NC_008194.1	142	TRUE	74.483	Duplodnaviria	Duplodnaviria	Uroviricota	Uroviricota	Caudoviricetes	Caudoviricetes		Thumleimavirales|Kirjokansivirales|Crassvirales		novel_family_320_of_Thumleimavirales|Kirjokansivirales|Crassvirales		novel_subfamily_1_of_novel_family_320_of_Thumleimavirales|Kirjokansivirales|Crassvirales	Kostyavirus	Kostyavirus	Fully clustered
950		Mycobacterium phage Cooper	NC_008195.1	99	TRUE	70.654	Duplodnaviria	Duplodnaviria	Uroviricota	Uroviricota	Caudoviricetes	Caudoviricetes		Thumleimavirales|Kirjokansivirales|Crassvirales		novel_family_280_of_Thumleimavirales|Kirjokansivirales|Crassvirales	Bclasvirinae	Bclasvirinae	Coopervirus	Coopervirus	Fully clustered
951		Mycobacterium phage Llij	NC_008196.1	100	TRUE	56.852	Duplodnaviria	Duplodnaviria	Uroviricota	Uroviricota	Caudoviricetes	Caudoviricetes		Thumleimavirales|Kirjokansivirales|Crassvirales		novel_family_322_of_Thumleimavirales|Kirjokansivirales|Crassvirales	Gracegardnervirinae	Gracegardnervirinae	Cheoctovirus	Cheoctovirus	Fully clustered
952		Mycobacterium phage Orion	NC_008197.1	100	TRUE	68.427	Duplodnaviria	Duplodnaviria	Uroviricota	Uroviricota	Caudoviricetes	Caudoviricetes		Thumleimavirales|Kirjokansivirales|Crassvirales		novel_family_280_of_Thumleimavirales|Kirjokansivirales|Crassvirales	Bclasvirinae	Bclasvirinae	Pegunavirus	Pegunavirus	Fully clustered
953		Mycobacterium phage PBI1	NC_008198.1	81	TRUE	64.494	Duplodnaviria	Duplodnaviria	Uroviricota	Uroviricota	Caudoviricetes	Caudoviricetes		Thumleimavirales|Kirjokansivirales|Crassvirales		novel_family_268_of_Thumleimavirales|Kirjokansivirales|Crassvirales	Dclasvirinae	Dclasvirinae	Plotvirus	Plotvirus	Fully clustered
954		Mycobacterium phage Pipefish	NC_008199.1	102	TRUE	69.059	Duplodnaviria	Duplodnaviria	Uroviricota	Uroviricota	Caudoviricetes	Caudoviricetes		Thumleimavirales|Kirjokansivirales|Crassvirales		novel_family_280_of_Thumleimavirales|Kirjokansivirales|Crassvirales	Bclasvirinae	Bclasvirinae	Pipefishvirus	Pipefishvirus	Fully clustered
955		Mycobacterium phage PLot	NC_008200.1	89	TRUE	64.787	Duplodnaviria	Duplodnaviria	Uroviricota	Uroviricota	Caudoviricetes	Caudoviricetes		Thumleimavirales|Kirjokansivirales|Crassvirales		novel_family_268_of_Thumleimavirales|Kirjokansivirales|Crassvirales	Dclasvirinae	Dclasvirinae	Plotvirus	Plotvirus	Fully clustered
956		Mannheimia phage PHL101	NC_008201.1	49	TRUE	34.525	Duplodnaviria	Duplodnaviria	Uroviricota	Uroviricota	Caudoviricetes	Caudoviricetes		Thumleimavirales|Kirjokansivirales|Crassvirales	Peduoviridae	Peduoviridae		novel_subfamily_1_of_Peduoviridae	Baylorvirus	Baylorvirus	Fully clustered
957		Mycobacterium phage Halo	NC_008202.2	64	TRUE	42.289	Duplodnaviria	Duplodnaviria	Uroviricota	Uroviricota	Caudoviricetes	Caudoviricetes		Thumleimavirales|Kirjokansivirales|Crassvirales		novel_family_312_of_Thumleimavirales|Kirjokansivirales|Crassvirales	Gclasvirinae	Gclasvirinae	Liefievirus	Liefievirus	Fully clustered
958		Mycobacterium phage Che12	NC_008203.1	98	TRUE	52.047	Duplodnaviria	Duplodnaviria	Uroviricota	Uroviricota	Caudoviricetes	Caudoviricetes		Thumleimavirales|Kirjokansivirales|Crassvirales		novel_family_317_of_Thumleimavirales|Kirjokansivirales|Crassvirales		novel_subfamily_0_of_novel_family_317_of_Thumleimavirales|Kirjokansivirales|Crassvirales	Fromanvirus	Fromanvirus	Fully clustered
959		Mycobacterium phage Qyrzula	NC_008204.1	81	TRUE	67.188	Duplodnaviria	Duplodnaviria	Uroviricota	Uroviricota	Caudoviricetes	Caudoviricetes		Thumleimavirales|Kirjokansivirales|Crassvirales		novel_family_280_of_Thumleimavirales|Kirjokansivirales|Crassvirales	Bclasvirinae	Bclasvirinae	Rosebushvirus	Rosebushvirus	Fully clustered
960		Mycobacterium phage PMC	NC_008205.1	104	TRUE	56.692	Duplodnaviria	Duplodnaviria	Uroviricota	Uroviricota	Caudoviricetes	Caudoviricetes		Thumleimavirales|Kirjokansivirales|Crassvirales		novel_family_322_of_Thumleimavirales|Kirjokansivirales|Crassvirales	Gracegardnervirinae	Gracegardnervirinae	Cheoctovirus	Cheoctovirus	Fully clustered
961		Mycobacterium phage Wildcat	NC_008206.2	148	TRUE	78.296	Duplodnaviria	Duplodnaviria	Uroviricota	Uroviricota	Caudoviricetes	Caudoviricetes		Thumleimavirales|Kirjokansivirales|Crassvirales	Vilmaviridae	Vilmaviridae		novel_subfamily_0_of_Vilmaviridae	Wildcatvirus	Wildcatvirus	Lower clustered then removed
962		Mycobacterium phage Catera	NC_008207.1	218	TRUE	153.766	Duplodnaviria	Duplodnaviria	Uroviricota	Uroviricota	Caudoviricetes	Caudoviricetes		Thumleimavirales|Kirjokansivirales|Crassvirales		novel_family_257_of_Thumleimavirales|Kirjokansivirales|Crassvirales	Ceeclamvirinae	Ceeclamvirinae	Bixzunavirus	Bixzunavirus	Fully clustered
963		Aeromonas phage 25	NC_008208.1	242	TRUE	161.475	Duplodnaviria	Duplodnaviria	Uroviricota	Uroviricota	Caudoviricetes	Caudoviricetes		Thumleimavirales|Kirjokansivirales|Crassvirales	Straboviridae	Straboviridae		Tevenvirinae|Twarogvirinae	Tulanevirus	Tulanevirus	Fully clustered
964		Clostridium phage phiSM101	NC_008265.1	53	TRUE	38.092	Duplodnaviria	Duplodnaviria	Uroviricota	Uroviricota	Caudoviricetes	Caudoviricetes		Thumleimavirales|Kirjokansivirales|Crassvirales		novel_family_43_of_Thumleimavirales|Kirjokansivirales|Crassvirales		novel_subfamily_0_of_novel_family_43_of_Thumleimavirales|Kirjokansivirales|Crassvirales		novel_genus_0_of_novel_subfamily_0_of_novel_family_43_of_Thumleimavirales|Kirjokansivirales|Crassvirales	Fully clustered
965		Pseudomonas phage PRR1	NC_008294.1	4	TRUE	3.573	Riboviria	Riboviria	Lenarviricota	Duplornaviricota|Lenarviricota	Leviviricetes	Vidaverviricetes|Leviviricetes	Norzivirales		Fiersviridae				Perrunavirus		Lower clustered then removed
966		Synechococcus phage syn9	NC_008296.2	226	TRUE	177.3	Duplodnaviria	Duplodnaviria	Uroviricota	Uroviricota	Caudoviricetes	Caudoviricetes		Thumleimavirales|Kirjokansivirales|Crassvirales	Kyanoviridae	Kyanoviridae		novel_subfamily_1_of_Kyanoviridae	Ormenosvirus	Ormenosvirus	Fully clustered
967		Lactococcus phage P008	NC_008363.1	58	TRUE	28.538	Duplodnaviria	Duplodnaviria	Uroviricota	Uroviricota	Caudoviricetes	Caudoviricetes		Thumleimavirales|Kirjokansivirales|Crassvirales		novel_family_28_of_Thumleimavirales|Kirjokansivirales|Crassvirales		novel_subfamily_0_of_novel_family_28_of_Thumleimavirales|Kirjokansivirales|Crassvirales	Skunavirus	Skunavirus	Fully clustered
968		Lactococcus phage Q54	NC_008364.1	47	TRUE	26.537	Duplodnaviria	Duplodnaviria	Uroviricota	Uroviricota	Caudoviricetes	Caudoviricetes		Thumleimavirales|Kirjokansivirales|Crassvirales		novel_family_30_of_Thumleimavirales|Kirjokansivirales|Crassvirales		novel_subfamily_0_of_novel_family_30_of_Thumleimavirales|Kirjokansivirales|Crassvirales	Questintvirus	Questintvirus	Lower clustered then removed
969		Phormidium phage Pf-WMP4	NC_008367.1	45	TRUE	40.938	Duplodnaviria	Duplodnaviria	Uroviricota	Uroviricota	Caudoviricetes	Caudoviricetes		novel_order_6_of_Caudoviricetes		novel_family_1_of_novel_order_6_of_Caudoviricetes		novel_subfamily_0_of_novel_family_1_of_novel_order_6_of_Caudoviricetes	Wumpquatrovirus	Wumpquatrovirus	Lower clustered then removed
970		Lactococcus phage 712	NC_008370.1	55	TRUE	30.51	Duplodnaviria	Duplodnaviria	Uroviricota	Uroviricota	Caudoviricetes	Caudoviricetes		Thumleimavirales|Kirjokansivirales|Crassvirales		novel_family_28_of_Thumleimavirales|Kirjokansivirales|Crassvirales		novel_subfamily_0_of_novel_family_28_of_Thumleimavirales|Kirjokansivirales|Crassvirales	Skunavirus	Skunavirus	Fully clustered
971		Lactococcus virus jj50	NC_008371.1	49	TRUE	27.453	Duplodnaviria	Duplodnaviria	Uroviricota	Uroviricota	Caudoviricetes	Caudoviricetes		Thumleimavirales|Kirjokansivirales|Crassvirales		novel_family_28_of_Thumleimavirales|Kirjokansivirales|Crassvirales		novel_subfamily_0_of_novel_family_28_of_Thumleimavirales|Kirjokansivirales|Crassvirales	Skunavirus	Skunavirus	Fully clustered
972		Geobacillus phage GBSV1	NC_008376.2	54	TRUE	34.683	Duplodnaviria	Duplodnaviria	Uroviricota	Uroviricota	Caudoviricetes	Caudoviricetes		Thumleimavirales|Kirjokansivirales|Crassvirales		novel_family_37_of_Thumleimavirales|Kirjokansivirales|Crassvirales		novel_subfamily_0_of_novel_family_37_of_Thumleimavirales|Kirjokansivirales|Crassvirales	Svunavirus	Svunavirus	Fully clustered
973		Stx2-converting phage 86	NC_008464.1	81	TRUE	60.238	Duplodnaviria	Duplodnaviria	Uroviricota	Uroviricota	Caudoviricetes	Caudoviricetes		Thumleimavirales|Kirjokansivirales|Crassvirales		novel_family_154_of_Thumleimavirales|Kirjokansivirales|Crassvirales	Sepvirinae	Sepvirinae	Traversvirus	Traversvirus	Fully clustered
974		Escherichia phage RB32	NC_008515.1	270	TRUE	165.89	Duplodnaviria	Duplodnaviria	Uroviricota	Uroviricota	Caudoviricetes	Caudoviricetes		Thumleimavirales|Kirjokansivirales|Crassvirales	Straboviridae	Straboviridae	Tevenvirinae	Tevenvirinae|Twarogvirinae	Tequatrovirus	Tequatrovirus|Mosigvirus	Fully clustered
975		Microcystis phage LMM01	NC_008562.1	184	TRUE	162.109	Duplodnaviria	Duplodnaviria	Uroviricota	Uroviricota	Caudoviricetes	Caudoviricetes		Thumleimavirales|Kirjokansivirales|Crassvirales		novel_family_206_of_Thumleimavirales|Kirjokansivirales|Crassvirales		novel_subfamily_0_of_novel_family_206_of_Thumleimavirales|Kirjokansivirales|Crassvirales	Fukuivirus	Fukuivirus	Fully clustered
976		Ralstonia phage RSM1	NC_008574.2	15	TRUE	9.004	Monodnaviria	Monodnaviria	Hofneiviricota	Hofneiviricota|Saleviricota|Phixviricota	Faserviricetes	Faserviricetes|Huolimaviricetes|Malgrandaviricetes	Tubulavirales		Inoviridae				Habenivirus		Fully clustered
977		Ralstonia phage RSS1	NC_008575.1	12	TRUE	6.662	Monodnaviria	Monodnaviria	Hofneiviricota	Hofneiviricota|Saleviricota|Phixviricota	Faserviricetes	Faserviricetes|Huolimaviricetes|Malgrandaviricetes	Tubulavirales		Inoviridae				Restivirus		Fully clustered
978		Staphylococcus phage phinm1	NC_008583.1	64	TRUE	43.128	Duplodnaviria	Duplodnaviria	Uroviricota	Uroviricota	Caudoviricetes	Caudoviricetes		Thumleimavirales|Kirjokansivirales|Crassvirales		novel_family_59_of_Thumleimavirales|Kirjokansivirales|Crassvirales	Azeredovirinae	Bronfenbrennervirinae|Azeredovirinae	Dubowvirus	Dubowvirus	Fully clustered
979		Thermus phage phiYS40	NC_008584.1	170	TRUE	152.372	Duplodnaviria	Duplodnaviria	Uroviricota	Uroviricota	Caudoviricetes	Caudoviricetes		Thumleimavirales|Kirjokansivirales|Crassvirales		novel_family_243_of_Thumleimavirales|Kirjokansivirales|Crassvirales		novel_subfamily_0_of_novel_family_243_of_Thumleimavirales|Kirjokansivirales|Crassvirales		novel_genus_0_of_novel_subfamily_0_of_novel_family_243_of_Thumleimavirales|Kirjokansivirales|Crassvirales	Fully clustered
980		Staphylococcus phage phiNM3	NC_008617.1	65	TRUE	44.061	Duplodnaviria	Duplodnaviria	Uroviricota	Uroviricota	Caudoviricetes	Caudoviricetes		Thumleimavirales|Kirjokansivirales|Crassvirales		novel_family_59_of_Thumleimavirales|Kirjokansivirales|Crassvirales	Bronfenbrennervirinae	Bronfenbrennervirinae|Azeredovirinae	Biseptimavirus	Biseptimavirus	Fully clustered
981		Staphylococcus virus 108PVL	NC_008689.1	59	TRUE	44.857	Duplodnaviria	Duplodnaviria	Uroviricota	Uroviricota	Caudoviricetes	Caudoviricetes		Thumleimavirales|Kirjokansivirales|Crassvirales		novel_family_59_of_Thumleimavirales|Kirjokansivirales|Crassvirales	Bronfenbrennervirinae	Bronfenbrennervirinae|Azeredovirinae	Peeveelvirus	Peeveelvirus	Fully clustered
982		Yersinia phage Berlin	NC_008694.1	45	TRUE	38.564	Duplodnaviria	Duplodnaviria	Uroviricota	Uroviricota	Caudoviricetes	Caudoviricetes		Thumleimavirales|Kirjokansivirales|Crassvirales	Autographiviridae	Autographiviridae	Studiervirinae	Studiervirinae	Berlinvirus	Berlinvirus	Fully clustered
983		Archaeal BJ1 virus	NC_008695.1	70	TRUE	42.271	Duplodnaviria	Duplodnaviria	Uroviricota	Uroviricota	Caudoviricetes	Caudoviricetes	Kirjokansivirales	Thumleimavirales|Kirjokansivirales|Crassvirales	Graaviviridae	Graaviviridae		novel_subfamily_0_of_Graaviviridae	Beejeyvirus	Beejeyvirus	Fully clustered
984		Pseudomonas phage DMS3	NC_008717.1	52	TRUE	36.415	Duplodnaviria	Duplodnaviria	Uroviricota	Uroviricota	Caudoviricetes	Caudoviricetes		Thumleimavirales|Kirjokansivirales|Crassvirales		novel_family_123_of_Thumleimavirales|Kirjokansivirales|Crassvirales		novel_subfamily_0_of_novel_family_123_of_Thumleimavirales|Kirjokansivirales|Crassvirales	Casadabanvirus	Casadabanvirus	Fully clustered
985		Escherichia phage N4	NC_008720.1	72	TRUE	70.153	Duplodnaviria	Duplodnaviria	Uroviricota	Uroviricota	Caudoviricetes	Caudoviricetes		Thumleimavirales|Kirjokansivirales|Crassvirales	Schitoviridae	Schitoviridae	Enquatrovirinae	Enquatrovirinae|Rothmandenesvirinae|Erskinevirinae	Enquatrovirus	Enquatrovirus	Fully clustered
986		Streptococcus phage SMP	NC_008721.2	48	TRUE	36.019	Duplodnaviria	Duplodnaviria	Uroviricota	Uroviricota	Caudoviricetes	Caudoviricetes		Thumleimavirales|Kirjokansivirales|Crassvirales		novel_family_62_of_Thumleimavirales|Kirjokansivirales|Crassvirales		novel_subfamily_0_of_novel_family_62_of_Thumleimavirales|Kirjokansivirales|Crassvirales		novel_genus_0_of_novel_subfamily_0_of_novel_family_62_of_Thumleimavirales|Kirjokansivirales|Crassvirales	Fully clustered
987		Staphylococcus phage CNPH82	NC_008722.1	65	TRUE	43.42	Duplodnaviria	Duplodnaviria	Uroviricota	Uroviricota	Caudoviricetes	Caudoviricetes		Thumleimavirales|Kirjokansivirales|Crassvirales		novel_family_59_of_Thumleimavirales|Kirjokansivirales|Crassvirales		Bronfenbrennervirinae|Azeredovirinae	Rockefellervirus	Rockefellervirus	Fully clustered
988		Staphylococcus phage PH15	NC_008723.1	68	TRUE	44.041	Duplodnaviria	Duplodnaviria	Uroviricota	Uroviricota	Caudoviricetes	Caudoviricetes		Thumleimavirales|Kirjokansivirales|Crassvirales		novel_family_59_of_Thumleimavirales|Kirjokansivirales|Crassvirales		Bronfenbrennervirinae|Azeredovirinae	Rockefellervirus	Rockefellervirus	Fully clustered
989		Staphylococcus phage phiETA2	NC_008798.1	69	TRUE	43.265	Duplodnaviria	Duplodnaviria	Uroviricota	Uroviricota	Caudoviricetes	Caudoviricetes		Thumleimavirales|Kirjokansivirales|Crassvirales		novel_family_59_of_Thumleimavirales|Kirjokansivirales|Crassvirales	Azeredovirinae	Bronfenbrennervirinae|Azeredovirinae	Dubowvirus	Dubowvirus	Fully clustered
990		Staphylococcus phage phiETA3	NC_008799.1	68	TRUE	43.282	Duplodnaviria	Duplodnaviria	Uroviricota	Uroviricota	Caudoviricetes	Caudoviricetes		Thumleimavirales|Kirjokansivirales|Crassvirales		novel_family_59_of_Thumleimavirales|Kirjokansivirales|Crassvirales	Azeredovirinae	Bronfenbrennervirinae|Azeredovirinae	Phietavirus	Phietavirus	Fully clustered
991		Erwinia phage Era103	NC_009014.1	53	TRUE	45.445	Duplodnaviria	Duplodnaviria	Uroviricota	Uroviricota	Caudoviricetes	Caudoviricetes		Thumleimavirales|Kirjokansivirales|Crassvirales	Autographiviridae	Autographiviridae	Molineuxvirinae	Molineuxvirinae	Eracentumvirus	Eracentumvirus	Fully clustered
992		Burkholderia phage BcepF1	NC_009015.1	127	TRUE	72.415	Duplodnaviria	Duplodnaviria	Uroviricota	Uroviricota	Caudoviricetes	Caudoviricetes		Thumleimavirales|Kirjokansivirales|Crassvirales		novel_family_182_of_Thumleimavirales|Kirjokansivirales|Crassvirales		novel_subfamily_0_of_novel_family_182_of_Thumleimavirales|Kirjokansivirales|Crassvirales	Bcepfunavirus	Bcepfunavirus	Lower clustered then removed
993		Vibrio phage VP882	NC_009016.1	71	TRUE	38.197	Duplodnaviria	Duplodnaviria	Uroviricota	Uroviricota	Caudoviricetes	Caudoviricetes		Thumleimavirales|Kirjokansivirales|Crassvirales		Peduoviridae		novel_subfamily_0_of_Peduoviridae	Hapunavirus	Hapunavirus	Fully clustered
994		Streptococcus phage phi3396	NC_009018.1	64	TRUE	38.528	Duplodnaviria	Duplodnaviria	Uroviricota	Uroviricota	Caudoviricetes	Caudoviricetes		Thumleimavirales|Kirjokansivirales|Crassvirales		novel_family_60_of_Thumleimavirales|Kirjokansivirales|Crassvirales		novel_subfamily_0_of_Aliceevansviridae||novel_family_60_of_Thumleimavirales|Kirjokansivirales|Crassvirales		novel_genus_2_of_novel_subfamily_0_of_Aliceevansviridae||novel_family_60_of_Thumleimavirales|Kirjokansivirales|Crassvirales	Fully clustered
995		Clostridioides phage phiC2	NC_009231.1	82	TRUE	56.538	Duplodnaviria	Duplodnaviria	Uroviricota	Uroviricota	Caudoviricetes	Caudoviricetes		Thumleimavirales|Kirjokansivirales|Crassvirales		novel_family_53_of_Thumleimavirales|Kirjokansivirales|Crassvirales		novel_subfamily_0_of_novel_family_53_of_Thumleimavirales|Kirjokansivirales|Crassvirales	Yongloolinvirus	Yongloolinvirus	Fully clustered
996		Salmonella phage SETP3	NC_009232.2	63	TRUE	42.572	Duplodnaviria	Duplodnaviria	Uroviricota	Uroviricota	Caudoviricetes	Caudoviricetes		Thumleimavirales|Kirjokansivirales|Crassvirales		novel_family_152_of_Thumleimavirales|Kirjokansivirales|Crassvirales	Guernseyvirinae	Guernseyvirinae	Jerseyvirus	Jerseyvirus	Fully clustered
997		Burkholderia phage phiE202	NC_009234.1	48	TRUE	35.741	Duplodnaviria	Duplodnaviria	Uroviricota	Uroviricota	Caudoviricetes	Caudoviricetes		Thumleimavirales|Kirjokansivirales|Crassvirales	Peduoviridae	Peduoviridae		novel_subfamily_1_of_Peduoviridae	Tigrvirus	Tigrvirus|Duodecimduovirus	Fully clustered
998		Burkholderia phage phi644-2	NC_009235.2	71	TRUE	48.674	Duplodnaviria	Duplodnaviria	Uroviricota	Uroviricota	Caudoviricetes	Caudoviricetes		Thumleimavirales|Kirjokansivirales|Crassvirales		novel_family_157_of_Thumleimavirales|Kirjokansivirales|Crassvirales		novel_subfamily_0_of_novel_family_157_of_Thumleimavirales|Kirjokansivirales|Crassvirales	Stanholtvirus	Stanholtvirus	Fully clustered
999		Burkholderia phage phiE12-2	NC_009236.1	50	TRUE	36.69	Duplodnaviria	Duplodnaviria	Uroviricota	Uroviricota	Caudoviricetes	Caudoviricetes		Thumleimavirales|Kirjokansivirales|Crassvirales	Peduoviridae	Peduoviridae		novel_subfamily_1_of_Peduoviridae	Duodecimduovirus	Tigrvirus|Duodecimduovirus	Fully clustered
1000		Burkholderia phage phiE255	NC_009237.1	55	TRUE	37.446	Duplodnaviria	Duplodnaviria	Uroviricota	Uroviricota	Caudoviricetes	Caudoviricetes		Thumleimavirales|Kirjokansivirales|Crassvirales		novel_family_121_of_Thumleimavirales|Kirjokansivirales|Crassvirales		novel_subfamily_0_of_novel_family_121_of_Thumleimavirales|Kirjokansivirales|Crassvirales	Bcepmuvirus	Bcepmuvirus	Fully clustered
1001		Ralstonia phage RSA1	NC_009382.1	51	TRUE	38.76	Duplodnaviria	Duplodnaviria	Uroviricota	Uroviricota	Caudoviricetes	Caudoviricetes		Thumleimavirales|Kirjokansivirales|Crassvirales	Peduoviridae	Peduoviridae		novel_subfamily_1_of_Peduoviridae	Aresaunavirus	Aresaunavirus|Arsyunavirus	Fully clustered
1002		Burkholderia phage BcepGomr	NC_009447.1	75	TRUE	52.414	Duplodnaviria	Duplodnaviria	Uroviricota	Uroviricota	Caudoviricetes	Caudoviricetes		Thumleimavirales|Kirjokansivirales|Crassvirales		Mesyanzhinovviridae		novel_subfamily_0_of_Mesyanzhinovviridae		novel_genus_0_of_novel_subfamily_0_of_Mesyanzhinovviridae	Lower clustered then removed
1003		Acidianus bottle-shaped virus	NC_009452.1	57	TRUE	23.814		No Realm							Ampullaviridae				Bottigliavirus		Fully clustered
1004		Enterobacteria phage cdtI	NC_009514.1	60	TRUE	47.021	Duplodnaviria	Duplodnaviria	Uroviricota	Uroviricota	Caudoviricetes	Caudoviricetes		Thumleimavirales|Kirjokansivirales|Crassvirales		novel_family_154_of_Thumleimavirales|Kirjokansivirales|Crassvirales		Sepvirinae		novel_genus_3_of_Sepvirinae	Fully clustered
1005		Staphylococcus phage 80alpha	NC_009526.1	73	TRUE	43.864	Duplodnaviria	Duplodnaviria	Uroviricota	Uroviricota	Caudoviricetes	Caudoviricetes		Thumleimavirales|Kirjokansivirales|Crassvirales		novel_family_59_of_Thumleimavirales|Kirjokansivirales|Crassvirales	Azeredovirinae	Bronfenbrennervirinae|Azeredovirinae	Dubowvirus	Dubowvirus	Fully clustered
1006		Synechococcus phage Syn5	NC_009531.1	61	TRUE	46.214	Duplodnaviria	Duplodnaviria	Uroviricota	Uroviricota	Caudoviricetes	Caudoviricetes		Thumleimavirales|Kirjokansivirales|Crassvirales	Autographiviridae	Autographiviridae		novel_subfamily_6_of_Autographiviridae	Voetvirus	Voetvirus	Fully clustered
1007		Escherichia phage Tls	NC_009540.1	87	TRUE	49.902	Duplodnaviria	Duplodnaviria	Uroviricota	Uroviricota	Caudoviricetes	Caudoviricetes		Thumleimavirales|Kirjokansivirales|Crassvirales	Drexlerviridae	Drexlerviridae	Tempevirinae	Tunavirinae|Rogunavirinae|Braunvirinae|Tempevirinae	Tlsvirus	Tlsvirus	Fully clustered
1008		Propionibacterium phage PA6	NC_009541.1	48	TRUE	29.739	Duplodnaviria	Duplodnaviria	Uroviricota	Uroviricota	Caudoviricetes	Caudoviricetes		Thumleimavirales|Kirjokansivirales|Crassvirales		novel_family_310_of_Thumleimavirales|Kirjokansivirales|Crassvirales		novel_subfamily_0_of_novel_family_310_of_Thumleimavirales|Kirjokansivirales|Crassvirales	Pahexavirus	Pahexavirus	Fully clustered
1009		Aeromonas phage phiO18P	NC_009542.2	45	TRUE	33.985	Duplodnaviria	Duplodnaviria	Uroviricota	Uroviricota	Caudoviricetes	Caudoviricetes		Thumleimavirales|Kirjokansivirales|Crassvirales	Peduoviridae	Peduoviridae		novel_subfamily_2_of_Peduoviridae	Bielevirus	Bielevirus	Lower clustered then removed
1010		Xanthomonas phage Xop411	NC_009543.1	58	TRUE	44.52	Duplodnaviria	Duplodnaviria	Uroviricota	Uroviricota	Caudoviricetes	Caudoviricetes		Thumleimavirales|Kirjokansivirales|Crassvirales		novel_family_184_of_Thumleimavirales|Kirjokansivirales|Crassvirales		novel_subfamily_0_of_novel_family_184_of_Thumleimavirales|Kirjokansivirales|Crassvirales	Xipdecavirus	Xipdecavirus	Fully clustered
1011		Phormidium phage Pf-WMP3	NC_009551.1	41	TRUE	43.249	Duplodnaviria	Duplodnaviria	Uroviricota	Uroviricota	Caudoviricetes	Caudoviricetes		novel_order_6_of_Caudoviricetes		novel_family_0_of_novel_order_6_of_Caudoviricetes		novel_subfamily_1_of_novel_family_0_of_novel_order_6_of_Caudoviricetes	Wumptrevirus	Wumptrevirus	Fully clustered
1012		Geobacillus virus E2	NC_009552.3	62	TRUE	40.863	Duplodnaviria	Duplodnaviria	Uroviricota	Uroviricota	Caudoviricetes	Caudoviricetes		Thumleimavirales|Kirjokansivirales|Crassvirales		novel_family_38_of_Thumleimavirales|Kirjokansivirales|Crassvirales		novel_subfamily_0_of_novel_family_38_of_Thumleimavirales|Kirjokansivirales|Crassvirales		novel_genus_0_of_novel_subfamily_0_of_novel_family_38_of_Thumleimavirales|Kirjokansivirales|Crassvirales	Fully clustered
1013		Lactobacillus phage LL-H	NC_009554.1	51	TRUE	34.659	Duplodnaviria	Duplodnaviria	Uroviricota	Uroviricota	Caudoviricetes	Caudoviricetes		Thumleimavirales|Kirjokansivirales|Crassvirales		novel_family_70_of_Thumleimavirales|Kirjokansivirales|Crassvirales		novel_subfamily_0_of_novel_family_70_of_Thumleimavirales|Kirjokansivirales|Crassvirales		novel_genus_0_of_novel_subfamily_0_of_novel_family_70_of_Thumleimavirales|Kirjokansivirales|Crassvirales	Fully clustered
1014		Pyrococcus abyssi virus 1	NC_009597.1	25	TRUE	18.098		No Realm													Edges removed
1015		Microbacterium phage Min1	NC_009603.1	77	TRUE	46.365	Duplodnaviria	Duplodnaviria	Uroviricota	Uroviricota	Caudoviricetes	Caudoviricetes		Thumleimavirales|Kirjokansivirales|Crassvirales		novel_family_306_of_Thumleimavirales|Kirjokansivirales|Crassvirales		novel_subfamily_0_of_novel_family_306_of_Thumleimavirales|Kirjokansivirales|Crassvirales	Minunavirus	Minunavirus	Lower clustered then removed
[truncated: 4,274 more rows]
