# Supplementary material for: Isolation and characterization of 24 phages infecting the plant growth-promoting rhizobacterium Klebsiella sp. M5al
Source: PLoS One. 2025 Feb 21;20(2):e0313947. doi: 10.1371/journal.pone.0313947 (PMC11845039; doi:10.1371/journal.pone.0313947)
Supplement: S6 Table — (XLSX) [file pone.0313947.s015.xlsx]

## Sheet: Table S6
GSVA hit	KLB19	KLB22_R1	KLB29
3300039997.a:Ga0397274_01579	0	11.0214	33.564
3300039925.a:Ga0397264_01064	0	12.1964	27.3499
3300013102.a:Ga0157371_10397577	8.73847	0	8.7474
reads mapped/total	48/1159742	401/1799766	888/1623222
