# Supplementary material for: Isolation and characterization of 24 phages infecting the plant growth-promoting rhizobacterium Klebsiella sp. M5al
Source: PLoS One. 2025 Feb 21;20(2):e0313947. doi: 10.1371/journal.pone.0313947 (PMC11845039; doi:10.1371/journal.pone.0313947)
Supplement: S7 Table — (XLSX) [file pone.0313947.s016.xlsx]

## Sheet: S7 Table
Accessions of all non-redundant Klebsiella infecting phages
MZ504995.1
MZ571827.1
MZ634345.1
OL744215.1
MZ707157.1
ON602745.1
OP103919.1
OP734280.1
NC_028870.1
MK388859.1
MK416013.1
MN101223.1
MN794000.1
NC_047825.1
NC_048024.1
NC_049841.1
MW042797.1
NC_052987.1
MZ612130.1
MZ571831.1
MZ634346.1
OL744218.1
OP013026.1
ON602746.1
OP103920.1
OP764672.1
NC_028977.1
MK380016.1
MK416010.1
MN101224.1
MN794001.1
NC_047841.1
MT425185.1
NC_049842.1
MW042798.1
NC_052988.1
MZ598515.1
MZ571833.1
MZ634347.1
NC_061418.1
OP114732.1
ON602747.1
OP103921.1
OP852425.1
NC_028772.1
MK416022.1
MK422448.1
MN101225.1
MN794002.1
NC_047842.1
MT438396.1
NC_049843.1
MW042799.1
NC_052991.1
MZ398242.1
OK655936.1
MZ634348.1
NC_061419.1
OP125547.1
ON602748.1
OP103922.1
OP970825.1
NC_029099.1
MK416021.1
MK422450.1
MN101226.1
MN794003.1
NC_047849.1
NC_048647.1
NC_049844.1
MW042800.1
MW600722.1
MZ398244.1
OK562429.1
MZ634349.1
NC_061420.1
ON809559.1
ON602749.1
OP103923.1
OP970826.1
KU666550.1
MK416020.1
MK608335.1
MN101227.1
MN781108.1
NC_047850.1
NC_049845.1
MW042801.1
MW722080.1
OK583892.1
MZ634350.1
OM337876.1
ON809560.1
ON602750.1
OP331213.1
OP970827.1
NC_028695.2
MK416019.1
NC_028750.1
MG770379.1
MK448236.1
MN101217.1
MN434096.1
NC_047787.1
NC_048130.1
NC_049834.1
MW042791.1
MW394388.1
MZ374361.1
MZ571828.1
MZ634340.1
OL799328.1
ON571554.1
ON602740.1
OP256047.1
ON755176.1
NC_028760.1
MH633486.1
MK448237.1
MN101218.1
MN585130.1
NC_047798.1
NC_048131.1
NC_049835.1
MW042792.1
MW394389.1
MZ398021.1
MZ571829.1
MZ634341.1
OM687892.1
ON623732.1
ON602741.1
OP267563.1
OP620754.1
NC_028774.1
CP038007.1
MN101219.1
MN434095.1
NC_047799.1
NC_048138.1
NC_049836.1
MW042793.1
MW394390.1
MZ571830.1
MZ634342.1
OM687893.1
ON165415.1
ON602742.1
OP296941.1
OP620755.1
NC_028786.1
MK135468.1
MN101220.1
MN149903.1
NC_047811.1
NC_048143.1
NC_049837.1
MW042794.1
MW394391.1
MZ571832.1
MZ634343.1
OL744210.1
ON880501.1
ON602743.1
OP103917.1
OP620756.1
NC_028800.1
MK380014.1
MK448235.1
MN101221.1
MN149904.1
NC_047817.1
NC_048162.1
NC_049838.1
MW042795.1
MW419910.1
MZ424865.1
MZ571834.1
MZ634344.1
OL744213.1
MZ707156.1
ON602744.1
OP103918.1
OP441381.1
NC_028816.1
MK380015.1
MK416017.1
MN101222.1
MN656993.1
NC_047818.1
NC_048175.1
NC_049840.1
MW042796.1
NC_052975.1
NC_047748.1
NC_047970.1
NC_049449.1
MT939252.1
MW042812.1
NC_054965.1
MZ428226.1
OL539450.1
OK631813.1
OM938992.1
ON602729.1
ON602761.1
OP617748.1
NC_071135.1
NC_023567.2
MK433579.1
NC_042138.1
MN106245.1
NC_047761.1
NC_047971.1
NC_049450.1
MT939253.1
MW119258.1
NC_054966.1
MZ428227.1
OL539453.1
OL865411.1
OM971648.1
ON602730.1
ON602762.1
OP413827.1
NC_071137.1
NC_025418.1
KY271399.1
MK433580.1
MK795385.1
MN176572.1
NC_047771.1
NC_047980.1
NC_049451.1
MT894005.1
MT701588.1
NC_055715.1
MZ428228.1
OL539457.1
OL702938.1
OM971649.1
ON602731.1
ON602765.1
OP413828.1
NC_071138.1
NC_027399.1
KY271400.1
MK433581.1
MK903728.1
MN176573.1
NC_047772.1
NC_047994.1
NC_049452.1
CP058330.1
MT701589.1
NC_055748.1
MZ428229.1
OL539458.1
OL604152.1
ON148527.1
ON602732.1
ON602766.1
OP413829.1
NC_005857.1
KY271401.1
MK433582.1
NC_043469.1
MN176574.1
NC_047773.1
NC_048014.1
NC_049453.1
CP062992.1
MT701592.1
NC_055768.1
MZ836210.1
OL539460.1
OM032871.1
ON148529.1
ON602733.1
ON602767.1
OP413830.1
NC_011043.1
KY271396.1
MK433583.1
MN116494.1
MN166823.1
NC_047779.1
NC_048042.1
NC_049454.1
MT966872.1
MW296877.1
MK630230.1
MN101228.1
MN395284.1
NC_047857.1
NC_048694.1
NC_049846.1
MW042802.1
MW722081.1
OK625527.1
MZ634351.1
OM337877.1
OP079918.1
ON602751.1
OP611406.1
OP172809.1
MK416016.1
MK618657.1
MN101229.1
MN395285.1
NC_047862.1
NC_048700.1
NC_049848.1
MW042803.1
MW722082.1
OL474125.1
OL362270.1
OM630219.1
OP079919.1
ON602752.1
OP114730.1
OP172810.1
NC_031025.1
MK416014.1
MK521905.1
MN101230.1
MT075871.1
NC_047900.1
NC_048732.1
NC_049839.1
MW042804.1
MW495044.2
OL409034.1
OL362271.1
ON107243.1
OP171943.1
ON602753.1
OP114731.1
OQ031075.1
NC_031053.1
MK416009.1
MK521907.1
MN013074.1
MT090077.2
NC_047901.1
NC_048798.1
NC_049847.1
MW042805.1
LC483177.1
OK499980.1
OL362277.1
ON148528.1
ON489264.2
ON602754.1
OP617741.1
OP626794.1
NC_031087.1
MK416008.1
MK693005.1
MN013077.1
MT157285.1
NC_047907.1
NC_048805.1
MT682065.1
MW042806.1
MW672037.1
MZ440881.1
OK499996.1
OL362278.1
ON132389.1
ON602723.1
ON602755.1
OP617742.1
OP785155.1
NC_031095.1
MK416007.1
NC_041899.1
MN013078.1
MT197175.1
NC_047908.1
NC_048873.1
MT757392.1
MW042807.1
NC_054652.1
MZ428221.1
OK499997.1
OL362279.1
MZ172460.1
ON602724.1
ON602756.1
OP617743.1
NC_070650.1
NC_014036.1
MK422451.1
NC_041900.1
MN013081.1
MT251348.1
NC_048656.1
MT813140.1
MW042808.1
NC_054653.1
MZ428222.1
OK499978.1
OL362281.1
ON045001.1
ON602725.1
ON602757.1
OP617744.1
NC_070936.1
NC_019526.1
NC_031924.1
MK422452.1
NC_041980.1
MN013082.1
MT197176.1
NC_047944.1
MT542697.1
MT813141.1
MW042809.1
MZ428223.1
OK499981.1
OL362282.1
ON146449.1
ON602726.1
ON602758.1
OP617745.1
NC_070950.1
NC_020204.1
KY271402.1
MK422454.1
NC_041981.1
MN013084.1
MT360680.1
NC_047968.1
NC_049444.1
MT813142.1
MW042810.1
MW655991.1
MZ428224.1
OL539440.1
OL362283.1
ON202820.1
ON602727.1
ON602759.1
OP617746.1
NC_071128.1
NC_020080.1
KY271395.1
MK422455.1
NC_042041.1
MN013085.1
MT380195.1
NC_047969.1
NC_049448.1
MT708547.1
MW042811.1
MW713578.1
MZ428225.1
OL539448.1
OK631811.1
OM938991.1
ON602728.1
ON602760.1
OP617747.1
NC_071133.1
NC_022343.1
NC_042093.1
MN013087.1
MZ221764.1
MZ890186.1
OL539472.1
OM317910.1
ON323462.1
ON602734.1
CP101896.1
OP413831.1
NC_013647.1
NC_028664.1
MF415413.1
MK448228.1
MN052874.1
MN380459.1
NC_047780.1
NC_048043.1
NC_049462.1
MT966873.1
MW021752.1
MW590329.1
OK019720.1
OL691920.1
MZ602146.1
ON399185.1
ON602735.1
CP101890.1
OP413832.1
NC_013649.2
NC_028670.1
MK448230.1
MN163280.1
MN098327.1
NC_047781.1
NC_048044.1
NC_049467.1
MW042787.1
MW021764.1
MZ318367.1
OK149215.1
OL674249.1
MZ602147.1
ON515458.1
ON602736.1
OP045496.1
OK583893.1
NC_028686.1
MF695815.1
MK448231.1
MK714353.1
MN434092.1
NC_047782.1
NC_048114.1
NC_049472.1
MW042788.1
MW239157.1
MZ208805.1
MZ398245.2
OL606627.1
MZ602148.1
CP072507.1
ON602737.1
OP045497.1
OP481875.1
MK448232.1
MN013086.1
MN434093.1
NC_047783.1
NC_048126.1
MT580897.1
MW042789.1
MW417503.1
MZ322895.1
OK138555.1
MZ634338.1
OL870318.1
ON881905.1
ON602738.1
OP045498.1
OP684128.1
NC_028659.1
MG751100.1
MK448234.1
MN101216.1
MN434094.1
NC_047784.1
NC_048129.1
NC_049833.1
MW042790.1
MW448170.1
MZ359670.1
OK138556.1
MZ634339.1
OL870319.1
ON637170.1
ON602739.1
OP373729.1
ON755175.1
