# Supplementary material for: Isolation and characterization of 24 phages infecting the plant growth-promoting rhizobacterium Klebsiella sp. M5al
Source: PLoS One. 2025 Feb 21;20(2):e0313947. doi: 10.1371/journal.pone.0313947 (PMC11845039; doi:10.1371/journal.pone.0313947)
Supplement: S8 Table — (XLSX) [file pone.0313947.s017.xlsx]

## Sheet: S8 Table
All Straboviridae phages deduplicated
Accession	Organism_Name	Release_Date	Isolate	Species	Genus	Family	Length	Nuc_Completeness	USA	Host	Isolation_Source
HM032710	Acinetobacter phage Ac42	2010-11-10T00:00:00Z		Acinetobacter phage Ac42		Straboviridae	167716	complete		Acinetobacter		gammaproteobacteria
HQ698922	Acinetobacter phage ZZ1	2011-07-16T00:00:00Z		Zedzedvirus zz1	Zedzedvirus	Straboviridae	166687	complete		Acinetobacter baumannii		gammaproteobacteria
MH713599	Acinetobacter phage KARL-1	2018-10-01T00:00:00Z		Lazarusvirus karl	Lazarusvirus	Straboviridae	166560	complete		Acinetobacter baumannii		gammaproteobacteria
MK278860	Acinetobacter phage AbTZA1	2019-01-13T00:00:00Z		Hadassahvirus azbtza1	Hadassahvirus	Straboviridae	168223	complete		Acinetobacter baumannii		gammaproteobacteria
MK240351	Acinetobacter phage Henu6	2019-01-30T00:00:00Z		Zedzedvirus zz1	Zedzedvirus	Straboviridae	166890	complete		Acinetobacter baumannii		gammaproteobacteria
MH165274	Acinetobacter phage AM101	2019-07-02T00:00:00Z		Lazarusvirus am101	Lazarusvirus	Straboviridae	166487	complete		Acinetobacter baumannii		gammaproteobacteria
MN648195	Acinetobacter phage vB_AbaM_Konradin	2019-12-11T00:00:00Z		Lazarusvirus kronadin	Lazarusvirus	Straboviridae	166210	complete		Acinetobacter baumannii		gammaproteobacteria
MN662249	Acinetobacter phage Stupor	2019-12-11T00:00:00Z		Acinetobacter phage Stupor	Lazarusvirus	Straboviridae	164309	complete		Acinetobacter baumannii		gammaproteobacteria
MN709128	Acinetobacter phage vB_AbaM_Berthold	2019-12-25T00:00:00Z		Lazarusvirus berthold	Lazarusvirus	Straboviridae	165927	complete		Acinetobacter baumannii		gammaproteobacteria
MN723850	Acinetobacter phage vB_AbaM_Apostate	2019-12-25T00:00:00Z		Lazarusvirus apostate	Lazarusvirus	Straboviridae	164746	complete		Acinetobacter baumannii		gammaproteobacteria
MN732883	Acinetobacter phage vB_AbaM_Kimel	2020-01-11T00:00:00Z		Lazarusvirus kimel	Lazarusvirus	Straboviridae	167922	complete		Acinetobacter baumannii		gammaproteobacteria
MN782535	Acinetobacter phage vB_AbaM_Lazarus	2020-01-26T00:00:00Z		Lazarusvirus lazarus	Lazarusvirus	Straboviridae	165151	complete		Acinetobacter baumannii		gammaproteobacteria
MN864865	Acinetobacter phage vB_AbaM_PhT2	2020-01-26T00:00:00Z		Hadassahvirus pht2	Hadassahvirus	Straboviridae	166330	complete		Acinetobacter baumannii		gammaproteobacteria
MT409116	Acinetobacter phage Octan	2020-06-03T00:00:00Z		Lazarusvirus kimel	Lazarusvirus	Straboviridae	166760	complete		Acinetobacter baumannii		gammaproteobacteria
MT385367	Acinetobacter phage Abraxas	2020-06-15T00:00:00Z		Lazarusvirus berthold	Lazarusvirus	Straboviridae	166559	complete		Acinetobacter baumannii		gammaproteobacteria
MT741943	Acinetobacter phage Meroveus	2020-09-08T00:00:00Z		Lazarusvirus kimel	Lazarusvirus	Straboviridae	167683	complete		Acinetobacter baumannii		gammaproteobacteria
MT949699	Acinetobacter phage Maestro	2021-01-13T00:00:00Z		Acinetobacter phage Maestro	Hadassahvirus	Straboviridae	169176	complete		Acinetobacter baumannii		gammaproteobacteria
MW388004	Acinetobacter phage Morttis	2021-01-13T00:00:00Z		Acinetobacter phage Morttis	Hadassahvirus	Straboviridae	169150	complete	TX	Acinetobacter baumannii		gammaproteobacteria
MW388001	Acinetobacter phage Minot	2021-01-18T00:00:00Z		Acinetobacter phage Minot	Hadassahvirus	Straboviridae	167029	complete	TX	Acinetobacter baumannii		gammaproteobacteria
MW388002	Acinetobacter phage Mokit	2021-01-18T00:00:00Z		Acinetobacter phage Mokit	Hadassahvirus	Straboviridae	167638	complete	TX	Acinetobacter baumannii		gammaproteobacteria
MW388003	Acinetobacter phage Melin	2021-01-18T00:00:00Z		Acinetobacter phage Melin	Hadassahvirus	Straboviridae	167969	complete	TX	Acinetobacter baumannii		gammaproteobacteria
OL763420	Acinetobacter phage PhaR5	2022-01-25T00:00:00Z		Acinetobacter phage PhaR5	Lazarusvirus	Straboviridae	164549	complete		Acinetobacter baumannii		gammaproteobacteria
OL770259	Acinetobacter phage AB-Navy4	2022-03-22T00:00:00Z		Lazarusvirus kimel	Lazarusvirus	Straboviridae	166964	complete	MD	Acinetobacter baumannii		gammaproteobacteria
OL770261	Acinetobacter phage AB-Navy97	2022-03-22T00:00:00Z		Acinetobacter phage AB-Navy97	Lazarusvirus	Straboviridae	165480	complete	MD	Acinetobacter baumannii		gammaproteobacteria
OL770258	Acinetobacter phage AB-Navy1	2022-05-22T00:00:00Z		Acinetobacter phage AB-Navy1	Lazarusvirus	Straboviridae	166113	complete	MD	Acinetobacter baumannii		gammaproteobacteria
OL770260	Acinetobacter phage AB-Navy71	2022-05-22T00:00:00Z		Acinetobacter phage AB-Navy71	Hadassahvirus	Straboviridae	166382	complete		Acinetobacter baumannii		gammaproteobacteria
OL770262	Acinetobacter phage AC4	2022-05-22T00:00:00Z		Acinetobacter phage AC4	Lazarusvirus	Straboviridae	168186	complete		Acinetobacter baumannii		gammaproteobacteria
OP585103	Acinetobacter phage vB_AbaM_DP45	2022-10-26T00:00:00Z		Acinetobacter phage vB_AbaM_DP45	Lazarusvirus	Straboviridae	164031	complete		Acinetobacter baumannii		gammaproteobacteria
HM114315	Acinetobacter phage 133	2010-06-29T00:00:00Z		Acinetobacter virus 133		Straboviridae	159801	complete		Acinetobacter johnsonii		gammaproteobacteria
GU911519	Acinetobacter phage Acj61	2010-11-10T00:00:00Z		Acinetobacter virus Acj61	Lasallevirus	Straboviridae	164093	complete		Acinetobacter johnsonii		gammaproteobacteria
HM004124	Acinetobacter phage Acj9	2010-11-10T00:00:00Z		Acajnonavirus acj9	Acajnonavirus	Straboviridae	169947	complete		Acinetobacter johnsonii		gammaproteobacteria
MH460829	Acinetobacter phage vB_ApiM_fHyAci03	2018-07-25T00:00:00Z		Lazarusvirus fhyacithree	Lazarusvirus	Straboviridae	165975	complete		Acinetobacter pittii		gammaproteobacteria
DQ529280	Aeromonas phage 25	2006-06-05T00:00:00Z		Tulanevirus bteighttwo	Tulanevirus	Straboviridae	161475	complete		Aeromonas		gammaproteobacteria
OM339718	Aeromonas phage P19	2022-02-12T00:00:00Z		Ceceduovirus aszj	Ceceduovirus	Straboviridae	228236	complete		Aeromonas dhakensis		gammaproteobacteria
AY266303	Aeromonas phage Aeh1	2003-04-30T00:00:00Z		Cinqassovirus aeh1	Cinqassovirus	Straboviridae	233234	complete		Aeromonas hydrophila		gammaproteobacteria
JX123262	Aeromonas phage CC2	2012-07-14T00:00:00Z		Ceceduovirus cc2	Ceceduovirus	Straboviridae	231743	complete		Aeromonas hydrophila		gammaproteobacteria
MG250483	Aeromonas phage Ah1	2017-12-18T00:00:00Z		Cinqassovirus ah1	Cinqassovirus	Straboviridae	221116	complete		Aeromonas hydrophila		gammaproteobacteria
MH179476	Aeromonas phage 50AhydR13PP	2018-05-08T00:00:00Z		Tulanevirus 50ahydr13pp	Tulanevirus	Straboviridae	164983	complete		Aeromonas hydrophila		gammaproteobacteria
MH179477	Aeromonas phage 60AhydR15PP	2018-05-08T00:00:00Z		Tulanevirus 60ahydrpp	Tulanevirus	Straboviridae	165795	complete		Aeromonas hydrophila		gammaproteobacteria
MT713136	Aeromonas phage AP1	2020-08-11T00:00:00Z		Aeromonas phage AP1	Ceceduovirus	Straboviridae	254490	complete		Aeromonas hydrophila		gammaproteobacteria
MT161459	Aeromonas phage Ahp1_CNU-2021	2021-01-01T00:00:00Z		Aeromonas phage Ahp1_CNU-2021		Straboviridae	218317	complete		Aeromonas hydrophila		gammaproteobacteria
MW272540	Aeromonas phage ZPAH1	2021-01-02T00:00:00Z		Aeromonas phage ZPAH1	Ishigurovirus	Straboviridae	230916	complete		Aeromonas hydrophila		gammaproteobacteria
AY375531	Aeromonas phage 44RR2.8t	2003-09-20T00:00:00Z		Biquartavirus 44RR2	Biquartavirus	Straboviridae	173591	complete		Aeromonas salmonicida		gammaproteobacteria
AY962392	Aeromonas phage 31	2005-04-05T00:00:00Z		Biquartavirus 44RR2	Biquartavirus	Straboviridae	172963	complete		Aeromonas salmonicida		gammaproteobacteria
HM452125	Aeromonas phage phiAS4	2010-09-08T00:00:00Z		Tulanevirus as4	Tulanevirus	Straboviridae	163875	complete		Aeromonas salmonicida		gammaproteobacteria
HM452126	Aeromonas phage phiAS5	2010-09-08T00:00:00Z		Chrysonvirus as5	Chrysonvirus	Straboviridae	225268	complete		Aeromonas salmonicida		gammaproteobacteria
GU396103	Aeromonas phage PX29	2010-11-24T00:00:00Z		Angelvirus px29	Angelvirus	Straboviridae	222006	complete		Aeromonas salmonicida		gammaproteobacteria
GU459069	Aeromonas phage 65	2010-11-24T00:00:00Z		Ishigurovirus osborne	Ishigurovirus	Straboviridae	235229	complete		Aeromonas salmonicida		gammaproteobacteria
JN377894	Aeromonas phage Aes508	2012-09-05T00:00:00Z		Tulanevirus aes508	Tulanevirus	Straboviridae	160646	complete		Aeromonas salmonicida		gammaproteobacteria
KY290948	Aeromonas phage 44RR2.8t.2	2017-08-09T00:00:00Z		Biquartavirus 44RR2	Biquartavirus	Straboviridae	173590	complete		Aeromonas salmonicida		gammaproteobacteria
KY290951	Aeromonas phage 31.2	2017-08-09T00:00:00Z		Aeromonas phage 31.2	Biquartavirus	Straboviridae	172957	complete		Aeromonas salmonicida		gammaproteobacteria
KY290955	Aeromonas phage 65.2	2017-08-09T00:00:00Z		Ishigurovirus osborne	Ishigurovirus	Straboviridae	236567	complete		Aeromonas salmonicida		gammaproteobacteria
KY290956	Aeromonas phage L9-6	2017-08-09T00:00:00Z		Aeromonas phage L9-6	Biquartavirus	Straboviridae	173578	complete		Aeromonas salmonicida		gammaproteobacteria
KY290957	Aeromonas phage Riv-10	2017-08-09T00:00:00Z		Aeromonas phage Riv-10	Biquartavirus	Straboviridae	174311	complete		Aeromonas salmonicida		gammaproteobacteria
KY290958	Aeromonas phage SW69-9	2017-08-09T00:00:00Z		Aeromonas phage SW69-9	Biquartavirus	Straboviridae	173097	complete		Aeromonas salmonicida		gammaproteobacteria
MH791398	Aeromonas phage Asswx_1	2019-02-06T00:00:00Z		Ceceduovirus aszj	Ceceduovirus	Straboviridae	229103	complete		Aeromonas salmonicida		gammaproteobacteria
MH791401	Aeromonas phage AsFcp_2	2019-02-06T00:00:00Z		Aeromonas phage AsFcp_2	Angelvirus	Straboviridae	219171	complete		Aeromonas salmonicida		gammaproteobacteria
MH791404	Aeromonas phage Assk	2019-02-06T00:00:00Z		Aeromonas phage Assk	Ceceduovirus	Straboviridae	231839	complete		Aeromonas salmonicida		gammaproteobacteria
MH791407	Aeromonas phage AsFcp_4	2019-02-06T00:00:00Z		Aeromonas phage AsFcp_4	Angelvirus	Straboviridae	220450	complete		Aeromonas salmonicida		gammaproteobacteria
MH791414	Aeromonas phage Aswh_1	2019-02-06T00:00:00Z		Aeromonas phage Aswh_1	Ishigurovirus	Straboviridae	229730	complete		Aeromonas salmonicida		gammaproteobacteria
MN871440	Aeromonas phage AsFcp_1	2020-02-16T00:00:00Z	3	Aeromonas phage AsFcp_1	Angelvirus	Straboviridae	221312	complete		Aeromonas salmonicida		gammaproteobacteria
MN871441	Aeromonas phage AsSzw2	2020-02-16T00:00:00Z	4	Aeromonas phage AsSzw2	Ceceduovirus	Straboviridae	228419	complete		Aeromonas salmonicida		gammaproteobacteria
MN871442	Aeromonas phage Aszh-1	2020-02-16T00:00:00Z	5	Aeromonas phage Aszh-1	Ceceduovirus	Straboviridae	223245	complete		Aeromonas salmonicida		gammaproteobacteria
MN871507	Aeromonas phage asfd_1h	2020-02-16T00:00:00Z	73	Aeromonas phage asfd_1h	Biquartavirus	Straboviridae	168967	complete		Aeromonas salmonicida		gammaproteobacteria
MW584871	Aeromonas phage vB_AsM_ZHF	2021-03-08T00:00:00Z		Tulanevirus asgz	Tulanevirus	Straboviridae	161887	complete		Aeromonas salmonicida		gammaproteobacteria
MF448340	Aeromonas phage AS-zj	2017-08-19T00:00:00Z		Ceceduovirus aszj	Ceceduovirus	Straboviridae	229929	complete		Aeromonas salmonicida subsp. salmonicida		gammaproteobacteria
MF479730	Aeromonas phage AS-gz	2017-08-19T00:00:00Z		Tulanevirus asgz	Tulanevirus	Straboviridae	162422	complete		Aeromonas salmonicida subsp. salmonicida		gammaproteobacteria
MF498773	Aeromonas phage AS-szw	2017-10-10T00:00:00Z		Ceceduovirus aszj	Ceceduovirus	Straboviridae	229957	complete		Aeromonas salmonicida subsp. salmonicida		gammaproteobacteria
NC_048674	Aeromonas phage AS-sw	2020-06-19T00:00:00Z		Ceceduovirus assw	Ceceduovirus	Straboviridae	230024	complete		Aeromonas salmonicida subsp. salmonicida		gammaproteobacteria
JN377895	Aeromonas phage Aes012	2012-07-31T00:00:00Z		Tulanevirus aes12	Tulanevirus	Straboviridae	161978	complete		Aeromonas sp.		gammaproteobacteria
OP967013	Aeromonas phage GomatiRiver_11	2023-01-08T00:00:00Z		Aeromonas phage GomatiRiver_11		Straboviridae	167776	complete		Aeromonas sp.		gammaproteobacteria
MT334653	Buttiauxella phage vB_ButM_GuL6	2020-05-06T00:00:00Z		Buttiauxella phage vB_ButM_GuL6	Pseudotevenvirus	Straboviridae	178039	complete		Buttiauxella		gammaproteobacteria
KM236237	Citrobacter phage Miller	2014-08-26T00:00:00Z		Pseudotevenvirus miller	Pseudotevenvirus	Straboviridae	178171	complete		Citrobacter		gammaproteobacteria
KX245890	Citrobacter phage vB_CfrM_CfP1	2016-07-16T00:00:00Z		Pseudotevenvirus miller	Pseudotevenvirus	Straboviridae	180219	complete		Citrobacter		gammaproteobacteria
KM236240	Citrobacter phage Moon	2014-11-22T00:00:00Z		Moonvirus moon	Moonvirus	Straboviridae	170341	complete		Citrobacter freundii		gammaproteobacteria
KR869820	Citrobacter phage IME-CF2	2015-07-25T00:00:00Z		Pseudotevenvirus imecf2	Pseudotevenvirus	Straboviridae	177688	complete		Citrobacter freundii		gammaproteobacteria
KT001915	Citrobacter phage Merlin	2015-08-09T00:00:00Z		Moonvirus merlin	Moonvirus	Straboviridae	172733	complete		Citrobacter freundii		gammaproteobacteria
MG250484	Citrobacter phage CF1 ERZ-2017	2017-12-18T00:00:00Z		Moonvirus cf1	Moonvirus	Straboviridae	171911	complete		Citrobacter freundii		gammaproteobacteria
MH823906	Citrobacter phage Maroon	2018-10-20T00:00:00Z		Pseudotevenvirus margaery	Pseudotevenvirus	Straboviridae	178830	complete	TX	Citrobacter freundii		gammaproteobacteria
OK210075	Citrobacter phage KKP_3664	2021-11-21T00:00:00Z		Citrobacter phage KKP_3664	Pseudotevenvirus	Straboviridae	61608	complete		Citrobacter freundii		gammaproteobacteria
MW239124	Citrobacter phage CkP1	2021-01-02T00:00:00Z		Citrobacter phage CkP1	Karamvirus	Straboviridae	168463	complete		Citrobacter koseri		gammaproteobacteria
MG775043	Citrobacter phage vB_CroM_CrRp10	2018-02-03T00:00:00Z		Tequatrovirus cromcrrp10	Tequatrovirus	Straboviridae	168403	complete		Citrobacter rodentium		gammaproteobacteria
MT176425	Citrobacter phage PhiZZ23	2020-03-25T00:00:00Z		Tequatrovirus zeezee23	Tequatrovirus	Straboviridae	167516	complete		Citrobacter rodentium		gammaproteobacteria
MT176424	Citrobacter phage PhiZZ6	2020-04-01T00:00:00Z		Tequatrovirus zeezeesix	Tequatrovirus	Straboviridae	165795	complete		Citrobacter rodentium		gammaproteobacteria
KT381880	Citrobacter phage Margaery	2015-09-23T00:00:00Z		Pseudotevenvirus margaery	Pseudotevenvirus	Straboviridae	178182	complete		Citrobacter sp.		gammaproteobacteria
MW021749	Citrobacter phage vB_Cfr_Xman	2020-12-20T00:00:00Z		Citrobacter phage vB_Cfr_Xman	Pseudotevenvirus	Straboviridae	178331	complete		Citrobacter sp.		gammaproteobacteria
NC_055726	Cronobacter phage Pet-CM3-4	2021-06-02T00:00:00Z		Karamvirus petcm34	Karamvirus	Straboviridae	171975	complete		Cronobacter malonaticus LMG 23826		gammaproteobacteria
JN882287	Cronobacter phage vB_CsaM_GAP161	2012-10-19T00:00:00Z		Pseudotevenvirus gap161	Pseudotevenvirus	Straboviridae	178193	complete		Cronobacter sakazakii		gammaproteobacteria
KC954775	Cronobacter phage S13	2014-06-03T00:00:00Z		Cronobacter phage S13		Straboviridae	182145	complete		Cronobacter sakazakii		gammaproteobacteria
KX431559	Cronobacter phage vB_CsaM_leB	2017-05-10T00:00:00Z		Pseudotevenvirus leb	Pseudotevenvirus	Straboviridae	177907	complete		Cronobacter sakazakii		gammaproteobacteria
KX431560	Cronobacter phage vB_CsaM_leN	2017-05-10T00:00:00Z		Pseudotevenvirus leb	Pseudotevenvirus	Straboviridae	179516	complete		Cronobacter sakazakii		gammaproteobacteria
KX443552	Cronobacter phage vB_CsaM_leE	2017-05-10T00:00:00Z		Pseudotevenvirus lee	Pseudotevenvirus	Straboviridae	181570	complete		Cronobacter sakazakii		gammaproteobacteria
MW021751	Cronobacter phage vB_CsaM_Cronuts	2020-12-20T00:00:00Z		Cronobacter phage vB_CsaM_Cronuts	Pseudotevenvirus	Straboviridae	177882	complete		Cronobacter sakazakii		gammaproteobacteria
MW021756	Cronobacter phage vB_CsaM_SemperBestia	2020-12-20T00:00:00Z		Pseudotevenvirus leb	Pseudotevenvirus	Straboviridae	177494	complete		Cronobacter sakazakii		gammaproteobacteria
MW767161	Cronobacter phage JC03	2021-05-31T00:00:00Z		Pseudotevenvirus gap161	Pseudotevenvirus	Straboviridae	177089	complete		Cronobacter sakazakii		gammaproteobacteria
OL539471	Cronobacter phage vB_CsaD_Banach	2021-12-15T00:00:00Z		Pseudotevenvirus leb	Pseudotevenvirus	Straboviridae	178878	complete		Cronobacter sakazakii		gammaproteobacteria
OL539470	Cronobacter phage vB_CsaM_Invicta	2021-12-19T00:00:00Z		Pseudotevenvirus leb	Pseudotevenvirus	Straboviridae	179053	complete		Cronobacter sakazakii		gammaproteobacteria
ON157416	Cronobacter phage Dev_CS701	2022-05-09T00:00:00Z		Cronobacter phage Dev_CS701	Pseudotevenvirus	Straboviridae	178510	complete		Cronobacter sakazakii		gammaproteobacteria
NC_070937	Cronobacter phage LPCS28	2023-01-31T00:00:00Z		Cronobacter phage LPCS28		Straboviridae	182723	complete		Cronobacter sakazakii		gammaproteobacteria
NC_028683	Edwardsiella phage PEi20	2015-12-17T00:00:00Z		Kanagawavirus pei20	Kanagawavirus	Straboviridae	177643	complete		Edwardsiella ictaluri		gammaproteobacteria
MW629017	Enterobacter phage PF-CE2	2021-04-12T00:00:00Z		Pseudotevenvirus leb	Pseudotevenvirus	Straboviridae	178248	complete		Enterobacter		gammaproteobacteria
KJ101592	Enterobacter phage PG7	2014-02-12T00:00:00Z		Karamvirus pg7	Karamvirus	Straboviridae	173276	complete		Enterobacter cloacae		gammaproteobacteria
MG999954	Enterobacter phage myPSH1140	2018-04-03T00:00:00Z		Karamvirus mypsh1140	Karamvirus	Straboviridae	172614	complete		Enterobacter cloacae		gammaproteobacteria
MN617835	Enterobacter phage prasa_myo	2019-11-18T00:00:00Z		Enterobacter phage prasa_myo	Karamvirus	Straboviridae	172614	complete		Enterobacter cloacae		gammaproteobacteria
MN508621	Enterobacter phage EC-W1	2019-12-11T00:00:00Z		Pseudotevenvirus leb	Pseudotevenvirus	Straboviridae	178607	complete	TX	Enterobacter cloacae		gammaproteobacteria
MN508622	Enterobacter phage EC-W2	2019-12-11T00:00:00Z		Enterobacter phage EC-W2	Pseudotevenvirus	Straboviridae	176610	complete	TX	Enterobacter cloacae		gammaproteobacteria
MN508623	Enterobacter phage EC-F1	2019-12-11T00:00:00Z		Enterobacter phage EC-F1	Pseudotevenvirus	Straboviridae	178070	complete	TX	Enterobacter cloacae		gammaproteobacteria
MN508624	Enterobacter phage EC-F2	2019-12-11T00:00:00Z		Enterobacter phage EC-F2	Pseudotevenvirus	Straboviridae	178230	complete	TX	Enterobacter cloacae		gammaproteobacteria
MN882610	Enterobacter phage vB_EclM_CIP9	2020-02-05T00:00:00Z		Kanagawavirus cipnine	Kanagawavirus	Straboviridae	174924	complete		Enterobacter cloacae		gammaproteobacteria
MT341500	Enterobacter phage EBPL	2020-05-06T00:00:00Z		Pseudotevenvirus leb	Pseudotevenvirus	Straboviridae	179574	complete		Enterobacter cloacae		gammaproteobacteria
OK210076	Enterobacter phage KKP_3262	2021-11-21T00:00:00Z		Enterobacter phage KKP_3262	Karamvirus	Straboviridae	84075	complete		Enterobacter cloacae		gammaproteobacteria
OL355125	Enterobacter phage ENC7	2022-01-18T00:00:00Z		Enterobacter phage ENC7	Pseudotevenvirus	Straboviridae	178940	complete		Enterobacter cloacae		gammaproteobacteria
OL355129	Enterobacter phage ENC20	2022-01-18T00:00:00Z		Enterobacter phage ENC20	Pseudotevenvirus	Straboviridae	181927	complete		Enterobacter cloacae		gammaproteobacteria
OL849997	Enterobacter phage vB-EclM_KMB17	2022-02-09T00:00:00Z		Enterobacter phage vB-EclM_KMB17	Karamvirus	Straboviridae	172607	complete		Enterobacter cloacae		gammaproteobacteria
OL828290	Enterobacter phage vB-EclM_KMB19	2022-02-20T00:00:00Z		Enterobacter phage vB-EclM_KMB19	Karamvirus	Straboviridae	172697	complete		Enterobacter cloacae		gammaproteobacteria
OL828291	Enterobacter phage vB-EclM_KMB20	2022-02-20T00:00:00Z		Enterobacter phage vB-EclM_KMB20	Karamvirus	Straboviridae	174428	complete		Enterobacter cloacae		gammaproteobacteria
ON212265	Enterobacter phage fGh-Ecl01	2022-06-27T00:00:00Z		Enterobacter phage fGh-Ecl01	Karamvirus	Straboviridae	171663	complete		Enterobacter cloacae		gammaproteobacteria
ON212267	Enterobacter phage fGh-Ecl04	2022-06-27T00:00:00Z		Enterobacter phage fGh-Ecl04	Karamvirus	Straboviridae	172419	complete		Enterobacter cloacae		gammaproteobacteria
ON630910	Enterobacter phage Entb_45	2022-07-30T00:00:00Z		Enterobacter phage Entb_45	Kanagawavirus	Straboviridae	172771	complete		Enterobacter cloacae		gammaproteobacteria
ON585039	Enterobacter phage Entb_43	2022-08-24T00:00:00Z		Enterobacter phage Entb_43	Karamvirus	Straboviridae	174681	complete		Enterobacter cloacae		gammaproteobacteria
NC_070778	Enterobacter phage vB_EclM_Q7622	2023-01-31T00:00:00Z		Enterobacter phage vB_EclM_Q7622	Kanagawavirus	Straboviridae	173871	complete		Enterobacter cloacae		gammaproteobacteria
OL551674	Enterobacter phage vB_EcRAM-01	2022-01-19T00:00:00Z		Enterobacter phage vB_EcRAM-01	Pseudotevenvirus	Straboviridae	178477	complete		Enterobacter cloacae complex		gammaproteobacteria
MN087708	Enterobacter phage vB_EhoM-IME523	2019-08-14T00:00:00Z		Enterobacter phage vB_EhoM-IME523	Kanagawavirus	Straboviridae	172763	complete		Enterobacter hormaechei		gammaproteobacteria
LC589952	Enterobacter phage vB_EkoM5VN	2020-11-05T00:00:00Z		Pseudotevenvirus leb	Pseudotevenvirus	Straboviridae	178408	complete		Enterobacter kobei		gammaproteobacteria
FJ839693	Enterobacteria phage RB51	2009-04-28T00:00:00Z		Tequatrovirus RB51	Tequatrovirus	Straboviridae	168394	complete		Enterobacteriaceae		gammaproteobacteria
AP018814	Enterobacteria phage T6	2020-05-20T00:00:00Z		Tequatrovirus T6	Tequatrovirus	Straboviridae	168697	complete		Enterobacteriaceae		gammaproteobacteria
MZ504876	Enterobacteria phage Brandy	2022-04-06T00:00:00Z		Enterobacteria phage Brandy	Krischvirus	Straboviridae	169232	complete		Enterobacteriaceae		gammaproteobacteria
MZ504877	Enterobacteria phage Cognac	2022-04-06T00:00:00Z		Enterobacteria phage Cognac	Krischvirus	Straboviridae	164031	complete		Enterobacteriaceae		gammaproteobacteria
MZ504878	Enterobacteria phage Whisky	2022-04-06T00:00:00Z		Enterobacteria phage Whisky	Krischvirus	Straboviridae	165615	complete		Enterobacteriaceae		gammaproteobacteria
MH059636	Erwinia phage Cronus	2018-05-02T00:00:00Z		Roskildevirus cronus	Roskildevirus	Straboviridae	175774	complete		Erwinia amylovora		gammaproteobacteria
OL770309	Erwinia phage Virsaitis27	2022-01-26T00:00:00Z		Winklervirus chi14	Winklervirus	Straboviridae	171269	complete		Erwinia rhapontici		gammaproteobacteria
MT920315	Erwinia phage FBB1	2021-02-28T00:00:00Z		Erwinia phage FBB1	Roskildevirus	Straboviridae	175889	complete		Erwinia tracheiphila		gammaproteobacteria
AF158101	Escherichia phage T4	1999-07-05T00:00:00Z		Tequatrovirus T4	Tequatrovirus	Straboviridae	168903	complete		Escherichia		gammaproteobacteria
AY303349	Escherichia phage RB69	2003-06-30T00:00:00Z		Mosigvirus RB69	Mosigvirus	Straboviridae	167560	complete		Escherichia		gammaproteobacteria
AY343333	Escherichia phage RB49	2003-08-05T00:00:00Z		Krischvirus RB49	Krischvirus	Straboviridae	164018	complete		Escherichia		gammaproteobacteria
AY967407	Escherichia phage RB43	2005-04-11T00:00:00Z		Pseudotevenvirus RB43	Pseudotevenvirus	Straboviridae	180500	complete		Escherichia		gammaproteobacteria
DQ904452	Escherichia phage RB32	2006-10-01T00:00:00Z		Tequatrovirus RB32	Tequatrovirus	Straboviridae	165890	complete		Escherichia		gammaproteobacteria
EF469154	Escherichia phage JS98	2007-11-14T00:00:00Z		Dhakavirus JS98	Dhakavirus	Straboviridae	170523	complete		Escherichia		gammaproteobacteria
FJ839692	Escherichia phage RB14	2009-04-28T00:00:00Z		Tequatrovirus RB14	Tequatrovirus	Straboviridae	165429	complete		Escherichia		gammaproteobacteria
KF582788	Escherichia phage vB_EcoM_JS09	2014-04-02T00:00:00Z		Mosigvirus JS09	Mosigvirus	Straboviridae	169148	complete		Escherichia		gammaproteobacteria
KF925357	Escherichia phage HY01	2014-11-30T00:00:00Z		Tequatrovirus hy01	Tequatrovirus	Straboviridae	166977	complete		Escherichia		gammaproteobacteria
KT176190	Escherichia phage QL01	2015-08-09T00:00:00Z		Dhakavirus ql01	Dhakavirus	Straboviridae	170527	complete		Escherichia	feces	gammaproteobacteria
LN881732	Escherichia phage slur07	2015-10-01T00:00:00Z		Tequatrovirus slur07	Tequatrovirus	Straboviridae	167124	complete		Escherichia		gammaproteobacteria
MN655998	Escherichia phage E26	2020-01-11T00:00:00Z		Krischvirus gec3s	Krischvirus	Straboviridae	164572	complete		Escherichia		gammaproteobacteria
AP018813	Escherichia phage T2	2020-05-20T00:00:00Z		Tequatrovirus T2	Tequatrovirus	Straboviridae	163826	complete		Escherichia		gammaproteobacteria
MT682709	Escherichia phage vB_EcoM_SP1	2020-07-14T00:00:00Z		Tequatrovirus ecomime340	Tequatrovirus	Straboviridae	165416	complete		Escherichia		gammaproteobacteria
MT682710	Escherichia phage vB_EcoM_FT	2020-07-14T00:00:00Z		Escherichia phage vB_EcoM_FT	Tequatrovirus	Straboviridae	167431	complete		Escherichia		gammaproteobacteria
MT682711	Escherichia phage vB_EcoM_FB	2020-07-14T00:00:00Z		Escherichia phage vB_EcoM_FB	Dhakavirus	Straboviridae	171555	complete		Escherichia		gammaproteobacteria
MT682712	Escherichia phage vB_EcoM_F1	2020-07-14T00:00:00Z		Tequatrovirus effone	Tequatrovirus	Straboviridae	168410	complete		Escherichia		gammaproteobacteria
MT682713	Escherichia phage vB_EcoM_Ozark	2020-07-14T00:00:00Z		Tequatrovirus ozark	Tequatrovirus	Straboviridae	167600	complete		Escherichia		gammaproteobacteria
MT682714	Escherichia phage vB_EcoM_Lutter	2020-07-14T00:00:00Z		Tequatrovirus lutter	Tequatrovirus	Straboviridae	170054	complete		Escherichia		gammaproteobacteria
LC620505	Escherichia phage NiC89	2021-03-19T00:00:00Z		Escherichia phage NiC89	Tequatrovirus	Straboviridae	166727	complete		Escherichia		gammaproteobacteria
MT129652	Escherichia phage MN01	2021-03-26T00:00:00Z		Escherichia phage MN01	Gaprivervirus	Straboviridae	172584	complete		Escherichia		gammaproteobacteria
MT129654	Escherichia phage MN04	2021-03-26T00:00:00Z		Dhakavirus JS98	Dhakavirus	Straboviridae	169519	complete		Escherichia		gammaproteobacteria
NC_054930	Escherichia phage PP01	2021-05-27T00:00:00Z		Tequatrovirus pp01	Tequatrovirus	Straboviridae	167812	complete		Escherichia		gammaproteobacteria
OL956808	Escherichia phage vB_EcoM-S1P5QW	2022-01-15T00:00:00Z		Tequatrovirus sf22	Tequatrovirus	Straboviridae	166102	complete		Escherichia		gammaproteobacteria
OP856590	Escherichia phage Ec_MI-02	2022-11-30T00:00:00Z		Escherichia phage Ec_MI-02	Tequatrovirus	Straboviridae	165454	complete		Escherichia		gammaproteobacteria
HM071924	Escherichia phage IME08	2010-06-15T00:00:00Z		Dhakavirus ime08	Dhakavirus	Straboviridae	172253	complete		Escherichia coli		gammaproteobacteria
HM137666	Enterobacteria phage T4T	2010-07-03T00:00:00Z		Tequatrovirus T4	Tequatrovirus	Straboviridae	168920	complete		Escherichia coli		gammaproteobacteria
HM134276	Escherichia phage RB16	2010-07-05T00:00:00Z		Pseudotevenvirus RB16	Pseudotevenvirus	Straboviridae	176788	complete		Escherichia coli		gammaproteobacteria
GU323318	Enterobacter phage CC31	2010-11-10T00:00:00Z		Karamvirus cc31	Karamvirus	Straboviridae	165540	complete		Escherichia coli		gammaproteobacteria
HM563683	Escherichia phage vB_EcoM_VR7	2010-12-07T00:00:00Z	VR7	Gaprivervirus vr7	Gaprivervirus	Straboviridae	169285	complete		Escherichia coli		gammaproteobacteria
JN202312	Escherichia phage ime09	2011-07-18T00:00:00Z	ime09	Tequatrovirus ime09	Tequatrovirus	Straboviridae	166499	complete		Escherichia coli		gammaproteobacteria
HM997020	Escherichia phage wV7	2011-08-14T00:00:00Z		Tequatrovirus vtec	Tequatrovirus	Straboviridae	166452	complete		Escherichia coli		gammaproteobacteria
HQ829472	Escherichia phage Bp7	2011-09-07T00:00:00Z		Dhakavirus bp7	Dhakavirus	Straboviridae	168066	complete		Escherichia coli		gammaproteobacteria
JX536493	Escherichia phage HX01	2012-10-06T00:00:00Z		Mosigvirus HX01	Mosigvirus	Straboviridae	169158	complete		Escherichia coli	feces	gammaproteobacteria
JN986846	Escherichia phage vB_EcoM_ACG-C40	2012-11-01T00:00:00Z		Tequatrovirus c40	Tequatrovirus	Straboviridae	167396	complete		Escherichia coli		gammaproteobacteria
KJ668714	Escherichia phage vB_EcoM_112	2014-05-07T00:00:00Z		Tequatrovirus e112	Tequatrovirus	Straboviridae	168470	complete		Escherichia coli		gammaproteobacteria
KF562341	Escherichia phage vB_EcoM_PhAPEC2	2014-06-23T00:00:00Z		Mosigvirus phapec2	Mosigvirus	Straboviridae	167318	complete		Escherichia coli		gammaproteobacteria
KP007359	Escherichia phage vb_EcoM-VR5	2014-12-09T00:00:00Z		Dhakavirus vr5	Dhakavirus	Straboviridae	170473	complete		Escherichia coli		gammaproteobacteria
KP007360	Escherichia phage vB_EcoM_VR20	2014-12-09T00:00:00Z		Gaprivervirus vr20	Gaprivervirus	Straboviridae	170336	complete		Escherichia coli		gammaproteobacteria
KP007361	Escherichia phage vB_EcoM_VR25	2014-12-09T00:00:00Z		Gaprivervirus vr25	Gaprivervirus	Straboviridae	170822	complete		Escherichia coli		gammaproteobacteria
KP007362	Escherichia phage vB_EcoM_VR26	2014-12-09T00:00:00Z		Gaprivervirus vr26	Gaprivervirus	Straboviridae	171541	complete		Escherichia coli		gammaproteobacteria
LN881728	Escherichia phage slur03	2015-10-01T00:00:00Z		Tequatrovirus slur03	Tequatrovirus	Straboviridae	167467	complete		Escherichia coli		gammaproteobacteria
LN881729	Escherichia phage slur04	2015-10-01T00:00:00Z		Escherichia virus slur04	Tequatrovirus	Straboviridae	167298	complete		Escherichia coli		gammaproteobacteria
LN881733	Escherichia phage slur08	2015-10-01T00:00:00Z		Escherichia phage slur08	Tequatrovirus	Straboviridae	167467	complete		Escherichia coli		gammaproteobacteria
LN881734	Escherichia phage slur11	2015-10-01T00:00:00Z		Escherichia phage slur11	Tequatrovirus	Straboviridae	167298	complete		Escherichia coli		gammaproteobacteria
LN881736	Escherichia phage slur14	2015-10-01T00:00:00Z		Tequatrovirus slur03	Tequatrovirus	Straboviridae	167467	complete		Escherichia coli		gammaproteobacteria
LN881726	Escherichia phage slur02	2015-10-05T00:00:00Z		Tequatrovirus slur02	Tequatrovirus	Straboviridae	167298	complete		Escherichia coli		gammaproteobacteria
LN881737	Escherichia phage slur13	2015-10-05T00:00:00Z		Escherichia phage slur13	Tequatrovirus	Straboviridae	167299	complete		Escherichia coli		gammaproteobacteria
KR422352	Escherichia phage APCEc01	2015-12-31T00:00:00Z		Mosigvirus mar005p1	Mosigvirus	Straboviridae	168771	complete		Escherichia coli		gammaproteobacteria
KU255730	Escherichia phage phiE142	2016-01-15T00:00:00Z		Carettavirus e142	Carettavirus	Straboviridae	121442	complete		Escherichia coli		gammaproteobacteria
KU867876	Escherichia phage vB_EcoM-UFV13	2016-04-27T00:00:00Z		Tequatrovirus ecomufv133	Tequatrovirus	Straboviridae	165772	complete		Escherichia coli		gammaproteobacteria
KR269718	Escherichia phage HY03	2016-04-30T00:00:00Z		Tequatrovirus hy03	Tequatrovirus	Straboviridae	170770	complete		Escherichia coli		gammaproteobacteria
KU878968	Escherichia phage WG01	2016-05-15T00:00:00Z		Dhakavirus wg01	Dhakavirus	Straboviridae	169936	complete		Escherichia coli	feces	gammaproteobacteria
KU878969	Escherichia phage MX01	2016-05-15T00:00:00Z		Dhakavirus mx01	Dhakavirus	Straboviridae	168929	complete		Escherichia coli	feces	gammaproteobacteria
KY290975	Escherichia phage YUEEL01	2017-01-15T00:00:00Z		Tequatrovirus cf2	Tequatrovirus	Straboviridae	168266	complete		Escherichia coli		gammaproteobacteria
KY608965	Escherichia phage phiEC1	2017-04-21T00:00:00Z		Mosigvirus hp3	Mosigvirus	Straboviridae	170254	complete		Escherichia coli		gammaproteobacteria
KY608967	Escherichia phage CF2	2017-04-21T00:00:00Z		Escherichia virus CF2	Tequatrovirus	Straboviridae	168188	complete		Escherichia coli		gammaproteobacteria
KU925172	Escherichia phage PE37	2017-04-28T00:00:00Z		Tequatrovirus pe37	Tequatrovirus	Straboviridae	166423	complete		Escherichia coli		gammaproteobacteria
KY683735	Escherichia phage ECD7	2017-07-11T00:00:00Z		Krischvirus ecd7	Krischvirus	Straboviridae	164706	complete		Escherichia coli		gammaproteobacteria
MG781190	Escherichia phage vB_EcoM-fFiEco06	2018-02-03T00:00:00Z		Tequatrovirus ecombl75	Tequatrovirus	Straboviridae	167076	complete		Escherichia coli		gammaproteobacteria
MG781191	Escherichia phage vB_EcoM-fHoEco02	2018-02-03T00:00:00Z		Tequatrovirus ecombl75	Tequatrovirus	Straboviridae	167064	complete		Escherichia coli		gammaproteobacteria
LC371242	Escherichia phage EcS1	2018-02-15T00:00:00Z		Kagamiyamavirus ecs1	Kagamiyamavirus	Straboviridae	175437	complete		Escherichia coli		gammaproteobacteria
MH243438	Escherichia phage vB_EcoM_NBG1	2018-05-27T00:00:00Z		Mosigvirus mar005p1	Mosigvirus	Straboviridae	168869	complete		Escherichia coli		gammaproteobacteria
MH243439	Escherichia phage vB_EcoM_NBG2	2018-05-27T00:00:00Z		Tequatrovirus ecomnbg2	Tequatrovirus	Straboviridae	166083	complete		Escherichia coli		gammaproteobacteria
MH355584	Escherichia phage vB_EcoM_JB75	2018-07-21T00:00:00Z		Tequatrovirus ecombl75	Tequatrovirus	Straboviridae	167208	complete		Escherichia coli		gammaproteobacteria
MH553563	Enterobacteria phage RB18	2018-07-25T00:00:00Z		Tequatrovirus RB18	Tequatrovirus	Straboviridae	166677	complete		Escherichia coli		gammaproteobacteria
KT184308	Enterobacteria phage Aplg8	2018-10-01T00:00:00Z		Tequatrovirus aplgate	Tequatrovirus	Straboviridae	168496	complete		Escherichia coli		gammaproteobacteria
KT184309	Enterobacteria phage ATK47	2018-10-01T00:00:00Z		Mosigvirus atk47	Mosigvirus	Straboviridae	170020	complete		Escherichia coli		gammaproteobacteria
KT184310	Enterobacteria phage ATK48	2018-10-01T00:00:00Z		Enterobacteria phage ATK48	Mosigvirus	Straboviridae	169729	complete		Escherichia coli		gammaproteobacteria
KT184311	Enterobacteria phage GiZh	2018-10-01T00:00:00Z		Tequatrovirus gizh	Tequatrovirus	Straboviridae	166514	complete		Escherichia coli		gammaproteobacteria
KT184312	Enterobacteria phage Kha5h	2018-10-01T00:00:00Z		Tequatrovirus kha5h	Tequatrovirus	Straboviridae	167318	complete		Escherichia coli		gammaproteobacteria
MH837626	Escherichia phage vB_vPM_PD112	2018-10-03T00:00:00Z		Tequatrovirus pd112	Tequatrovirus	Straboviridae	168084	complete		Escherichia coli		gammaproteobacteria
MK047717	Escherichia phage p000v	2018-10-28T00:00:00Z		Mosigvirus p000v	Mosigvirus	Straboviridae	167803	complete		Escherichia coli		gammaproteobacteria
MK047718	Escherichia phage p000y	2018-10-28T00:00:00Z		Mosigvirus mar005p1	Mosigvirus	Straboviridae	169872	complete		Escherichia coli		gammaproteobacteria
MH992510	Escherichia phage vB_EcoM_DalCa	2018-11-06T00:00:00Z		Tequatrovirus ecomdalca	Tequatrovirus	Straboviridae	166040	complete		Escherichia coli		gammaproteobacteria
MH992122	Escherichia phage OLB35	2018-11-11T00:00:00Z		Mosigvirus utam	Mosigvirus	Straboviridae	169140	complete		Escherichia coli		gammaproteobacteria
MG867727	Escherichia phage vB_EcoM-G28	2019-01-31T00:00:00Z		Tequatrovirus ecomg28	Tequatrovirus	Straboviridae	170121	complete		Escherichia coli		gammaproteobacteria
MH791409	Escherichia phage EcWhh-1	2019-02-06T00:00:00Z		Escherichia phage EcWhh-1	Dhakavirus	Straboviridae	170524	complete		Escherichia coli		gammaproteobacteria
MK327928	Escherichia phage vB_EcoM_G2133	2019-03-25T00:00:00Z		Escherichia phage vB_EcoM_G2133	Tequatrovirus	Straboviridae	168959	complete		Escherichia coli		gammaproteobacteria
MK327929	Escherichia phage D5505	2019-03-25T00:00:00Z		Escherichia phage D5505	Tequatrovirus	Straboviridae	168049	complete		Escherichia coli		gammaproteobacteria
MK327932	Escherichia phage vB_EcoM_G2248	2019-03-25T00:00:00Z		Escherichia phage vB_EcoM_G2248	Krischvirus	Straboviridae	170678	complete		Escherichia coli		gammaproteobacteria
MK327933	Escherichia phage vB_EcoM_G2285	2019-03-25T00:00:00Z		Escherichia phage vB_EcoM_G2285	Mosigvirus	Straboviridae	166675	complete		Escherichia coli		gammaproteobacteria
MK327934	Escherichia phage vB_EcoM_G2469	2019-03-25T00:00:00Z		Mosigvirus mar005p1	Mosigvirus	Straboviridae	170452	complete		Escherichia coli		gammaproteobacteria
MK327935	Escherichia phage vB_EcoM_G2494	2019-03-25T00:00:00Z		Escherichia phage vB_EcoM_G2494	Krischvirus	Straboviridae	168327	complete		Escherichia coli		gammaproteobacteria
MK327936	Escherichia phage vB_EcoM_G2540	2019-03-25T00:00:00Z		Escherichia phage vB_EcoM_G2540	Tequatrovirus	Straboviridae	168886	complete		Escherichia coli		gammaproteobacteria
MK327937	Escherichia phage vB_EcoM_G10400	2019-03-25T00:00:00Z		Tequatrovirus gee4507	Tequatrovirus	Straboviridae	170182	complete		Escherichia coli		gammaproteobacteria
MK327939	Escherichia phage vB_EcoM_G4498	2019-03-25T00:00:00Z		Tequatrovirus gee4498	Tequatrovirus	Straboviridae	167826	complete		Escherichia coli		gammaproteobacteria
MK327940	Escherichia phage vB_EcoM_G29	2019-03-25T00:00:00Z		Tequatrovirus gee9062	Tequatrovirus	Straboviridae	168241	complete		Escherichia coli		gammaproteobacteria
MK327941	Escherichia phage vB_EcoM_G37-3	2019-03-25T00:00:00Z		Escherichia phage vB_EcoM_G37-3	Krischvirus	Straboviridae	167832	complete		Escherichia coli		gammaproteobacteria
MK327942	Escherichia phage vB_EcoM_G50	2019-03-25T00:00:00Z		Tequatrovirus gee50	Tequatrovirus	Straboviridae	167728	complete		Escherichia coli		gammaproteobacteria
MK327943	Escherichia phage vB_EcoM_G53	2019-03-25T00:00:00Z		Escherichia phage vB_EcoM_G53	Mosigvirus	Straboviridae	167834	complete		Escherichia coli		gammaproteobacteria
MK327944	Escherichia phage vB_EcoM_G2540-3	2019-03-25T00:00:00Z		Escherichia phage vB_EcoM_G2540-3	Tequatrovirus	Straboviridae	168654	complete		Escherichia coli		gammaproteobacteria
MK327945	Escherichia phage vB_EcoM_G4500	2019-03-25T00:00:00Z		Tequatrovirus gee9062	Tequatrovirus	Straboviridae	168363	complete		Escherichia coli		gammaproteobacteria
MK327946	Escherichia phage vB_EcoM_G4507	2019-03-25T00:00:00Z		Tequatrovirus gee4507	Tequatrovirus	Straboviridae	168828	complete		Escherichia coli		gammaproteobacteria
MK327947	Escherichia phage vB_EcoM_G5211	2019-03-25T00:00:00Z		Escherichia phage vB_EcoM_G5211	Krischvirus	Straboviridae	164278	complete		Escherichia coli		gammaproteobacteria
MK524178	Escherichia phage PHB12	2019-03-26T00:00:00Z		Escherichia phage PHB12	Mosigvirus	Straboviridae	168791	complete		Escherichia coli		gammaproteobacteria
MK373774	Escherichia phage vB_EcoM_WFL6982	2019-04-02T00:00:00Z		Escherichia phage vB_EcoM_WFL6982	Mosigvirus	Straboviridae	164279	complete		Escherichia coli		gammaproteobacteria
MK373775	Escherichia phage vB_EcoM_WFK	2019-04-02T00:00:00Z		Escherichia phage vB_EcoM_WFK	Mosigvirus	Straboviridae	164590	complete		Escherichia coli		gammaproteobacteria
MK373778	Escherichia phage vB_EcoM_WFbE185	2019-04-02T00:00:00Z		Mosigvirus mar005p1	Mosigvirus	Straboviridae	170429	complete		Escherichia coli		gammaproteobacteria
MK373779	Escherichia phage vB_EcoM_G9062	2019-04-02T00:00:00Z		Tequatrovirus gee9062	Tequatrovirus	Straboviridae	168670	complete		Escherichia coli		gammaproteobacteria
MK373781	Escherichia phage vB_EcoM_KAW1E185	2019-04-02T00:00:00Z		Tequatrovirus kaw	Tequatrovirus	Straboviridae	164987	complete		Escherichia coli		gammaproteobacteria
MK373782	Escherichia phage vB_EcoM_KAW3E185	2019-04-02T00:00:00Z		Escherichia phage vB_EcoM_KAW3E185	Mosigvirus	Straboviridae	170187	complete		Escherichia coli		gammaproteobacteria
MK373784	Escherichia phage vB_EcoM_MM02	2019-04-02T00:00:00Z		Mosigvirus mar005p1	Mosigvirus	Straboviridae	169201	complete		Escherichia coli		gammaproteobacteria
MK373785	Escherichia phage vB_EcoM_OE5505	2019-04-02T00:00:00Z		Tequatrovirus oe5505	Tequatrovirus	Straboviridae	168756	complete		Escherichia coli		gammaproteobacteria
MK373786	Escherichia phage vB_EcoM_R5505	2019-04-02T00:00:00Z		Tequatrovirus teqdroes	Tequatrovirus	Straboviridae	167317	complete		Escherichia coli		gammaproteobacteria
MK373787	Escherichia phage vB_EcoM_G8	2019-04-02T00:00:00Z		Tequatrovirus geeight	Tequatrovirus	Straboviridae	169650	complete		Escherichia coli		gammaproteobacteria
NC_041919	Escherichia phage HP3	2019-05-02T00:00:00Z		Mosigvirus hp3	Mosigvirus	Straboviridae	168188	complete		Escherichia coli		gammaproteobacteria
MK886800	Escherichia phage EcNP1	2019-05-20T00:00:00Z		Tequatrovirus ecnp1	Tequatrovirus	Straboviridae	166176	complete		Escherichia coli		gammaproteobacteria
MK977694	Escherichia phage vB_EcoM-Sa45lw	2019-06-24T00:00:00Z		Tequatrovirus sf23	Tequatrovirus	Straboviridae	167353	complete		Escherichia coli		gammaproteobacteria
MN022785	Escherichia phage VEc20	2019-07-15T00:00:00Z		Tequatrovirus ecombl75	Tequatrovirus	Straboviridae	167532	complete		Escherichia coli		gammaproteobacteria
MK962753	Shigella phage JK32	2019-08-28T00:00:00Z		Shigella phage JK32	Krischvirus	Straboviridae	176009	complete		Escherichia coli		gammaproteobacteria
MK962754	Shigella phage JK36	2019-08-28T00:00:00Z		Mosigvirus mar005p1	Mosigvirus	Straboviridae	168893	complete		Escherichia coli		gammaproteobacteria
MN709127	Escherichia phage Ec_Makalu_002	2019-12-10T00:00:00Z		Krischvirus gec3s	Krischvirus	Straboviridae	164674	complete		Escherichia coli		gammaproteobacteria
MN508614	Escherichia phage ES12	2019-12-11T00:00:00Z		Tequatrovirus gee9062	Tequatrovirus	Straboviridae	166240	complete	TX	Escherichia coli		gammaproteobacteria
MN508616	Escherichia phage ES19	2019-12-11T00:00:00Z		Escherichia phage ES19	Tequatrovirus	Straboviridae	166781	complete	TX	Escherichia coli		gammaproteobacteria
MN508617	Escherichia phage ES21	2019-12-11T00:00:00Z		Escherichia phage ES21	Tequatrovirus	Straboviridae	166790	complete	TX	Escherichia coli		gammaproteobacteria
MN508618	Escherichia phage ES26	2019-12-11T00:00:00Z		Tequatrovirus gee9062	Tequatrovirus	Straboviridae	166756	complete	TX	Escherichia coli		gammaproteobacteria
MN882349	Escherichia phage Ec_Makalu_003	2020-01-26T00:00:00Z		Krischvirus gec3s	Krischvirus	Straboviridae	162966	complete		Escherichia coli		gammaproteobacteria
MN894885	Escherichia phage Ec_Makalu_001	2020-01-26T00:00:00Z		Krischvirus gec3s	Krischvirus	Straboviridae	163752	complete		Escherichia coli		gammaproteobacteria
MN850574	Escherichia phage kaaroe	2020-02-03T00:00:00Z		Krischvirus RB49	Krischvirus	Straboviridae	163719	complete		Escherichia coli		gammaproteobacteria
MN850579	Escherichia phage mogra	2020-02-03T00:00:00Z		Escherichia phage mogra	Mosigvirus	Straboviridae	168724	complete		Escherichia coli		gammaproteobacteria
MN850590	Escherichia phage moha	2020-02-03T00:00:00Z		Mosigvirus mar005p1	Mosigvirus	Straboviridae	168676	complete		Escherichia coli		gammaproteobacteria
MN850609	Escherichia phage dhaeg	2020-02-03T00:00:00Z		Escherichia phage dhaeg	Dhakavirus	Straboviridae	170817	complete		Escherichia coli		gammaproteobacteria
MN850615	Escherichia phage kvi	2020-02-03T00:00:00Z		Krischvirus RB49	Krischvirus	Straboviridae	163673	complete		Escherichia coli		gammaproteobacteria
MN850621	Escherichia phage dhabil	2020-02-03T00:00:00Z		Escherichia phage dhabil	Dhakavirus	Straboviridae	165644	complete		Escherichia coli		gammaproteobacteria
MN850622	Escherichia phage mobillu	2020-02-03T00:00:00Z		Escherichia phage mobillu	Mosigvirus	Straboviridae	163063	complete		Escherichia coli		gammaproteobacteria
MN850651	Escherichia phage moskry	2020-02-03T00:00:00Z		Mosigvirus mar005p1	Mosigvirus	Straboviridae	169410	complete		Escherichia coli		gammaproteobacteria
MN895434	Escherichia phage teqhad	2020-02-03T00:00:00Z		Tequatrovirus teqhad	Tequatrovirus	Straboviridae	167892	complete		Escherichia coli		gammaproteobacteria
MN895435	Escherichia phage teqhal	2020-02-03T00:00:00Z		Tequatrovirus zeezee23	Tequatrovirus	Straboviridae	168070	complete		Escherichia coli		gammaproteobacteria
MN895436	Escherichia phage teqsoen	2020-02-03T00:00:00Z		Escherichia phage teqsoen	Tequatrovirus	Straboviridae	166468	complete		Escherichia coli		gammaproteobacteria
MN895437	Escherichia phage teqskov	2020-02-03T00:00:00Z		Tequatrovirus teqskov	Tequatrovirus	Straboviridae	165017	complete		Escherichia coli		gammaproteobacteria
MN895438	Escherichia phage teqdroes	2020-02-03T00:00:00Z		Tequatrovirus teqdroes	Tequatrovirus	Straboviridae	166833	complete		Escherichia coli		gammaproteobacteria
MN864145	Escherichia phage F2	2020-03-07T00:00:00Z		Tequatrovirus efftwo	Tequatrovirus	Straboviridae	168241	complete		Escherichia coli		gammaproteobacteria
MT179807	Escherichia phage vB_EcoM_IME537	2020-04-14T00:00:00Z		Tequatrovirus ime537	Tequatrovirus	Straboviridae	168642	complete		Escherichia coli		gammaproteobacteria
MT150133	Enterobacteria phage vB_EcoM_IME540	2020-04-22T00:00:00Z		Enterobacteria phage vB_EcoM_IME540	Dhakavirus	Straboviridae	170237	complete		Escherichia coli		gammaproteobacteria
MT446387	Escherichia phage TH09	2020-06-15T00:00:00Z		Escherichia phage TH09	Tequatrovirus	Straboviridae	167656	complete		Escherichia coli		gammaproteobacteria
MT446390	Escherichia phage TH12	2020-06-15T00:00:00Z		Mosigvirus utam	Mosigvirus	Straboviridae	169545	complete		Escherichia coli		gammaproteobacteria
MT446392	Escherichia virus TH15	2020-06-15T00:00:00Z		Escherichia virus TH15	Gaprivervirus	Straboviridae	171591	complete		Escherichia coli		gammaproteobacteria
MT446396	Escherichia virus TH22	2020-06-15T00:00:00Z		Escherichia virus TH22	Gaprivervirus	Straboviridae	170090	complete		Escherichia coli		gammaproteobacteria
MT446411	Escherichia virus TH40	2020-06-15T00:00:00Z		Escherichia virus TH40	Gaprivervirus	Straboviridae	171726	complete		Escherichia coli		gammaproteobacteria
MT446412	Escherichia virus TH41	2020-06-15T00:00:00Z		Escherichia virus TH41	Gaprivervirus	Straboviridae	170556	complete		Escherichia coli		gammaproteobacteria
MT446415	Escherichia virus TH44	2020-06-15T00:00:00Z		Escherichia virus TH44	Gaprivervirus	Straboviridae	171075	complete		Escherichia coli		gammaproteobacteria
MT446420	Escherichia virus TH54	2020-06-15T00:00:00Z		Escherichia virus TH54	Gaprivervirus	Straboviridae	170988	complete		Escherichia coli		gammaproteobacteria
MT446421	Escherichia virus TH55	2020-06-15T00:00:00Z		Escherichia virus TH55	Gaprivervirus	Straboviridae	170389	complete		Escherichia coli		gammaproteobacteria
MT446422	Escherichia virus TH57	2020-06-15T00:00:00Z		Escherichia virus TH57	Gaprivervirus	Straboviridae	171230	complete		Escherichia coli		gammaproteobacteria
MT446423	Escherichia virus TH58	2020-06-15T00:00:00Z		Escherichia virus TH58	Mosigvirus	Straboviridae	170748	complete		Escherichia coli		gammaproteobacteria
MT611523	Escherichia phage DK-13	2020-06-27T00:00:00Z		Escherichia phage DK-13	Gaprivervirus	Straboviridae	172275	complete		Escherichia coli		gammaproteobacteria
MT478991	Escherichia phage vB_EcoM_011D4	2020-08-03T00:00:00Z		Krischvirus RB49	Krischvirus	Straboviridae	163764	complete		Escherichia coli		gammaproteobacteria
MT533174	Escherichia phage CJ20	2020-08-03T00:00:00Z		Escherichia phage CJ20	Gaprivervirus	Straboviridae	169884	complete		Escherichia coli	feces	gammaproteobacteria
MT782071	Escherichia phage JN02	2020-08-26T00:00:00Z		Escherichia phage JN02	Mosigvirus	Straboviridae	169453	complete		Escherichia coli		gammaproteobacteria
MT884006	Escherichia phage vb_EcoM_bov9_1	2020-09-16T00:00:00Z		Tequatrovirus nbeco	Tequatrovirus	Straboviridae	166363	complete		Escherichia coli	feces	gammaproteobacteria
MT884007	Escherichia phage vb_EcoM_bov10K1	2020-09-29T00:00:00Z		Tequatrovirus nbeco	Tequatrovirus	Straboviridae	166364	complete		Escherichia coli		gammaproteobacteria
MT932213	Escherichia phage VEc74	2020-10-13T00:00:00Z		Escherichia phage VEc74	Tequatrovirus	Straboviridae	166100	complete		Escherichia coli		gammaproteobacteria
MT968995	Escherichia phage vB_EcoM_WL-3	2020-10-28T00:00:00Z		Escherichia phage vB_EcoM_WL-3	Tequatrovirus	Straboviridae	165369	complete		Escherichia coli		gammaproteobacteria
MT764206	Escherichia phage JEP6	2020-11-20T00:00:00Z		Tequatrovirus sgallinarium	Tequatrovirus	Straboviridae	170340	complete		Escherichia coli		gammaproteobacteria
MT764208	Escherichia phage JEP8	2020-11-20T00:00:00Z		Krischvirus gec3s	Krischvirus	Straboviridae	165295	complete		Escherichia coli		gammaproteobacteria
MW286157	Escherichia phage vB_EcoM-BECP11	2021-01-13T00:00:00Z		Tequatrovirus sf23	Tequatrovirus	Straboviridae	165973	complete		Escherichia coli		gammaproteobacteria
NC_054909	Escherichia phage EC121	2021-05-27T00:00:00Z		Tequatrovirus ec121	Tequatrovirus	Straboviridae	168805	complete		Escherichia coli		gammaproteobacteria
NC_054911	Escherichia phage ECO4	2021-05-27T00:00:00Z		Tequatrovirus ec04	Tequatrovirus	Straboviridae	168638	complete		Escherichia coli		gammaproteobacteria
MW679410	Escherichia phage C6	2021-05-31T00:00:00Z		Escherichia phage C6	Dhakavirus	Straboviridae	169530	complete		Escherichia coli		gammaproteobacteria
NC_055712	Escherichia phage phT4A	2021-06-02T00:00:00Z		Slopekvirus pht4A	Slopekvirus	Straboviridae	171598	complete		Escherichia coli		gammaproteobacteria
NC_055780	Escherichia phage MLF4	2021-06-02T00:00:00Z		Tequatrovirus mlf4	Tequatrovirus	Straboviridae	167379	complete		Escherichia coli		gammaproteobacteria
MW269952	Escherichia phage P479	2021-06-19T00:00:00Z		Escherichia phage P479	Gaprivervirus	Straboviridae	172033	complete		Escherichia coli		gammaproteobacteria
MZ189261	Escherichia phage S143_2	2021-06-26T00:00:00Z		Escherichia phage S143_2	Mosigvirus	Straboviridae	168769	complete		Escherichia coli		gammaproteobacteria
MZ189262	Escherichia phage W143	2021-06-26T00:00:00Z		Escherichia phage W143	Tequatrovirus	Straboviridae	166244	complete		Escherichia coli		gammaproteobacteria
MW630116	Escherichia phage vB_EcoM-ZQ3	2021-06-29T00:00:00Z		Escherichia virus ST0	Mosigvirus	Straboviridae	170042	complete		Escherichia coli		gammaproteobacteria
MZ291552	Escherichia phage vB_EcoM-UFV09	2021-07-08T00:00:00Z		Escherichia phage vB_EcoM-UFV09	Tequatrovirus	Straboviridae	165859	complete		Escherichia coli		gammaproteobacteria
MW748999	Escherichia phage vB_EcoM_Skers	2021-07-20T00:00:00Z		Escherichia phage vB_EcoM_Skers	Krischvirus	Straboviridae	154769	complete		Escherichia coli		gammaproteobacteria
MW749001	Escherichia phage vB_EcoM_Kelasse	2021-07-20T00:00:00Z		Tequatrovirus kha5h	Tequatrovirus	Straboviridae	167034	complete		Escherichia coli		gammaproteobacteria
MW822007	Escherichia phage BF15	2021-07-20T00:00:00Z		Escherichia phage BF15	Tequatrovirus	Straboviridae	167801	complete		Escherichia coli		gammaproteobacteria
MZ502379	Escherichia phage vB_EcoM_Shinka	2021-07-28T00:00:00Z		Escherichia phage vB_EcoM_Shinka	Tequatrovirus	Straboviridae	162160	complete		Escherichia coli		gammaproteobacteria
MZ502380	Escherichia phage vB_EcoM_Nami	2021-07-28T00:00:00Z		Tequatrovirus ecnp1	Tequatrovirus	Straboviridae	165679	complete		Escherichia coli		gammaproteobacteria
MZ170040	Escherichia phage vB_EcoM_FJ1	2021-08-18T00:00:00Z		Escherichia phage vB_EcoM_FJ1	Tequatrovirus	Straboviridae	170053	complete		Escherichia coli		gammaproteobacteria
MZ170041	Escherichia phage vB_EcoM_FN	2021-08-18T00:00:00Z		Tequatrovirus effone	Tequatrovirus	Straboviridae	168411	complete		Escherichia coli		gammaproteobacteria
MZ436830	Escherichia phage JK1	2021-08-24T00:00:00Z		Tequatrovirus teqdroes	Tequatrovirus	Straboviridae	166057	complete		Escherichia coli		gammaproteobacteria
MZ311865	Escherichia phage vB_EcoM_LNA2	2021-08-25T00:00:00Z		Mosigvirus JS09	Mosigvirus	Straboviridae	168410	complete		Escherichia coli		gammaproteobacteria
MZ753803	Escherichia phage U115	2021-09-22T00:00:00Z		Escherichia phage U115	Tequatrovirus	Straboviridae	166986	complete		Escherichia coli		gammaproteobacteria
MZ868638	Escherichia phage vB_EcoM-pEK20	2021-09-22T00:00:00Z		Mosigvirus JS09	Mosigvirus	Straboviridae	169226	complete		Escherichia coli		gammaproteobacteria
MZ065353	Escherichia virus KFS-EC3	2021-10-07T00:00:00Z		Escherichia virus KFS-EC3	Tequatrovirus	Straboviridae	167440	complete		Escherichia coli		gammaproteobacteria
OK076929	Escherichia phage vB_EcoM_C2-3	2021-10-17T00:00:00Z		Escherichia phage vB_EcoM_C2-3	Tequatrovirus	Straboviridae	167069	complete		Escherichia coli		gammaproteobacteria
OK335775	Escherichia phage PSD2002	2021-10-17T00:00:00Z		Dhakavirus wg01	Dhakavirus	Straboviridae	172439	complete		Escherichia coli		gammaproteobacteria
OK275722	Escherichia phage HP3.1	2021-11-12T00:00:00Z		Escherichia phage HP3.1	Tequatrovirus	Straboviridae	168195	complete		Escherichia coli		gammaproteobacteria
MZ234013	Escherichia phage vB_EcoM-101112UKE3-1	2021-11-14T00:00:00Z		Tequatrovirus ecombl75	Tequatrovirus	Straboviridae	169555	complete		Escherichia coli		gammaproteobacteria
MZ234018	Escherichia phage vB_EcoM-101117BS1	2021-11-14T00:00:00Z		Tequatrovirus zeezee23	Tequatrovirus	Straboviridae	167080	complete		Escherichia coli		gammaproteobacteria
MZ234025	Escherichia phage vB_EcoM-172859UKE1	2021-11-14T00:00:00Z		Mosigvirus mar005p1	Mosigvirus	Straboviridae	168667	complete		Escherichia coli		gammaproteobacteria
MZ234027	Escherichia phage vB_EcoM-CHD2BS1	2021-11-14T00:00:00Z		Tequatrovirus ecombl75	Tequatrovirus	Straboviridae	168577	complete		Escherichia coli		gammaproteobacteria
MZ234030	Escherichia phage vB_EcoM-CHD16UKE1	2021-11-14T00:00:00Z		Tequatrovirus ecombl75	Tequatrovirus	Straboviridae	168543	complete		Escherichia coli		gammaproteobacteria
MZ234031	Escherichia phage vB_EcoM-CHD94UKE2	2021-11-14T00:00:00Z		Tequatrovirus gee4498	Tequatrovirus	Straboviridae	167922	complete		Escherichia coli		gammaproteobacteria
MZ234034	Escherichia phage vB_EcoM-G3F6	2021-11-14T00:00:00Z		Tequatrovirus ecombl75	Tequatrovirus	Straboviridae	168524	complete		Escherichia coli		gammaproteobacteria
MZ234035	Escherichia phage vB_EcoM-G3F7	2021-11-14T00:00:00Z		Tequatrovirus gee4498	Tequatrovirus	Straboviridae	167839	complete		Escherichia coli		gammaproteobacteria
MZ234036	Escherichia phage vB_EcoM-G3F8	2021-11-14T00:00:00Z		Tequatrovirus ecombl75	Tequatrovirus	Straboviridae	168524	complete		Escherichia coli		gammaproteobacteria
MZ234037	Escherichia phage vB_EcoM-G3F9	2021-11-14T00:00:00Z		Tequatrovirus ecombl75	Tequatrovirus	Straboviridae	168524	complete		Escherichia coli		gammaproteobacteria
MZ234038	Escherichia phage vB_EcoM-G3F10	2021-11-14T00:00:00Z		Tequatrovirus gee4498	Tequatrovirus	Straboviridae	167867	complete		Escherichia coli		gammaproteobacteria
MZ234039	Escherichia phage vB_EcoM-G3G6	2021-11-14T00:00:00Z		Tequatrovirus ecombl75	Tequatrovirus	Straboviridae	168522	complete		Escherichia coli		gammaproteobacteria
MZ234040	Escherichia phage vB_EcoM-G3G7	2021-11-14T00:00:00Z		Tequatrovirus ecombl75	Tequatrovirus	Straboviridae	168649	complete		Escherichia coli		gammaproteobacteria
MZ234041	Escherichia phage vB_EcoM-PM105	2021-11-14T00:00:00Z		Tequatrovirus ecombl75	Tequatrovirus	Straboviridae	169499	complete		Escherichia coli		gammaproteobacteria
MZ234042	Escherichia phage vB_EcoM-PM107	2021-11-14T00:00:00Z		Tequatrovirus ecombl75	Tequatrovirus	Straboviridae	169416	complete		Escherichia coli		gammaproteobacteria
MZ234043	Escherichia phage vB_EcoM-PM123	2021-11-14T00:00:00Z		Tequatrovirus ecombl75	Tequatrovirus	Straboviridae	169448	complete		Escherichia coli		gammaproteobacteria
MZ234051	Escherichia phage vB_EcoM-PM108	2021-11-14T00:00:00Z		Tequatrovirus ecombl75	Tequatrovirus	Straboviridae	169415	complete		Escherichia coli		gammaproteobacteria
MZ234053	Escherichia phage vB_EcoM-PM136	2021-11-14T00:00:00Z		Tequatrovirus ecombl75	Tequatrovirus	Straboviridae	169519	complete		Escherichia coli		gammaproteobacteria
OK274152	Escherichia phage APTC-EC-2A	2021-11-17T00:00:00Z		Tequatrovirus gee4498	Tequatrovirus	Straboviridae	166608	complete		Escherichia coli		gammaproteobacteria
OL362041	Escherichia phage vB_Eco_OMNI12	2021-12-14T00:00:00Z		Tequatrovirus gee9062	Tequatrovirus	Straboviridae	169246	complete		Escherichia coli		gammaproteobacteria
OK272473	Escherichia phage JLBYU31	2021-12-15T00:00:00Z		Tequatrovirus gizh	Tequatrovirus	Straboviridae	166825	complete	UT	Escherichia coli		gammaproteobacteria
OK272476	Escherichia phage JLBYU24	2021-12-15T00:00:00Z		Tequatrovirus gizh	Tequatrovirus	Straboviridae	168125	complete	UT	Escherichia coli		gammaproteobacteria
OK272484	Escherichia phage JLBYU22	2021-12-15T00:00:00Z		Tequatrovirus sf22	Tequatrovirus	Straboviridae	166300	complete	UT	Escherichia coli		gammaproteobacteria
MT630408	Enterobacteria phage phiC600P9	2021-12-31T00:00:00Z		Enterobacteria phage phiC600P9	Tequatrovirus	Straboviridae	164691	complete		Escherichia coli		gammaproteobacteria
OL451225	Escherichia phage P896	2022-01-03T00:00:00Z		Escherichia phage P896	Gaprivervirus	Straboviridae	170656	complete		Escherichia coli		gammaproteobacteria
OK254198	Escherichia phage PSD2001	2022-01-17T00:00:00Z		Escherichia phage PSD2001	Gaprivervirus	Straboviridae	172175	complete		Escherichia coli	feces	gammaproteobacteria
OL310488	Escherichia phage EC101	2022-01-17T00:00:00Z		Tequatrovirus ecombl75	Tequatrovirus	Straboviridae	167718	complete		Escherichia coli		gammaproteobacteria
OL960577	Escherichia phage vB_EcoM_SA35RD	2022-01-18T00:00:00Z		Mosigvirus hp3	Mosigvirus	Straboviridae	169615	complete		Escherichia coli		gammaproteobacteria
OM135583	Escherichia phage EP01	2022-01-18T00:00:00Z		Escherichia phage EP01	Tequatrovirus	Straboviridae	165577	complete		Escherichia coli		gammaproteobacteria
OL770073	Escherichia phage vB_EcoM-RPN226	2022-02-20T00:00:00Z		Escherichia phage vB_EcoM-RPN226	Tequatrovirus	Straboviridae	167390	complete		Escherichia coli		gammaproteobacteria
OL770074	Escherichia phage vB_EcoM-RPN187	2022-02-20T00:00:00Z		Escherichia phage vB_EcoM-RPN187	Mosigvirus	Straboviridae	167158	complete		Escherichia coli		gammaproteobacteria
OL870316	Escherichia phage UTI-E2	2022-03-08T00:00:00Z		Tequatrovirus gee4498	Tequatrovirus	Straboviridae	166367	complete		Escherichia coli		gammaproteobacteria
OL870317	Escherichia phage UTI-E4	2022-03-08T00:00:00Z		Tequatrovirus ecombl75	Tequatrovirus	Straboviridae	169163	complete		Escherichia coli		gammaproteobacteria
OL780484	Escherichia phage vB_EcoM-E33	2022-04-12T00:00:00Z		Escherichia phage vB_EcoM-E33	Dhakavirus	Straboviridae	170625	complete		Escherichia coli		gammaproteobacteria
MZ726795	Escherichia phage vB_EcoM_ASO78A	2022-04-22T00:00:00Z		Escherichia phage vB_EcoM_ASO78A	Tequatrovirus	Straboviridae	166374	complete		Escherichia coli		gammaproteobacteria
OM386655	Escherichia phage vB_EcoM_ESCO10	2022-05-09T00:00:00Z		Escherichia phage vB_EcoM_ESCO10	Dhakavirus	Straboviridae	171100	complete		Escherichia coli		gammaproteobacteria
OM386662	Escherichia phage vB_EcoM_ESCO47	2022-05-09T00:00:00Z		Escherichia phage vB_EcoM_ESCO47	Mosigvirus	Straboviridae	162477	complete		Escherichia coli		gammaproteobacteria
OM386666	Escherichia phage vB_EcoM_ESCO58	2022-05-09T00:00:00Z		Escherichia phage vB_EcoM_ESCO58	Tequatrovirus	Straboviridae	167844	complete		Escherichia coli		gammaproteobacteria
ON229909	Escherichia phage vB_EcoM_CE1	2022-05-31T00:00:00Z		Escherichia phage vB_EcoM_CE1	Tequatrovirus	Straboviridae	167955	complete		Escherichia coli		gammaproteobacteria
ON210139	Escherichia phage EC128	2022-06-07T00:00:00Z		Escherichia phage EC128	Tequatrovirus	Straboviridae	171798	complete		Escherichia coli		gammaproteobacteria
MZ234052	Escherichia phage vB_EcoM-PM133	2022-06-28T00:00:00Z		Escherichia phage vB_EcoM-PM133	Tequatrovirus	Straboviridae	169292	complete		Escherichia coli		gammaproteobacteria
ON645936	Escherichia phage N2	2022-07-23T00:00:00Z		Escherichia phage N2	Tequatrovirus	Straboviridae	169736	complete		Escherichia coli		gammaproteobacteria
OM960734	Escherichia phage vB_EcoM_SCS57	2022-08-11T00:00:00Z		Escherichia phage vB_EcoM_SCS57	Mosigvirus	Straboviridae	168771	complete		Escherichia coli		gammaproteobacteria
OP168898	Escherichia phage ZCEC14	2022-08-24T00:00:00Z		Escherichia phage ZCEC14	Tequatrovirus	Straboviridae	165622	complete		Escherichia coli		gammaproteobacteria
OP292222	Escherichia phage Esco_phi_B-01	2022-09-03T00:00:00Z		Escherichia phage Esco_phi_B-01	Dhakavirus	Straboviridae	170483	complete		Escherichia coli	abdominal cavity	gammaproteobacteria
OM632671	Escherichia phage BEU50	2022-09-19T00:00:00Z		Escherichia phage BEU50	Mosigvirus	Straboviridae	193190	complete		Escherichia coli		gammaproteobacteria
OP572230	Escherichia phage vB_EcoM-UFV05	2022-10-19T00:00:00Z		Escherichia phage vB_EcoM-UFV05	Tequatrovirus	Straboviridae	165776	complete		Escherichia coli		gammaproteobacteria
OP555980	Escherichia phage vB_EcoM-UFV06	2022-10-26T00:00:00Z		Escherichia phage vB_EcoM-UFV06	Tequatrovirus	Straboviridae	165858	complete		Escherichia coli		gammaproteobacteria
OP555981	Escherichia phage vB_EcoM-UFV10	2022-10-26T00:00:00Z		Escherichia phage vB_EcoM-UFV10	Tequatrovirus	Straboviridae	165859	complete		Escherichia coli		gammaproteobacteria
OP555982	Escherichia phage vB_EcoM-UFV11	2022-10-26T00:00:00Z		Escherichia phage vB_EcoM-UFV11	Tequatrovirus	Straboviridae	165859	complete		Escherichia coli		gammaproteobacteria
OP557970	Escherichia phage ph0021	2022-12-10T00:00:00Z		Escherichia phage ph0021	Tequatrovirus	Straboviridae	165155	complete		Escherichia coli		gammaproteobacteria
OP870144	Escherichia phage vB_Eco_F25	2023-01-08T00:00:00Z		Escherichia phage vB_Eco_F25	Tequatrovirus	Straboviridae	166974	complete		Escherichia coli		gammaproteobacteria
OP870145	Escherichia phage vB_Eco_F26	2023-01-08T00:00:00Z		Escherichia phage vB_Eco_F26	Tequatrovirus	Straboviridae	172940	complete		Escherichia coli		gammaproteobacteria
OP870146	Escherichia phage vB_Eco_F27	2023-01-08T00:00:00Z		Escherichia phage vB_Eco_F27	Mosigvirus	Straboviridae	168845	complete		Escherichia coli		gammaproteobacteria
OP870147	Escherichia phage vB_Eco_F31	2023-01-08T00:00:00Z		Escherichia phage vB_Eco_F31	Mosigvirus	Straboviridae	169298	complete		Escherichia coli		gammaproteobacteria
OP978391	Escherichia phage HP3.2	2023-01-08T00:00:00Z		Escherichia phage HP3.2	Tequatrovirus	Straboviridae	167750	complete		Escherichia coli		gammaproteobacteria
OQ174500	Escherichia phage REP1	2023-01-28T00:00:00Z	REP1	Escherichia phage REP1	Tequatrovirus	Straboviridae	167414	complete		Escherichia coli		gammaproteobacteria
OQ174501	Escherichia phage REP2	2023-01-28T00:00:00Z	REP2	Escherichia phage REP2	Tequatrovirus	Straboviridae	167921	complete		Escherichia coli		gammaproteobacteria
OQ174503	Escherichia phage REP4	2023-01-28T00:00:00Z	REP4	Escherichia phage REP4	Tequatrovirus	Straboviridae	166772	complete		Escherichia coli		gammaproteobacteria
OQ174502	Escherichia phage REP3	2023-01-29T00:00:00Z	REP3	Escherichia phage REP3	Tequatrovirus	Straboviridae	167921	complete		Escherichia coli		gammaproteobacteria
AP019521	Escherichia phage KIT01	2023-02-02T00:00:00Z		Escherichia phage KIT01	Dhakavirus	Straboviridae	172558	complete		Escherichia coli		gammaproteobacteria
OL770107	Escherichia phage CLB_P2	2022-07-01T00:00:00Z		Escherichia phage CLB_P2	Dhakavirus	Straboviridae	171842	complete		Escherichia coli 55989		gammaproteobacteria
KM606994	Escherichia phage RB3	2014-10-22T00:00:00Z		Tequatrovirus RB3	Tequatrovirus	Straboviridae	168402	complete		Escherichia coli B		gammaproteobacteria
KM606995	Enterobacteria phage RB5	2014-10-22T00:00:00Z		Tequatrovirus RB3	Tequatrovirus	Straboviridae	168394	complete		Escherichia coli B		gammaproteobacteria
KM606996	Enterobacteria phage RB6	2014-10-22T00:00:00Z		Tequatrovirus RB3	Tequatrovirus	Straboviridae	168394	complete		Escherichia coli B		gammaproteobacteria
KM606997	Enterobacteria phage RB7	2014-10-22T00:00:00Z		Tequatrovirus RB3	Tequatrovirus	Straboviridae	168395	complete		Escherichia coli B		gammaproteobacteria
KM606998	Enterobacteria phage RB9	2014-10-22T00:00:00Z		Tequatrovirus RB3	Tequatrovirus	Straboviridae	168395	complete		Escherichia coli B		gammaproteobacteria
KM606999	Enterobacteria phage RB10	2014-10-22T00:00:00Z		Tequatrovirus RB3	Tequatrovirus	Straboviridae	168401	complete		Escherichia coli B		gammaproteobacteria
KM607000	Enterobacteria phage RB27	2014-10-22T00:00:00Z		Tequatrovirus RB27	Tequatrovirus	Straboviridae	165179	complete		Escherichia coli B		gammaproteobacteria
KM607001	Enterobacteria phage RB33	2014-10-22T00:00:00Z		Tequatrovirus RB32	Tequatrovirus	Straboviridae	166007	complete		Escherichia coli B		gammaproteobacteria
KM607002	Enterobacteria phage RB55	2014-10-22T00:00:00Z		Tequatrovirus T4	Tequatrovirus	Straboviridae	168896	complete		Escherichia coli B		gammaproteobacteria
KM607003	Enterobacteria phage RB59	2014-10-22T00:00:00Z		Tequatrovirus T4	Tequatrovirus	Straboviridae	168966	complete		Escherichia coli B		gammaproteobacteria
KM607004	Enterobacteria phage RB68	2014-10-22T00:00:00Z		Enterobacteria phage RB68	Tequatrovirus	Straboviridae	168401	complete		Escherichia coli B		gammaproteobacteria
MK962750	Shigella phage CM8	2019-08-28T00:00:00Z		Tequatrovirus cm8	Tequatrovirus	Straboviridae	167247	complete		Escherichia coli BL21	muscle	gammaproteobacteria
MK962755	Shigella phage JK38	2019-08-28T00:00:00Z		Tequatrovirus zeezee23	Tequatrovirus	Straboviridae	167852	complete		Escherichia coli BL21		gammaproteobacteria
KC801932	Escherichia phage Lw1	2013-04-20T00:00:00Z		Pseudotevenvirus lw1	Pseudotevenvirus	Straboviridae	176227	complete		Escherichia coli BL21(DE3)		gammaproteobacteria
MH051913	Enterobacteria phage vB_EcoM_IME281	2018-05-02T00:00:00Z		Dhakavirus ime281	Dhakavirus	Straboviridae	170531	complete		Escherichia coli BL21(DE3)		gammaproteobacteria
MH051915	Enterobacteria phage vB_EcoM_IME339	2018-05-02T00:00:00Z		Tequatrovirus ecomim339	Tequatrovirus	Straboviridae	164366	complete		Escherichia coli BL21(DE3)		gammaproteobacteria
MH051916	Enterobacteria phage vB_EcoM_IME340	2018-05-02T00:00:00Z		Tequatrovirus ecomime340	Tequatrovirus	Straboviridae	165549	complete		Escherichia coli BL21(DE3)		gammaproteobacteria
MH051917	Enterobacteria phage vB_EcoM_IME341	2018-05-02T00:00:00Z		Dhakavirus ime348	Dhakavirus	Straboviridae	172379	complete		Escherichia coli BL21(DE3)		gammaproteobacteria
MZ417521	Escherichia phage 132	2021-06-30T00:00:00Z		Tequatrovirus ecomime340	Tequatrovirus	Straboviridae	166922	complete		Escherichia coli BW25113		gammaproteobacteria
OK148441	Escherichia phage MLP2	2022-04-01T00:00:00Z		Escherichia phage MLP2	Tequatrovirus	Straboviridae	168787	complete		Escherichia coli CFT073		gammaproteobacteria
MK962756	Shigella phage JK42	2019-08-28T00:00:00Z		Mosigvirus mar005p1	Mosigvirus	Straboviridae	168306	complete		Escherichia coli DH5[alpha]		gammaproteobacteria
MK962757	Shigella phage JK45	2019-08-28T00:00:00Z		Tequatrovirus jaykay	Tequatrovirus	Straboviridae	170740	complete		Escherichia coli DH5[alpha]		gammaproteobacteria
MF044457	Escherichia phage ST0	2017-06-28T00:00:00Z		Escherichia virus ST0	Mosigvirus	Straboviridae	170496	complete		Escherichia coli H8		gammaproteobacteria
EF437941	Escherichia phage Phi1	2007-09-01T00:00:00Z		Krischvirus georgiaone	Krischvirus	Straboviridae	164270	complete		Escherichia coli K-12		gammaproteobacteria
EU863408	Escherichia phage JSE	2009-05-24T00:00:00Z		Krischvirus jse	Krischvirus	Straboviridae	166418	complete		Escherichia coli K-12		gammaproteobacteria
EU863409	Escherichia phage JS10	2009-05-24T00:00:00Z		Dhakavirus JS10	Dhakavirus	Straboviridae	171451	complete		Escherichia coli K-12		gammaproteobacteria
MK962752	Shigella phage JK23	2019-08-28T00:00:00Z		Tequatrovirus gee4498	Tequatrovirus	Straboviridae	168349	complete		Escherichia coli K-12		gammaproteobacteria
MZ501046	Escherichia phage AdolfPortmann	2021-11-16T00:00:00Z		Tequatrovirus teqdroes	Tequatrovirus	Straboviridae	166773	complete		Escherichia coli K-12		gammaproteobacteria
MZ501047	Escherichia phage AlbertHofmann	2021-11-16T00:00:00Z		Mosigvirus phapec2	Mosigvirus	Straboviridae	168968	complete		Escherichia coli K-12		gammaproteobacteria
MZ501050	Escherichia phage AndreasVesalius	2021-11-16T00:00:00Z		Tequatrovirus teqdroes	Tequatrovirus	Straboviridae	168255	complete		Escherichia coli K-12		gammaproteobacteria
MZ501052	Escherichia phage AugustSocin	2021-11-16T00:00:00Z		Escherichia phage AugustSocin	Tequatrovirus	Straboviridae	167411	complete		Escherichia coli K-12		gammaproteobacteria
MZ501056	Escherichia phage ChristianSchoenbein	2021-11-16T00:00:00Z		Mosigvirus phapec2	Mosigvirus	Straboviridae	169031	complete		Escherichia coli K-12		gammaproteobacteria
MZ501065	Escherichia phage FelixPlatter	2021-11-16T00:00:00Z		Tequatrovirus teqdroes	Tequatrovirus	Straboviridae	164714	complete		Escherichia coli K-12		gammaproteobacteria
MZ501066	Escherichia phage FriedrichMiescher	2021-11-16T00:00:00Z		Tequatrovirus teqdroes	Tequatrovirus	Straboviridae	169509	complete		Escherichia coli K-12		gammaproteobacteria
MZ501067	Escherichia phage FriedrichZschokke	2021-11-16T00:00:00Z		Tequatrovirus teqhad	Tequatrovirus	Straboviridae	165574	complete		Escherichia coli K-12		gammaproteobacteria
MZ501089	Escherichia phage KarlGJung	2021-11-16T00:00:00Z		Tequatrovirus pyps2t	Tequatrovirus	Straboviridae	167832	complete		Escherichia coli K-12		gammaproteobacteria
MZ501096	Escherichia phage Paracelsus	2021-11-16T00:00:00Z		Tequatrovirus ecombl75	Tequatrovirus	Straboviridae	167732	complete		Escherichia coli K-12		gammaproteobacteria
MZ501098	Escherichia phage PaulHMueller	2021-11-16T00:00:00Z		Escherichia phage PaulHMueller	Tequatrovirus	Straboviridae	170053	complete		Escherichia coli K-12		gammaproteobacteria
MZ501106	Escherichia phage TadeuszReichstein	2021-11-16T00:00:00Z		Escherichia phage TadeuszReichstein	Tequatrovirus	Straboviridae	166115	complete		Escherichia coli K-12		gammaproteobacteria
MZ501113	Escherichia phage WilhelmHis	2021-11-16T00:00:00Z		Tequatrovirus gee4498	Tequatrovirus	Straboviridae	166861	complete		Escherichia coli K-12		gammaproteobacteria
OM339528	Enterobacteria phage SV76	2022-02-23T00:00:00Z		Tequatrovirus T2	Tequatrovirus	Straboviridae	163826	complete		Escherichia coli K-12		gammaproteobacteria
ON286974	Escherichia phage W115	2022-06-22T00:00:00Z		Escherichia phage W115	Krischvirus	Straboviridae	163997	complete		Escherichia coli LF82		gammaproteobacteria
MK310184	Phage NC-G	2019-03-27T00:00:00Z		Phage NC-G	Dhakavirus	Straboviridae	170164	complete		Escherichia coli NC101		gammaproteobacteria
HE978309	Enterobacteria phage GEC-3S	2014-08-15T00:00:00Z		Krischvirus gec3s	Krischvirus	Straboviridae	163424	complete		Escherichia coli O104:H4		gammaproteobacteria
OK040907	Enterobacteria phage Ac3	2022-02-28T00:00:00Z		Enterobacteria phage Ac3	Tequatrovirus	Straboviridae	168395	complete		Escherichia coli O127:B8		gammaproteobacteria
OL960580	Escherichia phage vB_EcoM_SA21RB	2022-01-18T00:00:00Z		Tequatrovirus ime09	Tequatrovirus	Straboviridae	167177	complete		Escherichia coli O156:H25		gammaproteobacteria
OL960581	Escherichia phage vB_EcoM_SA20RB	2022-01-18T00:00:00Z		Escherichia phage vB_EcoM_SA20RB	Tequatrovirus	Straboviridae	166337	complete		Escherichia coli O156:H25		gammaproteobacteria
KX009778	Escherichia phage UFV-AREG1	2016-06-02T00:00:00Z		Tequatrovirus ufvareg1	Tequatrovirus	Straboviridae	167231	complete		Escherichia coli O157		gammaproteobacteria
MK234886	Escherichia phage AnYang	2019-01-30T00:00:00Z		Dhakavirus anyang	Dhakavirus	Straboviridae	169215	complete		Escherichia coli O157		gammaproteobacteria
AP011113	Escherichia phage AR1	2010-03-20T00:00:00Z		Tequatrovirus ar1	Tequatrovirus	Straboviridae	167435	complete		Escherichia coli O157:H7		gammaproteobacteria
JX128259	Escherichia phage ECML-134	2012-07-28T00:00:00Z		Tequatrovirus ecml134	Tequatrovirus	Straboviridae	166783	complete		Escherichia coli O157:H7		gammaproteobacteria
KP869101	Escherichia coli O157 typing phage 3	2015-04-29T00:00:00Z		Mosigvirus 0157tp3	Mosigvirus	Straboviridae	168733	complete		Escherichia coli O157:H7		gammaproteobacteria
KP869104	Escherichia coli O157 typing phage 6	2015-04-29T00:00:00Z		Escherichia virus O157tp6	Mosigvirus	Straboviridae	160570	complete		Escherichia coli O157:H7		gammaproteobacteria
KR233165	Escherichia phage PEC04	2016-04-30T00:00:00Z		Tequatrovirus hy01	Tequatrovirus	Straboviridae	167552	complete		Escherichia coli O157:H7		gammaproteobacteria
KY703222	Escherichia phage phiC120	2017-05-06T00:00:00Z		Mosigvirus c120	Mosigvirus	Straboviridae	186570	complete		Escherichia coli O157:H7		gammaproteobacteria
MH359124	Escherichia phage SF	2018-07-07T00:00:00Z		Mosigvirus sf	Mosigvirus	Straboviridae	168695	complete		Escherichia coli O157:H7		gammaproteobacteria
MH560358	Escherichia virus KFS-EC	2018-07-28T00:00:00Z		Krischvirus kfsec	Krischvirus	Straboviridae	164715	complete		Escherichia coli O157:H7		gammaproteobacteria
MK295203	Escherichia phage vB_EcoM_005	2019-01-13T00:00:00Z		Dhakavirus ecom005	Dhakavirus	Straboviridae	155101	complete		Escherichia coli O157:H7		gammaproteobacteria
MN648445	Escherichia phage FP43	2019-12-11T00:00:00Z		Mosigvirus shsm521	Mosigvirus	Straboviridae	169248	complete		Escherichia coli O157:H7		gammaproteobacteria
NC_054923	Escherichia phage KIT03	2021-05-27T00:00:00Z		Tequatrovirus kit03	Tequatrovirus	Straboviridae	166848	complete		Escherichia coli O157:H7		gammaproteobacteria
MW882907	Escherichia phage vB_EcoM_SQ17	2021-10-31T00:00:00Z		Escherichia phage vB_EcoM_SQ17	Mosigvirus	Straboviridae	166457	complete		Escherichia coli O157:H7		gammaproteobacteria
OP611477	Escherichia virus CAM-21	2022-12-13T00:00:00Z		Escherichia virus CAM-21	Tequatrovirus	Straboviridae	166962	complete	MO	Escherichia coli O157:H7		gammaproteobacteria
OL960576	Escherichia phage vB_EcoM_SA79RD	2022-01-18T00:00:00Z		Mosigvirus hp3	Mosigvirus	Straboviridae	169615	complete		Escherichia coli O26:H11		gammaproteobacteria
MW883059	Escherichia phage vB_EcoM_SYGD1	2021-04-27T00:00:00Z		Escherichia phage vB_EcoM_SYGD1	Tequatrovirus	Straboviridae	171255	complete		Escherichia coli str. K-12 substr. MG1655		gammaproteobacteria
MW598459	Escherichia phage vB_EcoM_RZ	2021-12-14T00:00:00Z		Escherichia phage vB_EcoM_RZ	Gaprivervirus	Straboviridae	170318	complete		Escherichia coli str. K-12 substr. MG1655		gammaproteobacteria
OP172784	Escherichia phage ECO07P1	2022-12-27T00:00:00Z		Escherichia phage ECO07P1	Tequatrovirus	Straboviridae	165792	complete		Escherichia fergusonii	feces	gammaproteobacteria
OP172785	Escherichia phage ECO07P2	2022-12-27T00:00:00Z		Escherichia phage ECO07P2	Tequatrovirus	Straboviridae	166091	complete		Escherichia fergusonii		gammaproteobacteria
OP172786	Escherichia phage ECO07P3	2022-12-27T00:00:00Z		Escherichia phage ECO07P3	Tequatrovirus	Straboviridae	166565	complete		Escherichia fergusonii	feces	gammaproteobacteria
OP172787	Escherichia phage ECO07P4	2022-12-27T00:00:00Z		Escherichia phage ECO07P4	Tequatrovirus	Straboviridae	167075	complete		Escherichia fergusonii		gammaproteobacteria
OP172788	Escherichia phage ECO07P5	2022-12-27T00:00:00Z		Escherichia phage ECO07P5	Tequatrovirus	Straboviridae	167563	complete		Escherichia fergusonii		gammaproteobacteria
OK570374	Escherichia phage UoN_LG358_1	2021-11-28T00:00:00Z		Escherichia phage UoN_LG358_1	Gelderlandvirus	Straboviridae	136254	complete		Escherichia sp.		gammaproteobacteria
OK570375	Escherichia phage UoN_LDJ77_1	2021-11-28T00:00:00Z		Escherichia phage UoN_LDJ77_1	Tequatrovirus	Straboviridae	111068	complete		Escherichia sp.		gammaproteobacteria
ON506924	Escherichia phage vB_EcoM_SCS4	2022-08-11T00:00:00Z		Escherichia phage vB_EcoM_SCS4	Tequatrovirus	Straboviridae	166783	complete		Escherichia sp.		gammaproteobacteria
MW749000	Hafnia phage vB_HpaM_IsaacDaniel	2021-07-20T00:00:00Z		Tequatrovirus ime09	Tequatrovirus	Straboviridae	167265	complete		Hafnia paralvei		gammaproteobacteria
KT239446	Klebsiella phage JD18	2015-08-18T00:00:00Z		Jiaodavirus jd18	Jiaodavirus	Straboviridae	166313	complete		Klebsiella		gammaproteobacteria
LT607758	Klebsiella phage PMBT1	2016-10-07T00:00:00Z		Klebsiella virus PMBT1	Slopekvirus	Straboviridae	175206	complete		Klebsiella		gammaproteobacteria
OM971648	Klebsiella phage CPRSA	2022-05-17T00:00:00Z		Klebsiella phage CPRSA	Slopekvirus	Straboviridae	198584	complete		Klebsiella		gammaproteobacteria
OM971649	Klebsiella phage CPRSB	2022-05-17T00:00:00Z		Klebsiella phage CPRSB	Slopekvirus	Straboviridae	180310	complete		Klebsiella		gammaproteobacteria
OP331213	Klebsiella phage pKp20	2022-10-19T00:00:00Z		Klebsiella phage pKp20	Jiaodavirus	Straboviridae	165762	complete		Klebsiella		gammaproteobacteria
KT321315	Enterobacter phage phiEap-3	2015-08-29T00:00:00Z		Slopekvirus eap3	Slopekvirus	Straboviridae	175814	complete		Klebsiella aerogenes		gammaproteobacteria
MN013084	Klebsiella phage vB_KaeM_KaAlpha	2019-08-25T00:00:00Z		Karamvirus pg7	Karamvirus	Straboviridae	172334	complete		Klebsiella aerogenes		gammaproteobacteria
MT701588	Klebsiella phage Metamorpho	2020-11-15T00:00:00Z		Klebsiella phage Metamorpho	Jiaodavirus	Straboviridae	171475	complete	TX	Klebsiella aerogenes		gammaproteobacteria
OK499980	Klebsiella phage vB_KaeM_LilPanda	2021-12-15T00:00:00Z		Jiaodavirus jd18	Jiaodavirus	Straboviridae	164872	complete		Klebsiella aerogenes		gammaproteobacteria
OK499981	Klebsiella phage vB_KaeM_Merci	2021-12-15T00:00:00Z		Klebsiella phage vB_KaeM_Merci	Jiaodavirus	Straboviridae	165052	complete		Klebsiella aerogenes		gammaproteobacteria
OK499996	Klebsiella phage vB_KaeM_Shinkou	2021-12-15T00:00:00Z		Jiaodavirus jd18	Jiaodavirus	Straboviridae	162839	complete		Klebsiella aerogenes		gammaproteobacteria
OK499997	Kelbsiella phage vB_KaeM_Boboto	2021-12-15T00:00:00Z		Jiaodavirus jd18	Jiaodavirus	Straboviridae	166665	complete		Klebsiella aerogenes		gammaproteobacteria
OL539458	Klebsiella phage vB_KaeM_Nispero	2021-12-15T00:00:00Z		Jiaodavirus jd18	Jiaodavirus	Straboviridae	166929	complete		Klebsiella aerogenes		gammaproteobacteria
MN101221	Klebsiella phage KMI7	2019-08-25T00:00:00Z		Klebsiella phage KMI7		Straboviridae	131200	complete		Klebsiella michiganensis		gammaproteobacteria
MN101223	Klebsiella phage KMI9	2019-08-25T00:00:00Z		Klebsiella phage KMI9	Slopekvirus	Straboviridae	168074	complete		Klebsiella michiganensis		gammaproteobacteria
MN101224	Klebsiella phage KMI10	2019-08-25T00:00:00Z		Klebsiella phage KMI10	Slopekvirus	Straboviridae	59583	complete		Klebsiella michiganensis		gammaproteobacteria
MZ707156	Klebsiella phage PSKm2DI	2022-08-07T00:00:00Z		Klebsiella phage PSKm2DI	Slopekvirus	Straboviridae	177200	complete		Klebsiella michiganensis		gammaproteobacteria
MZ707157	Klebsiella phage PSKm4DII	2022-08-07T00:00:00Z		Klebsiella phage PSKm4DII	Slopekvirus	Straboviridae	174857	complete		Klebsiella michiganensis		gammaproteobacteria
KR269720	Klebsiella phage PKO111	2016-04-30T00:00:00Z		Jiaodavirus pko111	Jiaodavirus	Straboviridae	168758	complete		Klebsiella oxytoca		gammaproteobacteria
MN101225	Klebsiella phage KMI11	2019-08-25T00:00:00Z		Klebsiella phage KMI11		Straboviridae	98975	complete		Klebsiella oxytoca		gammaproteobacteria
MN101226	Klebsiella phage KMI12	2019-08-25T00:00:00Z		Klebsiella phage KMI12	Jiaodavirus	Straboviridae	122724	complete		Klebsiella oxytoca		gammaproteobacteria
MN101229	Klebsiella phage KMI13	2019-08-25T00:00:00Z		Klebsiella phage KMI13	Jiaodavirus	Straboviridae	158756	complete		Klebsiella oxytoca		gammaproteobacteria
MN101230	Klebsiella phage KPN6	2019-08-25T00:00:00Z		Klebsiella phage KPN6	Jiaodavirus	Straboviridae	164270	complete		Klebsiella oxytoca		gammaproteobacteria
GU295964	Klebsiella phage KP15	2010-04-05T00:00:00Z		Slopekvirus kp15	Slopekvirus	Straboviridae	174436	complete		Klebsiella pneumoniae		gammaproteobacteria
HQ918180	Klebsiella phage KP27	2012-11-25T00:00:00Z		Slopekvirus kp27	Slopekvirus	Straboviridae	174413	complete		Klebsiella pneumoniae		gammaproteobacteria
KT001918	Klebsiella phage Matisse	2015-08-09T00:00:00Z		Slopekvirus matisse	Slopekvirus	Straboviridae	176081	complete		Klebsiella pneumoniae		gammaproteobacteria
KT001919	Klebsiella phage Miro	2015-08-09T00:00:00Z		Klebsiella virus Miro	Slopekvirus	Straboviridae	176055	complete		Klebsiella pneumoniae		gammaproteobacteria
KX258185	Klebsiella phage vB_KpnM_KpV477	2016-07-20T00:00:00Z		Jiaodavirus kpv477	Jiaodavirus	Straboviridae	168272	complete		Klebsiella pneumoniae		gammaproteobacteria
KY000080	Klebsiella phage KPV15	2016-11-23T00:00:00Z		Jiaodavirus kppv15	Jiaodavirus	Straboviridae	167034	complete		Klebsiella pneumoniae		gammaproteobacteria
MG751100	Klebsiella phage KP1	2018-02-03T00:00:00Z		Jiaodavirus jd18	Jiaodavirus	Straboviridae	167989	complete		Klebsiella pneumoniae		gammaproteobacteria
MH333064	Klebsiella phage Mineola	2018-07-07T00:00:00Z		Jiaodavirus mineola	Jiaodavirus	Straboviridae	166130	complete	TX	Klebsiella pneumoniae		gammaproteobacteria
MH729874	Klebsiella phage KP179	2018-10-03T00:00:00Z		Jiaodavirus kp179	Jiaodavirus	Straboviridae	162630	complete		Klebsiella pneumoniae		gammaproteobacteria
MN434095	Klebsiella phage JIPh_Kp122	2019-11-13T00:00:00Z		Jiaodavirus jd18	Jiaodavirus	Straboviridae	166475	complete		Klebsiella pneumoniae		gammaproteobacteria
MT157285	Klebsiella phage P-KP2	2020-04-14T00:00:00Z		Klebsiella virus PMBT1	Slopekvirus	Straboviridae	172138	complete		Klebsiella pneumoniae		gammaproteobacteria
CP062992	Klebsiella phage AShe-2020a	2020-10-29T00:00:00Z		Klebsiella phage AShe-2020a	Jiaodavirus	Straboviridae	168979	complete		Klebsiella pneumoniae		gammaproteobacteria
MW021752	Klebsiella phage vB_KpnM_BovinicusUrsus	2020-12-20T00:00:00Z		Jiaodavirus jd18	Jiaodavirus	Straboviridae	166829	complete		Klebsiella pneumoniae		gammaproteobacteria
MW239157	Klebsiella phage vB_KpnM_17-11	2021-01-13T00:00:00Z		Klebsiella phage vB_KpnM_17-11	Jiaodavirus	Straboviridae	165894	complete		Klebsiella pneumoniae		gammaproteobacteria
MW448170	Klebsiella phage vB_KpnM_M1	2021-01-18T00:00:00Z		Klebsiella virus PMBT1	Slopekvirus	Straboviridae	176329	complete		Klebsiella pneumoniae		gammaproteobacteria
MZ322895	Klebsiella phage vB_KpnM_VAC13	2021-06-29T00:00:00Z		Klebsiella phage vB_KpnM_VAC13	Slopekvirus	Straboviridae	174826	complete		Klebsiella pneumoniae		gammaproteobacteria
MT580897	Klebsiella phage KpnM6E1	2021-07-09T00:00:00Z		Jiaodavirus jd18	Jiaodavirus	Straboviridae	167920	complete		Klebsiella pneumoniae		gammaproteobacteria
MZ612130	Klebsiella phage vB_KpnM-VAC66	2021-08-03T00:00:00Z		Klebsiella virus Miro	Slopekvirus	Straboviridae	178532	complete		Klebsiella pneumoniae		gammaproteobacteria
MZ602148	Klebsiella phage vB_KpnM_FRZ284	2022-02-15T00:00:00Z		Jiaodavirus jd18	Jiaodavirus	Straboviridae	166376	complete		Klebsiella pneumoniae		gammaproteobacteria
OL870318	Klebsiella phage UTI-K1	2022-03-08T00:00:00Z		Klebsiella phage UTI-K1	Jiaodavirus	Straboviridae	170051	complete		Klebsiella pneumoniae		gammaproteobacteria
OL870319	Klebsiella phage UTI-K4	2022-03-08T00:00:00Z		Jiaodavirus jd18	Jiaodavirus	Straboviridae	165805	complete		Klebsiella pneumoniae		gammaproteobacteria
OM337876	Klebsiella phage KP182	2022-04-04T00:00:00Z		Klebsiella phage KP182	Jiaodavirus	Straboviridae	167040	complete		Klebsiella pneumoniae		gammaproteobacteria
OM630219	Klebsiella phage KP1079	2022-04-13T00:00:00Z		Klebsiella phage KP1079	Jiaodavirus	Straboviridae	167529	complete		Klebsiella pneumoniae		gammaproteobacteria
OK631811	Klebsiella phage Kpn6N	2022-04-30T00:00:00Z		Klebsiella phage Kpn6N	Jiaodavirus	Straboviridae	163912	complete		Klebsiella pneumoniae		gammaproteobacteria
OK631813	Klebsiella phage Kpn35c1	2022-04-30T00:00:00Z		Klebsiella phage Kpn35c1	Slopekvirus	Straboviridae	171960	complete		Klebsiella pneumoniae		gammaproteobacteria
ON515458	Klebsiella phage BL02	2022-06-08T00:00:00Z		Klebsiella phage BL02	Slopekvirus	Straboviridae	175595	complete		Klebsiella pneumoniae		gammaproteobacteria
OP045497	Klebsiella phage 150040	2022-09-26T00:00:00Z		Klebsiella phage 150040	Slopekvirus	Straboviridae	175213	complete		Klebsiella pneumoniae		gammaproteobacteria
MZ890186	Klebsiella phage vB_KpnM_5N	2022-09-30T00:00:00Z		Klebsiella phage vB_KpnM_5N	Jiaodavirus	Straboviridae	164863	complete		Klebsiella pneumoniae		gammaproteobacteria
OP617746	Klebsiella phage KP13MC5-1	2022-10-25T00:00:00Z		Klebsiella phage KP13MC5-1	Slopekvirus	Straboviridae	174135	complete		Klebsiella pneumoniae		gammaproteobacteria
OP617748	Klebsiella phage KP13MC5-5	2022-10-25T00:00:00Z		Klebsiella phage KP13MC5-5	Jiaodavirus	Straboviridae	167177	complete		Klebsiella pneumoniae		gammaproteobacteria
OP684128	Klebsiella phage pR7_1	2022-11-21T00:00:00Z		Klebsiella phage pR7_1	Slopekvirus	Straboviridae	176880	complete		Klebsiella pneumoniae		gammaproteobacteria
OP734280	Klebsiella phage JY1	2022-12-06T00:00:00Z		Klebsiella phage JY1	Jiaodavirus	Straboviridae	166036	complete		Klebsiella pneumoniae		gammaproteobacteria
OP970827	Klebsiella phage Kp_GWPR59	2022-12-26T00:00:00Z		Klebsiella phage Kp_GWPR59	Pseudotevenvirus	Straboviridae	178206	complete		Klebsiella pneumoniae		gammaproteobacteria
OM337877	Klebsiella phage KP185	2022-04-04T00:00:00Z		Klebsiella phage KP185	Jiaodavirus	Straboviridae	166367	complete		Klebsiella quasipneumoniae		gammaproteobacteria
OM103621	Klebsiella phage AYL	2022-06-30T00:00:00Z		Klebsiella phage AYL	Slopekvirus	Straboviridae	175000	complete		Klebsiella sp.		gammaproteobacteria
MZ348423	Kosakonia phage 305	2021-11-30T00:00:00Z		Kosakonia phage 305	Kanagawavirus	Straboviridae	174783	complete		Kosakonia cowanii		gammaproteobacteria
MZ348424	Kosakonia phage Kc304	2021-11-30T00:00:00Z		Winklervirus chi14	Winklervirus	Straboviridae	171207	complete		Kosakonia cowanii		gammaproteobacteria
OK499989	Morganella phage vB_MmoM_Rgz1	2021-12-15T00:00:00Z		Morganella phage vB_MmoM_Rgz1	Gualtarvirus	Straboviridae	165808	complete		Morganella morganii		gammaproteobacteria
KX078569	Morganella phage vB_MmoM_MP1	2016-06-22T00:00:00Z		Gualtarvirus mp1	Gualtarvirus	Straboviridae	163201	complete		Morganella sp. (in: enterobacteria)		gammaproteobacteria
MT560058	Pectobacterium phage POP12	2022-08-30T00:00:00Z		Pectobacterium phage POP12		Straboviridae	170838	complete		Pectobacterium carotovorum		gammaproteobacteria
KP890823	Proteus phage vB_PmiM_Pm5461	2015-06-01T00:00:00Z		Bragavirus pm5461	Bragavirus	Straboviridae	161989	complete		Proteus mirabilis		gammaproteobacteria
MW367898	Proteus phage SJ_PmiM	2021-01-27T00:00:00Z		Proteus phage SJ_PmiM	Bragavirus	Straboviridae	164100	complete		Proteus mirabilis		gammaproteobacteria
NC_055727	Proteus phage PM2	2021-06-02T00:00:00Z		Bragavirus pm2	Bragavirus	Straboviridae	163469	complete		Proteus mirabilis		gammaproteobacteria
OL741432	Proteus phage Isf-Pm2	2022-03-22T00:00:00Z		Tequatrovirus ecombl75	Tequatrovirus	Straboviridae	167727	complete		Proteus mirabilis		gammaproteobacteria
MG696114	Proteus phage phiP4-3	2018-01-10T00:00:00Z		Bragavirus p43	Bragavirus	Straboviridae	167849	complete		Proteus penneri		gammaproteobacteria
MW358927	Providencia phage PSTRCR_127	2021-01-10T00:00:00Z		Providencia phage PSTRCR_127	Gualtarvirus	Straboviridae	167162	complete		Providencia		gammaproteobacteria
MW057858	Providencia phage PSTCR6	2020-11-15T00:00:00Z		Providencia phage PSTCR6		Straboviridae	155737	complete		Providencia stuartii		gammaproteobacteria
MW385300	Providencia phage PSTRCR_121	2021-01-27T00:00:00Z		Providencia phage PSTRCR_121	Gualtarvirus	Straboviridae	165776	complete		Providencia stuartii		gammaproteobacteria
KY971610	Pseudomonas phage PspYZU05	2018-06-12T00:00:00Z		Jiangsuvirus pspyzu05	Jiangsuvirus	Straboviridae	166442	complete		Pseudomonas sp.		gammaproteobacteria
OK631812	Raoultella phage Rpl1	2022-04-30T00:00:00Z		Raoultella phage Rpl1	Slopekvirus	Straboviridae	174270	complete		Raoultella planticola		gammaproteobacteria
JX181825	Salmonella phage STML-198	2012-10-10T00:00:00Z		Gelderlandvirus stml198	Gelderlandvirus	Straboviridae	158099	complete		Salmonella		gammaproteobacteria
HQ331142	Salmonella phage vB_SenM-S16	2013-02-07T00:00:00Z		Gelderlandvirus s16	Gelderlandvirus	Straboviridae	160221	complete		Salmonella enterica		gammaproteobacteria
KY979109	Salmonella phage SHP1	2017-07-11T00:00:00Z		Salmonella phage SHP1	Dhakavirus	Straboviridae	62829	complete		Salmonella enterica		gammaproteobacteria
MN580668	Salmonella phage pSe_SNUABM_01	2020-01-01T00:00:00Z		Tequatrovirus snuabm	Tequatrovirus	Straboviridae	172360	complete		Salmonella enterica		gammaproteobacteria
MW149274	Salmonella phage vB_SalM_ABTNLsp5	2020-11-29T00:00:00Z		Salmonella phage vB_SalM_ABTNLsp5	Dhakavirus	Straboviridae	172418	complete		Salmonella enterica		gammaproteobacteria
MZ150757	Salmonella phage Lv5cm	2021-05-31T00:00:00Z		Salmonella phage Lv5cm	Tequatrovirus	Straboviridae	169920	complete		Salmonella enterica		gammaproteobacteria
OM912978	Salmonella phage CF-SP2	2022-05-09T00:00:00Z		Salmonella phage CF-SP2	Gelderlandvirus	Straboviridae	159658	complete		Salmonella enterica		gammaproteobacteria
ON720975	Salmonella phage GRNsp7	2022-07-06T00:00:00Z		Salmonella phage GRNsp7	Tequatrovirus	Straboviridae	169242	complete		Salmonella enterica		gammaproteobacteria
OL656107	Salmonella phage UAB_60	2022-12-01T00:00:00Z		Salmonella phage UAB_60	Tequatrovirus	Straboviridae	167356	complete		Salmonella enterica subsp. enterica serovar Enteritidis str. LK5		gammaproteobacteria
NC_054936	Salmonella phage SG1	2021-05-27T00:00:00Z		Tequatrovirus sgallinarium	Tequatrovirus	Straboviridae	169805	complete		Salmonella enterica subsp. enterica serovar Gallinarum		gammaproteobacteria
KU867307	Salmonella phage vB_SnwM_CGG4-1	2016-07-14T00:00:00Z		Gelderlandvirus cgg41	Gelderlandvirus	Straboviridae	159878	complete		Salmonella enterica subsp. enterica serovar Newport		gammaproteobacteria
MF957259	Salmonella phage Melville	2017-10-28T00:00:00Z		Gelderlandvirus melville	Gelderlandvirus	Straboviridae	159323	complete		Salmonella enterica subsp. enterica serovar Newport		gammaproteobacteria
MW325771	Salmonella phage KM16	2021-01-13T00:00:00Z		Salmonella phage KM16	Moonvirus	Straboviridae	170126	complete		Salmonella enterica subsp. enterica serovar Paratyphi A		gammaproteobacteria
KJ000058	Salmonella phage STP4-a	2015-02-10T00:00:00Z		Gelderlandvirus stp4a	Gelderlandvirus	Straboviridae	159914	complete		Salmonella enterica subsp. enterica serovar Typhimurium		gammaproteobacteria
ON550260	Salmonella phage PSE-D1	2022-06-27T00:00:00Z		Salmonella phage PSE-D1	Jiaodavirus	Straboviridae	166604	complete		Salmonella sp.		gammaproteobacteria
MF036690	Serratia phage CHI14	2017-06-11T00:00:00Z		Winklervirus chi14	Winklervirus	Straboviridae	171175	complete		Serratia sp. ATCC 39006		gammaproteobacteria
MF036691	Serratia phage CBH8	2017-06-11T00:00:00Z		Winklervirus chi14	Winklervirus	Straboviridae	171175	complete		Serratia sp. ATCC 39006		gammaproteobacteria
MF036692	Serratia phage X20	2017-06-11T00:00:00Z		Winklervirus xtwenty	Winklervirus	Straboviridae	172450	complete		Serratia sp. ATCC 39006		gammaproteobacteria
MT176426	Serratia phage PhiZZ30	2020-03-25T00:00:00Z		Tequatrovirus zeezeethirty	Tequatrovirus	Straboviridae	167484	complete		Serratia sp. ATCC 39006		gammaproteobacteria
OP617331	Serratia phage vB_SspM_LC53	2022-10-26T00:00:00Z		Serratia phage vB_SspM_LC53	Winklervirus	Straboviridae	172075	complete		Serratia sp. ATCC 39006		gammaproteobacteria
MT457552	Shewanella phage Thanatos-1	2020-05-20T00:00:00Z		Shewanella phage Thanatos-1		Straboviridae	160584	complete		Shewanella		gammaproteobacteria
MT457553	Shewanella phage Thanatos-2	2020-05-20T00:00:00Z		Shewanella phage Thanatos-2		Straboviridae	155580	complete		Shewanella		gammaproteobacteria
MF327006	Shigella phage Sf20	2018-02-03T00:00:00Z		Krischvirus RB49	Krischvirus	Straboviridae	163982	complete		Shigella boydii		gammaproteobacteria
OL615012	Shigella phage vB_SboM_Phaginator	2021-12-15T00:00:00Z		Shigella phage vB_SboM_Phaginator	Tequatrovirus	Straboviridae	166647	complete		Shigella boydii		gammaproteobacteria
MK295204	Shigella phage vB_SdyM_006	2019-01-13T00:00:00Z		Shigella phage vB_SdyM_006	Bragavirus	Straboviridae	166138	complete		Shigella dysenteriae		gammaproteobacteria
MK639187	Shigella phage SSE1	2019-04-17T00:00:00Z		Mosigvirus JS09	Mosigvirus	Straboviridae	169744	complete		Shigella dysenteriae		gammaproteobacteria
MZ561532	Shigella phage PSD9	2021-07-28T00:00:00Z		Dhakavirus wg01	Dhakavirus	Straboviridae	169768	complete		Shigella dysenteriae	abdominal cavity	gammaproteobacteria
HM035025	Shigella phage Shfl2	2011-04-06T00:00:00Z	Shfl2	Tequatrovirus shfl2	Tequatrovirus	Straboviridae	165919	complete		Shigella flexneri		gammaproteobacteria
KM407600	Shigella phage Shf125875	2014-09-10T00:00:00Z		Mosigvirus utam	Mosigvirus	Straboviridae	169062	complete		Shigella flexneri		gammaproteobacteria
MF158046	Shigella phage Sf23	2017-10-01T00:00:00Z		Tequatrovirus sf23	Tequatrovirus	Straboviridae	167678	complete		Shigella flexneri		gammaproteobacteria
MF158045	Shigella phage Sf22	2017-10-10T00:00:00Z		Tequatrovirus sf22	Tequatrovirus	Straboviridae	166283	complete		Shigella flexneri		gammaproteobacteria
MF327007	Shigella phage Sf21	2018-02-03T00:00:00Z		Tequatrovirus sf21	Tequatrovirus	Straboviridae	166002	complete		Shigella flexneri		gammaproteobacteria
MF327008	Shigella phage Sf24	2018-02-03T00:00:00Z		Tequatrovirus sf24	Tequatrovirus	Straboviridae	168112	complete		Shigella flexneri		gammaproteobacteria
MF327009	Shigella phage Sf25	2018-02-03T00:00:00Z		Tequatrovirus sf24	Tequatrovirus	Straboviridae	168573	complete		Shigella flexneri		gammaproteobacteria
MN781580	Shigella phage KRT47	2020-01-11T00:00:00Z		Tequatrovirus ime09	Tequatrovirus	Straboviridae	167485	complete	MI	Shigella flexneri		gammaproteobacteria
OK018184	Shigella phage CT01	2021-11-07T00:00:00Z		Tequatrovirus ecnp1	Tequatrovirus	Straboviridae	168362	complete		Shigella flexneri		gammaproteobacteria
OP137232	Shigella phage S2_01	2023-02-02T00:00:00Z		Shigella phage S2_01	Tequatrovirus	Straboviridae	168102	complete		Shigella flexneri		gammaproteobacteria
MW822011	Shigella phage TB004	2021-04-25T00:00:00Z		Shigella phage TB004	Tequatrovirus	Straboviridae	169805	complete		Shigella flexneri 1c		gammaproteobacteria
MW341595	Shigella phage Sfk20	2020-12-16T00:00:00Z		Tequatrovirus pss1	Tequatrovirus	Straboviridae	164878	complete		Shigella flexneri 2a		gammaproteobacteria
OP197928	Shigella phage A2	2022-08-24T00:00:00Z		Shigella phage A2	Tequatrovirus	Straboviridae	167011	complete	NE	Shigella flexneri 2a		gammaproteobacteria
GQ981382	Shigella phage SP18	2010-10-12T00:00:00Z		Gaprivervirus sp18	Gaprivervirus	Straboviridae	170605	complete		Shigella sonnei		gammaproteobacteria
KM501444	Shigella phage pSs-1	2014-10-11T00:00:00Z		Tequatrovirus pss1	Tequatrovirus	Straboviridae	164999	complete		Shigella sonnei		gammaproteobacteria
KX130861	Shigella phage SHFML-11	2016-07-02T00:00:00Z		Tequatrovirus shfml11	Tequatrovirus	Straboviridae	170650	complete		Shigella sonnei		gammaproteobacteria
KX130862	Shigella phage SHFML-26	2016-07-02T00:00:00Z		Tequatrovirus shfml26	Tequatrovirus	Straboviridae	168993	complete		Shigella sonnei		gammaproteobacteria
KX130864	Shigella phage SHBML-50-1	2016-07-02T00:00:00Z		Shigella virus SHBML-50-1	Tequatrovirus	Straboviridae	166634	complete		Shigella sonnei		gammaproteobacteria
KX130865	Shigella phage SHSML-52-1	2016-07-02T00:00:00Z		Mosigvirus shsm521	Mosigvirus	Straboviridae	169621	complete		Shigella sonnei		gammaproteobacteria
MG589383	Shigella phage phi25-307	2018-10-03T00:00:00Z		Mosigvirus 25307	Mosigvirus	Straboviridae	167544	complete		Shigella sonnei		gammaproteobacteria
KX828711	Shigella phage SH7	2016-11-19T00:00:00Z		Tequatrovirus sh7	Tequatrovirus	Straboviridae	164870	complete		Shigella sp.		gammaproteobacteria
ON528725	Shigella phage ESh15	2022-06-14T00:00:00Z		Shigella phage ESh15	Mosigvirus	Straboviridae	168076	complete		Shigella sp.		gammaproteobacteria
ON528726	Shigella phage ESh16	2022-06-14T00:00:00Z		Shigella phage ESh16	Tequatrovirus	Straboviridae	165784	complete		Shigella sp.		gammaproteobacteria
ON528727	Shigella phage ESh17	2022-06-14T00:00:00Z		Shigella phage ESh17	Tequatrovirus	Straboviridae	166355	complete		Shigella sp.		gammaproteobacteria
ON528728	Shigella phage ESh18	2022-06-14T00:00:00Z		Shigella phage ESh18	Tequatrovirus	Straboviridae	165470	complete		Shigella sp.		gammaproteobacteria
ON528734	Shigella phage ESh24	2022-06-14T00:00:00Z		Shigella phage ESh24	Tequatrovirus	Straboviridae	167086	complete		Shigella sp.		gammaproteobacteria
ON528735	Shigella phage ESh25	2022-06-14T00:00:00Z		Shigella phage ESh25	Tequatrovirus	Straboviridae	166499	complete		Shigella sp.		gammaproteobacteria
ON528736	Shigella phage ESh26	2022-06-14T00:00:00Z		Shigella phage ESh26	Tequatrovirus	Straboviridae	167539	complete		Shigella sp.		gammaproteobacteria
ON528737	Shigella phage ESh27	2022-06-14T00:00:00Z		Shigella phage ESh27	Mosigvirus	Straboviridae	168955	complete		Shigella sp.		gammaproteobacteria
ON528738	Shigella phage ESh28	2022-06-14T00:00:00Z		Shigella phage ESh28	Tequatrovirus	Straboviridae	164289	complete		Shigella sp.		gammaproteobacteria
ON528739	Shigella phage ESh29	2022-06-14T00:00:00Z		Shigella phage ESh29	Tequatrovirus	Straboviridae	166160	complete		Shigella sp.		gammaproteobacteria
ON528740	Shigella phage ESh30	2022-06-14T00:00:00Z		Shigella phage ESh30	Tequatrovirus	Straboviridae	170189	complete		Shigella sp.		gammaproteobacteria
ON528741	Shigella phage ESh31	2022-06-14T00:00:00Z		Shigella phage ESh31	Tequatrovirus	Straboviridae	167224	complete		Shigella sp.		gammaproteobacteria
ON528742	Shigella phage ESh32	2022-06-14T00:00:00Z		Shigella phage ESh32	Tequatrovirus	Straboviridae	169173	complete		Shigella sp.		gammaproteobacteria
ON528743	Shigella phage ESh33	2022-06-14T00:00:00Z		Shigella phage ESh33	Tequatrovirus	Straboviridae	166484	complete		Shigella sp.		gammaproteobacteria
ON528744	Shigella phage ESh34	2022-06-14T00:00:00Z		Shigella phage ESh34	Tequatrovirus	Straboviridae	167055	complete		Shigella sp.		gammaproteobacteria
ON528745	Shigella phage ESH35	2022-06-14T00:00:00Z		Shigella phage ESH35	Tequatrovirus	Straboviridae	166919	complete		Shigella sp.		gammaproteobacteria
ON528746	Shigella phage ESh36	2022-06-14T00:00:00Z		Shigella phage ESh36	Tequatrovirus	Straboviridae	170646	complete		Shigella sp.		gammaproteobacteria
JX306041	Stenotrophomonas phage IME13	2012-08-26T00:00:00Z		Tuaanevirus ime13	Tulanevirus	Straboviridae	162327	complete		Stenotrophomonas maltophilia		gammaproteobacteria
AY283928	Vibrio phage KVP40	2003-08-29T00:00:00Z		Schizotequatrovirus KVP40	Schizotequatrovirus	Straboviridae	244834	complete		Vibrio		gammaproteobacteria
MN794232	Vibrio phage VH1_2019	2020-01-26T00:00:00Z		Schizotequatrovirus KVP40	Schizotequatrovirus	Straboviridae	246059	complete	MA	Vibrio		gammaproteobacteria
KT919972	Vibrio phage phi-Grn1	2016-03-01T00:00:00Z		Schizotequatrovirus valkk3	Schizotequatrovirus	Straboviridae	248605	complete		Vibrio alginolyticus		gammaproteobacteria
KT919973	Vibrio phage phi-ST2	2016-03-01T00:00:00Z		Vibrio phage phi-ST2	Schizotequatrovirus	Straboviridae	250485	complete		Vibrio alginolyticus		gammaproteobacteria
MK568540	Vibrio phage Va3	2019-04-10T00:00:00Z		Vibrio phage Va3	Schizotequatrovirus	Straboviridae	247567	complete		Vibrio alginolyticus		gammaproteobacteria
ON000910	Vibrio phage XZ1	2022-04-13T00:00:00Z		Vibrio phage XZ1	Schizotequatrovirus	Straboviridae	249513	complete		Vibrio alginolyticus		gammaproteobacteria
KP671755	Vibrio phage ValKK3	2015-03-17T00:00:00Z		Schizotequatrovirus valkk3	Schizotequatrovirus	Straboviridae	248088	complete		Vibrio alginolyticus NBRC 15630 = ATCC 17749		gammaproteobacteria
MT612988	Vibrio phage vB_ValM_R10Z	2020-08-30T00:00:00Z		Vibrio phage vB_ValM_R10Z	Schizotequatrovirus	Straboviridae	247167	complete		Vibrio alginolyticus NBRC 15630 = ATCC 17749		gammaproteobacteria
MT612989	Vibrio phage vB_ValM_R11Z	2020-08-30T00:00:00Z		Vibrio phage vB_ValM_R11Z	Schizotequatrovirus	Straboviridae	246831	complete		Vibrio alginolyticus NBRC 15630 = ATCC 17749		gammaproteobacteria
MW824377	Vibrio phage 6E35.1a	2021-08-30T00:00:00Z		Vibrio phage 6E35.1a	Schizotequatrovirus	Straboviridae	253432	complete		Vibrio crassostreae		gammaproteobacteria
KC131129	Vibrio phage VH7D	2013-12-26T00:00:00Z		Schizotequatrovirus vh7d	Schizotequatrovirus	Straboviridae	246964	complete		Vibrio harveyi		gammaproteobacteria
KU160494	Vibrio phage vB_VmeM-32	2016-01-19T00:00:00Z		Vibrio phage vB_VmeM-32		Straboviridae	199912	complete		Vibrio metschnikovii		gammaproteobacteria
HQ317393	Vibrio phage nt-1	2013-06-09T00:00:00Z		Mylasvirus persius	Mylasvirus	Straboviridae	247511	complete		Vibrio natriegens		gammaproteobacteria
JN849462	Vibriophage phi-pp2	2012-07-14T00:00:00Z		Schizotequatrovirus KVP40	Schizotequatrovirus	Straboviridae	246421	complete		Vibrio parahaemolyticus		gammaproteobacteria
MT135024	Vibrio phage V05	2020-04-14T00:00:00Z		Vibrio phage V05	Schizotequatrovirus	Straboviridae	157241	complete		Vibrio parahaemolyticus		gammaproteobacteria
MT135025	Vibrio phage V07	2020-04-14T00:00:00Z		Vibrio phage V07	Schizotequatrovirus	Straboviridae	349331	complete		Vibrio parahaemolyticus		gammaproteobacteria
MT135026	Vibrio phage V09	2020-04-14T00:00:00Z		Schizotequatrovirus KVP40	Schizotequatrovirus	Straboviridae	243881	complete		Vibrio parahaemolyticus		gammaproteobacteria
ON190025	Vibrio phage PVA23	2022-07-11T00:00:00Z		Vibrio phage PVA23	Schizotequatrovirus	Straboviridae	246962	complete		Vibrio sp.		gammaproteobacteria
OQ164647	Vibrio phage vB_ValM_PVA8	2023-01-14T00:00:00Z		Vibrio phage vB_ValM_PVA8	Schizotequatrovirus	Straboviridae	246348	complete		Vibrio sp.		gammaproteobacteria
OK905446	Vibrio phage VS1	2021-11-07T00:00:00Z		Vibrio phage VS1	Schizotequatrovirus	Straboviridae	248270	complete		Vibrio splendidus		gammaproteobacteria
KF208315	Yersinia phage PST	2013-07-23T00:00:00Z		Tequatrovirus pst	Tequatrovirus	Straboviridae	167785	complete		Yersinia		gammaproteobacteria
NC_054943	Yersinia phage fPS-2	2021-05-27T00:00:00Z		Tequatrovirus fps2	Tequatrovirus	Straboviridae	169060	complete		Yersinia		gammaproteobacteria
NC_055723	Yersinia phage fPS-90	2021-06-02T00:00:00Z		Tequatrovirus fps90	Tequatrovirus	Straboviridae	167132	complete		Yersinia		gammaproteobacteria
NC_055724	Yersinia phage fPS-65	2021-06-02T00:00:00Z		Tequatrovirus fps65	Tequatrovirus	Straboviridae	167058	complete		Yersinia		gammaproteobacteria
HE956709	Yersinia phage phiR1-RT	2012-07-29T00:00:00Z		Tegunavirus r1rt	Tegunavirus	Straboviridae	168809	complete		Yersinia enterocolitica		gammaproteobacteria
KP202158	Yersinia phage vB_YenM_TG1	2015-01-31T00:00:00Z		Tegunavirus yenmtg1	Tegunavirus	Straboviridae	162101	complete		Yersinia enterocolitica	feces	gammaproteobacteria
KY593455	Yersinia phage fHe-Yen9-01	2017-03-29T00:00:00Z		Tegunavirus fheyen901	Tegunavirus	Straboviridae	167773	complete		Yersinia enterocolitica		gammaproteobacteria
HE956711	Yersinia phage phiD1	2012-07-29T00:00:00Z		Tequatrovirus deeone	Tequatrovirus	Straboviridae	167063	complete		Yersinia pestis		gammaproteobacteria
MH809535	Yersinia phage PYPS2T	2018-10-20T00:00:00Z		Tequatrovirus pyps2t	Tequatrovirus	Straboviridae	169604	complete		Yersinia pseudotuberculosis		gammaproteobacteria
MN716856	Yersinia phage vB_YepM_ZN18	2020-05-30T00:00:00Z		Tequatrovirus zeen18	Tequatrovirus	Straboviridae	167948	complete		Yersinia pseudotuberculosis		gammaproteobacteria
MT515751	Yersinia phage PYps11T	2021-12-27T00:00:00Z		Tequatrovirus pyps2t	Tequatrovirus	Straboviridae	169490	complete		Yersinia pseudotuberculosis		gammaproteobacteria
MT515752	Yersinia phage PYps15T	2021-12-27T00:00:00Z		Tequatrovirus ecombl75	Tequatrovirus	Straboviridae	166925	complete		Yersinia pseudotuberculosis		gammaproteobacteria
MT515753	Yersinia phage PYps32T	2021-12-27T00:00:00Z		Tequatrovirus cm8	Tequatrovirus	Straboviridae	165733	complete		Yersinia pseudotuberculosis		gammaproteobacteria
MT515754	Yersinia phage PYps35T	2021-12-27T00:00:00Z		Tequatrovirus ecombl75	Tequatrovirus	Straboviridae	166974	complete		Yersinia pseudotuberculosis		gammaproteobacteria
MT515755	Yersinia phage PYps47T	2021-12-27T00:00:00Z		Tequatrovirus sf21	Tequatrovirus	Straboviridae	165778	complete		Yersinia pseudotuberculosis		gammaproteobacteria
MT515756	Yersinia phage PYps55T	2021-12-27T00:00:00Z		Tequatrovirus ecombl75	Tequatrovirus	Straboviridae	167710	complete		Yersinia pseudotuberculosis		gammaproteobacteria
MT526905	Yersinia phage PYps14T	2021-12-27T00:00:00Z		Tequatrovirus ecombl75	Tequatrovirus	Straboviridae	166935	complete		Yersinia pseudotuberculosis		gammaproteobacteria
MT828552	Yersinia phage PYps5T	2021-12-27T00:00:00Z		Tequatrovirus pyps2t	Tequatrovirus	Straboviridae	169375	complete		Yersinia pseudotuberculosis		gammaproteobacteria
MT828553	Yersinia phage PYps10T	2021-12-27T00:00:00Z		Tequatrovirus pyps2t	Tequatrovirus	Straboviridae	169493	complete		Yersinia pseudotuberculosis		gammaproteobacteria
HE858210	Pseudotevenvirus RB43	2012-11-14T00:00:00Z	RB43-GVA	Pseudotevenvirus RB43	Pseudotevenvirus	Straboviridae	179836	complete				gammaproteobacteria
KJ477684	Tequatrovirus T4	2014-05-07T00:00:00Z		Tequatrovirus T4	Tequatrovirus	Straboviridae	168922	complete				gammaproteobacteria
KF835987	Pectobacterium bacteriophage PM2	2014-11-30T00:00:00Z		Mosugukvirus pm2	Mosugukvirus	Straboviridae	170286	complete				gammaproteobacteria
MN038175	Panteoa phage Phynn	2019-07-07T00:00:00Z		Panteoa phage Phynn		Straboviridae	173720	complete	VA			gammaproteobacteria
MN994497	Phage NBEco003	2020-03-25T00:00:00Z		Tequatrovirus nbeco	Tequatrovirus	Straboviridae	166579	complete
