# Supplementary material for: Isolation and characterization of 24 phages infecting the plant growth-promoting rhizobacterium Klebsiella sp. M5al
Source: PLoS One. 2025 Feb 21;20(2):e0313947. doi: 10.1371/journal.pone.0313947 (PMC11845039; doi:10.1371/journal.pone.0313947)
Supplement: S9 Table — (XLSX) [file pone.0313947.s018.xlsx]

## Sheet: S9 Table
All Drexlerviridae phages on NCBI virus deduplicated, complete genomes, known hosts
Accession	Organism_Name	Release_Date	Isolate	Species	Genus	Family	Length	Nuc_Completeness	Host	Isolation_Source	Bacterial Class
MG065688.1	Campylobacter phage A110b	2018-01-01T00:00:00Z		Campylobacter phage A110b		Drexlerviridae	44238	complete	Campylobacter jejuni		Campylobacterota
MG065685.1	Campylobacter phage A112a	2018-01-01T00:00:00Z		Campylobacter phage A112a	Hanrivervirus	Drexlerviridae	25343	complete	Campylobacter jejuni		Campylobacterota
MG065680.1	Campylobacter phage A113	2018-01-01T00:00:00Z		Campylobacter phage A113	Hanrivervirus	Drexlerviridae	49946	complete	Campylobacter jejuni		Campylobacterota
MG065675.1	Campylobacter phage A118	2018-01-01T00:00:00Z		Campylobacter phage A118		Drexlerviridae	50132	complete	Campylobacter jejuni		Campylobacterota
MG065673.1	Campylobacter phage A119	2018-01-01T00:00:00Z		Campylobacter phage A119	Hanrivervirus	Drexlerviridae	28832	complete	Campylobacter jejuni		Campylobacterota
MG065671.1	Campylobacter phage A120	2018-01-01T00:00:00Z		Campylobacter phage A120		Drexlerviridae	47516	complete	Campylobacter jejuni		Campylobacterota
MG065670.1	Campylobacter phage A121	2018-01-01T00:00:00Z		Campylobacter phage A121		Drexlerviridae	47658	complete	Campylobacter jejuni		Campylobacterota
MG065669.1	Campylobacter phage A123	2018-01-01T00:00:00Z		Campylobacter phage A123		Drexlerviridae	50156	complete	Campylobacter jejuni		Campylobacterota
MG065667.1	Campylobacter phage A127	2018-01-01T00:00:00Z		Campylobacter phage A127		Drexlerviridae	47287	complete	Campylobacter jejuni		Campylobacterota
MG065665.1	Campylobacter phage A131	2018-01-01T00:00:00Z		Campylobacter phage A131		Drexlerviridae	47181	complete	Campylobacter jejuni		Campylobacterota
MG065663.1	Campylobacter phage A134	2018-01-01T00:00:00Z		Campylobacter phage A134		Drexlerviridae	47181	complete	Campylobacter jejuni		Campylobacterota
MG065687.1	Campylobacter phage A136	2018-01-01T00:00:00Z		Campylobacter phage A136	Hanrivervirus	Drexlerviridae	48078	complete	Campylobacter jejuni		Campylobacterota
MG065681.1	Campylobacter phage A139	2018-01-01T00:00:00Z		Campylobacter phage A139	Hanrivervirus	Drexlerviridae	49946	complete	Campylobacter jejuni		Campylobacterota
MG065679.1	Campylobacter phage A13a	2018-01-01T00:00:00Z		Campylobacter phage A13a	Hanrivervirus	Drexlerviridae	47249	complete	Campylobacter jejuni		Campylobacterota
MG065649.1	Campylobacter phage A143	2018-01-01T00:00:00Z		Campylobacter phage A143	Hanrivervirus	Drexlerviridae	49946	complete	Campylobacter jejuni		Campylobacterota
MG065641.1	Campylobacter phage A14a	2018-01-01T00:00:00Z		Campylobacter phage A14a	Hanrivervirus	Drexlerviridae	47249	complete	Campylobacter jejuni		Campylobacterota
MG065640.1	Campylobacter phage A14b	2018-01-01T00:00:00Z		Campylobacter phage A14b	Hanrivervirus	Drexlerviridae	47385	complete	Campylobacter jejuni		Campylobacterota
MG065638.1	Campylobacter phage A15a	2018-01-01T00:00:00Z		Campylobacter phage A15a	Hanrivervirus	Drexlerviridae	22680	complete	Campylobacter jejuni		Campylobacterota
MG065637.1	Campylobacter phage A15b	2018-01-01T00:00:00Z		Campylobacter phage A15b		Drexlerviridae	22375	complete	Campylobacter jejuni		Campylobacterota
MG065636.1	Campylobacter phage A16a	2018-01-01T00:00:00Z		Campylobacter phage A16a	Hanrivervirus	Drexlerviridae	50168	complete	Campylobacter jejuni		Campylobacterota
MG065657.1	Campylobacter phage C4	2018-01-01T00:00:00Z		Campylobacter phage C4	Hanrivervirus	Drexlerviridae	49946	complete	Campylobacter jejuni		Campylobacterota
MG065643.1	Campylobacter phage E6	2018-01-01T00:00:00Z		Campylobacter phage E6	Hanrivervirus	Drexlerviridae	49946	complete	Campylobacter jejuni		Campylobacterota
MW021748.1	Citrobacter phage vB_CfrD_ZerotoHero	2020-12-20T00:00:00Z		Tlsvirus sazh	Tlsvirus	Drexlerviridae	49802	complete	Citrobacter		Gammaproteobacteria
NC_054897.1	Citrobacter phage HCF1	2021-05-27T00:00:00Z		Hicfunavirus HCF1	Hicfunavirus	Drexlerviridae	45806	complete	Citrobacter amalonaticus		Gammaproteobacteria
NC_027350.1	Citrobacter phage Stevie	2015-06-24T00:00:00Z		Tlsvirus stevie	Tlsvirus	Drexlerviridae	49816	complete	Citrobacter freundii		Gammaproteobacteria
MT023084.1	Citrobacter phage IME-JL8	2020-03-07T00:00:00Z		Sertoctavirus SRT8	Sertoctavirus	Drexlerviridae	49838	complete	Citrobacter freundii		Gammaproteobacteria
NC_047823.1	Citrobacter phage CF1 DK-2017	2020-05-15T00:00:00Z		Tlsvirus DK2017	Tlsvirus	Drexlerviridae	50339	complete	Citrobacter freundii		Gammaproteobacteria
NC_048065.1	Citrobacter phage Sazh	2020-05-15T00:00:00Z		Tlsvirus sazh	Tlsvirus	Drexlerviridae	49665	complete	Citrobacter freundii		Gammaproteobacteria
MW021750.1	Citrobacter phage vB_CfrD_Supreme284	2020-12-20T00:00:00Z		Citrobacter phage vB_CfrD_Supreme284	Tlsvirus	Drexlerviridae	49439	complete	Citrobacter freundii		Gammaproteobacteria
OL539443.1	Citrobacter phage vB_CfrD_Brooksby	2021-12-15T00:00:00Z		Citrobacter phage vB_CfrD_Brooksby	Tlsvirus	Drexlerviridae	50071	complete	Citrobacter freundii		Gammaproteobacteria
OK499973.1	Citrobacter phage vB_CfrD_ElisaCorrea	2021-12-15T00:00:00Z		Citrobacter phage vB_CfrD_ElisaCorrea	Tlsvirus	Drexlerviridae	49523	complete	Citrobacter freundii		Gammaproteobacteria
OL539465.1	Citrobacter phage vB_CfrD_Reinasaurus	2021-12-15T00:00:00Z		Citrobacter phage vB_CfrD_Reinasaurus	Tlsvirus	Drexlerviridae	48103	complete	Citrobacter freundii		Gammaproteobacteria
OL539466.1	Citrobacter phage vB_CfrD_SorkZaugg	2021-12-15T00:00:00Z		Citrobacter phage vB_CfrD_SorkZaugg	Tlsvirus	Drexlerviridae	50023	complete	Citrobacter freundii		Gammaproteobacteria
OL539461.1	Citrobacter phage_vB_CfrD_Devorator	2021-12-15T00:00:00Z		Citrobacter phage_vB_CfrD_Devorator	Tlsvirus	Drexlerviridae	49712	complete	Citrobacter freundii		Gammaproteobacteria
OL539462.1	Citrobacter phage vB_CfrD_BlueShadow	2021-12-15T00:00:00Z		Tlsvirus sazh	Tlsvirus	Drexlerviridae	49619	complete	Citrobacter freundii		Gammaproteobacteria
NC_019509.1	Cronobacter phage ESP2949-1	2012-11-21T00:00:00Z		Kyungwonvirus Esp29491	Kyungwonvirus	Drexlerviridae	49116	complete	Cronobacter sakazakii		Gammaproteobacteria
NC_048088.1	Cronobacter phage CS01	2020-05-15T00:00:00Z		Kyungwonvirus CS01	Kyungwonvirus	Drexlerviridae	48195	complete	Cronobacter sakazakii	feces	Gammaproteobacteria
OP120783.1	Cronobacter phage SG01	2022-08-24T00:00:00Z		Cronobacter phage SG01	Kyungwonvirus	Drexlerviridae	49076	complete	Cronobacter sakazakii		Gammaproteobacteria
NC_042122.1	Enterobacter phage Ec_L1	2019-05-02T00:00:00Z		Eclunavirus EcL1	Eclunavirus	Drexlerviridae	51894	complete	Enterobacter cloacae		Gammaproteobacteria
MW032452.1	Enterobacter phage N5822	2021-03-24T00:00:00Z		Enterobacter phage N5822	Henuseptimavirus	Drexlerviridae	78128	complete	Enterobacter cloacae		Gammaproteobacteria
MZ669808.1	Enterobacter phage Phc	2021-08-17T00:00:00Z		Enterobacter phage Phc	Eclunavirus	Drexlerviridae	52494	complete	Enterobacter hormaechei		Gammaproteobacteria
MZ333132.1	Erwinia phage Snitter	2022-06-23T00:00:00Z		Erwinia phage Snitter		Drexlerviridae	51564	complete	Erwinia sp.		Gammaproteobacteria
NC_005833.1	Escherichia phage T1	2004-03-24T00:00:00Z		Tunavirus T1	Tunavirus	Drexlerviridae	48836	complete	Escherichia		Gammaproteobacteria
NC_019725.1	Escherichia phage ADB-2	2012-12-07T00:00:00Z		Tunavirus ADB2	Tunavirus	Drexlerviridae	50552	complete	Escherichia	feces	Gammaproteobacteria
NC_024210.1	Escherichia phage e4/1c	2014-06-02T00:00:00Z		Rogunavirus E41c	Rogunavirus	Drexlerviridae	47112	complete	Escherichia		Gammaproteobacteria
MF630922.1	Escherichia phage IMM-001	2018-09-30T00:00:00Z		Escherichia phage IMM-001		Drexlerviridae	32486	complete	Escherichia		Gammaproteobacteria
MN840485.1	Escherichia phage 2725-N35	2020-01-26T00:00:00Z		Escherichia phage 2725-N35		Drexlerviridae	45917	complete	Escherichia		Gammaproteobacteria
NC_047985.1	Escherichia phage LL5	2020-05-15T00:00:00Z		Tlsvirus LL5	Tlsvirus	Drexlerviridae	49788	complete	Escherichia		Gammaproteobacteria
NC_048204.1	Escherichia phage vB_Eco_mar001J1	2020-05-15T00:00:00Z		Warwickvirus mar001J1	Warwickvirus	Drexlerviridae	50343	complete	Escherichia		Gammaproteobacteria
NC_048132.1	Escherichia phage vB_EcoS-95	2020-05-15T00:00:00Z		Warwickvirus wv95	Warwickvirus	Drexlerviridae	50910	complete	Escherichia		Gammaproteobacteria
MT682715.1	Escherichia phage vB_EcoS_Chapo	2020-07-14T00:00:00Z		Escherichia phage vB_EcoS_Chapo	Tunavirus	Drexlerviridae	51099	complete	Escherichia		Gammaproteobacteria
MT682706.1	Escherichia phage vB_EcoS_FP	2020-07-14T00:00:00Z		Escherichia phage vB_EcoS_FP		Drexlerviridae	43757	complete	Escherichia		Gammaproteobacteria
NC_054893.1	Escherichia phage vB_EcoS_W011D	2021-05-27T00:00:00Z		Changchunvirus W011D	Changchunvirus	Drexlerviridae	49847	complete	Escherichia		Gammaproteobacteria
NC_054895.1	Escherichia phage vB_Eco_SLUR29	2021-05-27T00:00:00Z		Warwickvirus SLUR29	Warwickvirus	Drexlerviridae	48466	complete	Escherichia		Gammaproteobacteria
OL539451.1	Escherichia phage vB_EcoD_Opt-719	2021-12-15T00:00:00Z		Escherichia phage vB_EcoD_Opt-719		Drexlerviridae	48302	complete	Escherichia		Gammaproteobacteria
ON711395.1	Escherichia phage brachmannus	2022-09-12T00:00:00Z		Escherichia phage brachmannus	Warwickvirus	Drexlerviridae	51540	complete	Escherichia		Gammaproteobacteria
NC_007603.1	Escherichia phage Rtp	2005-11-10T00:00:00Z		Rtpvirus Rtp	Rtpvirus	Drexlerviridae	46219	complete	Escherichia coli		Gammaproteobacteria
NC_019404.1	Escherichia phage vB_EcoS_ACG-M12	2012-11-13T00:00:00Z		Guelphvirus ACGM12	Guelphvirus	Drexlerviridae	46054	complete	Escherichia coli		Gammaproteobacteria
NC_019718.1	Enterobacteria phage vB_EcoS_Rogue1	2012-12-07T00:00:00Z		Rogunavirus rogue1	Rogunavirus	Drexlerviridae	45805	complete	Escherichia coli	feces	Gammaproteobacteria
KF771236.1	Escherichia phage bV_EcoS_AHP24	2014-07-12T00:00:00Z		Rogunavirus AHS24	Rogunavirus	Drexlerviridae	46719	complete	Escherichia coli		Gammaproteobacteria
NC_024793.1	Escherichia phage vB_EcoS_AHP42	2014-09-09T00:00:00Z		Rogunavirus AHP42	Rogunavirus	Drexlerviridae	46847	complete	Escherichia coli		Gammaproteobacteria
NC_024784.1	Escherichia phage vB_EcoS_AHS24	2014-09-09T00:00:00Z		Rogunavirus AHS24	Rogunavirus	Drexlerviridae	46440	complete	Escherichia coli		Gammaproteobacteria
NC_024789.1	Escherichia phage vB_EcoS_AKS96	2014-09-09T00:00:00Z		Rogunavirus AKS96	Rogunavirus	Drexlerviridae	45746	complete	Escherichia coli		Gammaproteobacteria
NC_031050.1	Escherichia phage vB_EcoS_NBD2	2016-09-23T00:00:00Z		Vilniusvirus NBD2	Vilniusvirus	Drexlerviridae	51802	complete	Escherichia coli		Gammaproteobacteria
MK373793.1	Escherichia phage vB_EcoS_MM01	2019-04-02T00:00:00Z		Escherichia phage vB_EcoS_MM01		Drexlerviridae	43157	complete	Escherichia coli		Gammaproteobacteria
MK552105.1	Escherichia phage Jahat_MG145	2019-04-17T00:00:00Z		Escherichia phage Jahat_MG145	Warwickvirus	Drexlerviridae	50984	complete	Escherichia coli		Gammaproteobacteria
NC_042046.1	Escherichia phage C119	2019-05-02T00:00:00Z		Rogunavirus C119	Rogunavirus	Drexlerviridae	47319	complete	Escherichia coli	feces	Gammaproteobacteria
NC_041874.1	Escherichia phage JMPW1	2019-05-02T00:00:00Z		Tunavirus JMPW1	Tunavirus	Drexlerviridae	49628	complete	Escherichia coli		Gammaproteobacteria
NC_041873.1	Escherichia phage JMPW2	2019-05-02T00:00:00Z		Tunavirus JMPW2	Tunavirus	Drexlerviridae	50298	complete	Escherichia coli		Gammaproteobacteria
MN153797.1	Tunavirus T1	2019-08-25T00:00:00Z	22	Tunavirus T1	Tunavirus	Drexlerviridae	48822	complete	Escherichia coli		Gammaproteobacteria
MN164484.2	Escherichia virus ECH1	2019-10-20T00:00:00Z		Escherichia virus ECH1	Guelphvirus	Drexlerviridae	46054	complete	Escherichia coli		Gammaproteobacteria
MK907227.1	Escherichia phage vB_EcoS-12210III	2019-11-18T00:00:00Z		Veterinaerplatzvirus vv12210I	Veterinaerplatzvirus	Drexlerviridae	44219	complete	Escherichia coli	blood	Gammaproteobacteria
MK907228.1	Escherichia phage vB_EcoS-12397I	2019-11-18T00:00:00Z		Veterinaerplatzvirus vv12210I	Veterinaerplatzvirus	Drexlerviridae	44219	complete	Escherichia coli	lung, oronasopharynx	Gammaproteobacteria
MK907229.1	Escherichia phage vB_EcoS-12397II	2019-11-18T00:00:00Z		Veterinaerplatzvirus vv12210I	Veterinaerplatzvirus	Drexlerviridae	44219	complete	Escherichia coli	lung, oronasopharynx	Gammaproteobacteria
MK907230.1	Escherichia phage vB_EcoS-12397III	2019-11-18T00:00:00Z		Veterinaerplatzvirus vv12210I	Veterinaerplatzvirus	Drexlerviridae	44219	complete	Escherichia coli	lung, oronasopharynx	Gammaproteobacteria
MK907231.1	Escherichia phage vB_EcoS-12397IV	2019-11-18T00:00:00Z		Veterinaerplatzvirus vv12210I	Veterinaerplatzvirus	Drexlerviridae	44219	complete	Escherichia coli	lung, oronasopharynx	Gammaproteobacteria
MK907232.1	Escherichia phage vB_EcoS-12397V	2019-11-18T00:00:00Z		Veterinaerplatzvirus vv12210I	Veterinaerplatzvirus	Drexlerviridae	44219	complete	Escherichia coli	lung, oronasopharynx	Gammaproteobacteria
MK907233.1	Escherichia phage vB_EcoS-12469I	2019-11-18T00:00:00Z		Veterinaerplatzvirus vv12210I	Veterinaerplatzvirus	Drexlerviridae	44219	complete	Escherichia coli	blood	Gammaproteobacteria
MK907234.1	Escherichia phage vB_EcoS-12469II	2019-11-18T00:00:00Z		Veterinaerplatzvirus vv12210I	Veterinaerplatzvirus	Drexlerviridae	44219	complete	Escherichia coli	blood	Gammaproteobacteria
MK907235.1	Escherichia phage vB_EcoS-12469III	2019-11-18T00:00:00Z		Veterinaerplatzvirus vv12210I	Veterinaerplatzvirus	Drexlerviridae	44219	complete	Escherichia coli	blood	Gammaproteobacteria
MK907240.1	Escherichia phage vB_EcoS-2004III	2019-11-18T00:00:00Z		Veterinaerplatzvirus vv12210I	Veterinaerplatzvirus	Drexlerviridae	44219	complete	Escherichia coli	urine	Gammaproteobacteria
MK907241.1	Escherichia phage vB_EcoS-2004IV	2019-11-18T00:00:00Z		Veterinaerplatzvirus vv12210I	Veterinaerplatzvirus	Drexlerviridae	44219	complete	Escherichia coli	urine	Gammaproteobacteria
MK907242.1	Escherichia phage vB_EcoS-2004V	2019-11-18T00:00:00Z		Veterinaerplatzvirus vv12210I	Veterinaerplatzvirus	Drexlerviridae	44219	complete	Escherichia coli	urine	Gammaproteobacteria
MK907243.1	Escherichia phage vB_EcoS-2005III	2019-11-18T00:00:00Z		Veterinaerplatzvirus vv12210I	Veterinaerplatzvirus	Drexlerviridae	44219	complete	Escherichia coli	urine	Gammaproteobacteria
MK907244.1	Escherichia phage vB_EcoS-2005IV	2019-11-18T00:00:00Z		Veterinaerplatzvirus vv12210I	Veterinaerplatzvirus	Drexlerviridae	44219	complete	Escherichia coli	urine	Gammaproteobacteria
MK907245.1	Escherichia phage vB_EcoS-2006III	2019-11-18T00:00:00Z		Veterinaerplatzvirus vv12210I	Veterinaerplatzvirus	Drexlerviridae	44219	complete	Escherichia coli	urine	Gammaproteobacteria
MK907246.1	Escherichia phage vB_EcoS-2006IV	2019-11-18T00:00:00Z		Veterinaerplatzvirus vv12210I	Veterinaerplatzvirus	Drexlerviridae	44219	complete	Escherichia coli	urine	Gammaproteobacteria
MK907247.1	Escherichia phage vB_EcoS-2006V	2019-11-18T00:00:00Z		Veterinaerplatzvirus vv12210I	Veterinaerplatzvirus	Drexlerviridae	44219	complete	Escherichia coli	urine	Gammaproteobacteria
MK907248.1	Escherichia phage vB_EcoS-25988I	2019-11-18T00:00:00Z		Veterinaerplatzvirus vv12210I	Veterinaerplatzvirus	Drexlerviridae	44219	complete	Escherichia coli	urine	Gammaproteobacteria
MK907249.1	Escherichia phage vB_EcoS-25988IV	2019-11-18T00:00:00Z		Veterinaerplatzvirus vv12210I	Veterinaerplatzvirus	Drexlerviridae	44219	complete	Escherichia coli	urine	Gammaproteobacteria
MK907250.1	Escherichia phage vB_EcoS-25988V	2019-11-18T00:00:00Z		Veterinaerplatzvirus vv12210I	Veterinaerplatzvirus	Drexlerviridae	44219	complete	Escherichia coli	urine	Gammaproteobacteria
MK907251.1	Escherichia phage vB_EcoS-26020I	2019-11-18T00:00:00Z		Veterinaerplatzvirus vv12210I	Veterinaerplatzvirus	Drexlerviridae	44219	complete	Escherichia coli	urine	Gammaproteobacteria
MK907252.1	Escherichia phage vB_EcoS-26020II	2019-11-18T00:00:00Z		Veterinaerplatzvirus vv12210I	Veterinaerplatzvirus	Drexlerviridae	44219	complete	Escherichia coli	urine	Gammaproteobacteria
MK907253.1	Escherichia phage vB_EcoS-26020III	2019-11-18T00:00:00Z		Veterinaerplatzvirus vv12210I	Veterinaerplatzvirus	Drexlerviridae	44219	complete	Escherichia coli	urine	Gammaproteobacteria
MK907254.1	Escherichia phage vB_EcoS-26020IV	2019-11-18T00:00:00Z		Veterinaerplatzvirus vv12210I	Veterinaerplatzvirus	Drexlerviridae	44219	complete	Escherichia coli	urine	Gammaproteobacteria
MK907255.1	Escherichia phage vB_EcoS-26020V	2019-11-18T00:00:00Z		Veterinaerplatzvirus vv12210I	Veterinaerplatzvirus	Drexlerviridae	44219	complete	Escherichia coli	urine	Gammaproteobacteria
MK907256.1	Escherichia phage vB_EcoS-26046I	2019-11-18T00:00:00Z		Veterinaerplatzvirus vv12210I	Veterinaerplatzvirus	Drexlerviridae	44219	complete	Escherichia coli	urine	Gammaproteobacteria
MK907257.1	Escherichia phage vB_EcoS-26046II	2019-11-18T00:00:00Z		Veterinaerplatzvirus vv12210I	Veterinaerplatzvirus	Drexlerviridae	44219	complete	Escherichia coli	urine	Gammaproteobacteria
MK907258.1	Escherichia phage vB_EcoS-26046III	2019-11-18T00:00:00Z		Veterinaerplatzvirus vv12210I	Veterinaerplatzvirus	Drexlerviridae	44219	complete	Escherichia coli	urine	Gammaproteobacteria
MK907259.1	Escherichia phage vB_EcoS-26046IV	2019-11-18T00:00:00Z		Veterinaerplatzvirus vv12210I	Veterinaerplatzvirus	Drexlerviridae	44219	complete	Escherichia coli	urine	Gammaproteobacteria
MK907260.1	Escherichia phage vB_EcoS-26046V	2019-11-18T00:00:00Z		Veterinaerplatzvirus vv12210I	Veterinaerplatzvirus	Drexlerviridae	44219	complete	Escherichia coli	urine	Gammaproteobacteria
MK907261.1	Escherichia phage vB_EcoS-26047I	2019-11-18T00:00:00Z		Veterinaerplatzvirus vv12210I	Veterinaerplatzvirus	Drexlerviridae	44219	complete	Escherichia coli	urine	Gammaproteobacteria
MK907262.1	Escherichia phage vB_EcoS-26047II	2019-11-18T00:00:00Z		Veterinaerplatzvirus vv12210I	Veterinaerplatzvirus	Drexlerviridae	44219	complete	Escherichia coli	urine	Gammaproteobacteria
MK907264.1	Escherichia phage vB_EcoS-26174II	2019-11-18T00:00:00Z		Veterinaerplatzvirus vv12210I	Veterinaerplatzvirus	Drexlerviridae	44219	complete	Escherichia coli	urine	Gammaproteobacteria
MK907265.1	Escherichia phage vB_EcoS-26174III	2019-11-18T00:00:00Z		Veterinaerplatzvirus vv12210I	Veterinaerplatzvirus	Drexlerviridae	44219	complete	Escherichia coli	urine	Gammaproteobacteria
MK907266.1	Escherichia phage vB_EcoS-26174IV	2019-11-18T00:00:00Z		Veterinaerplatzvirus vv12210I	Veterinaerplatzvirus	Drexlerviridae	44219	complete	Escherichia coli	urine	Gammaproteobacteria
MK907272.1	Escherichia phage vB_EcoS-2862I	2019-11-18T00:00:00Z		Veterinaerplatzvirus vv12210I	Veterinaerplatzvirus	Drexlerviridae	44219	complete	Escherichia coli	lung, oronasopharynx	Gammaproteobacteria
MK907273.1	Escherichia phage vB_EcoS-2862II	2019-11-18T00:00:00Z		Veterinaerplatzvirus vv12210I	Veterinaerplatzvirus	Drexlerviridae	44219	complete	Escherichia coli	lung, oronasopharynx	Gammaproteobacteria
MK907274.1	Escherichia phage vB_EcoS-2862III	2019-11-18T00:00:00Z		Veterinaerplatzvirus vv12210I	Veterinaerplatzvirus	Drexlerviridae	44219	complete	Escherichia coli	lung, oronasopharynx	Gammaproteobacteria
MK907275.1	Escherichia phage vB_EcoS-2862IV	2019-11-18T00:00:00Z		Veterinaerplatzvirus vv12210I	Veterinaerplatzvirus	Drexlerviridae	44219	complete	Escherichia coli	lung, oronasopharynx	Gammaproteobacteria
MK907276.1	Escherichia phage vB_EcoS-2862V	2019-11-18T00:00:00Z		Veterinaerplatzvirus vv12210I	Veterinaerplatzvirus	Drexlerviridae	44219	complete	Escherichia coli	lung, oronasopharynx	Gammaproteobacteria
MN850586.1	Escherichia phage orkinos	2020-02-03T00:00:00Z		Escherichia phage orkinos	Warwickvirus	Drexlerviridae	49798	complete	Escherichia coli		Gammaproteobacteria
MN850634.1	Escherichia phage tinuso	2020-02-03T00:00:00Z		Escherichia phage tinuso	Warwickvirus	Drexlerviridae	50856	complete	Escherichia coli		Gammaproteobacteria
MN850604.1	Escherichia phage tunzivis	2020-02-03T00:00:00Z		Escherichia phage tunzivis	Warwickvirus	Drexlerviridae	50596	complete	Escherichia coli		Gammaproteobacteria
MN850582.1	Escherichia phage ityhuna	2020-02-03T00:00:00Z		Warwickvirus swan01	Warwickvirus	Drexlerviridae	50768	complete	Escherichia coli		Gammaproteobacteria
MN850606.1	Escherichia phage tuinn	2020-02-03T00:00:00Z		Warwickvirus swan01	Warwickvirus	Drexlerviridae	50505	complete	Escherichia coli		Gammaproteobacteria
MT176427.1	Escherichia phage CJ19	2020-04-14T00:00:00Z		Escherichia phage CJ19	Nouzillyvirus	Drexlerviridae	49567	complete	Escherichia coli		Gammaproteobacteria
NC_047812.1	Escherichia phage vB_EcoS_CEB_EC3a	2020-05-15T00:00:00Z		Guelphvirus EC3a	Guelphvirus	Drexlerviridae	44234	complete	Escherichia coli		Gammaproteobacteria
NC_047820.1	Escherichia phage vB_EcoS_ESCO41	2020-05-15T00:00:00Z		Nouzillyvirus ESCO41	Nouzillyvirus	Drexlerviridae	50800	complete	Escherichia coli		Gammaproteobacteria
NC_047740.1	Enterobacteria phage phiJLA23	2020-05-15T00:00:00Z		Rogunavirus JLA23	Rogunavirus	Drexlerviridae	43017	complete	Escherichia coli	feces	Gammaproteobacteria
NC_047810.1	Escherichia phage vB_EcoS-IME253	2020-05-15T00:00:00Z		Rtpvirus IME253	Rtpvirus	Drexlerviridae	46717	complete	Escherichia coli		Gammaproteobacteria
NC_048202.1	Escherichia phage vB_EcoS_swan01	2020-05-15T00:00:00Z		Warwickvirus swan01	Warwickvirus	Drexlerviridae	50865	complete	Escherichia coli		Gammaproteobacteria
MT446395.1	Escherichia virus TH21	2020-06-15T00:00:00Z		Escherichia virus TH21	Nouzillyvirus	Drexlerviridae	52087	complete	Escherichia coli		Gammaproteobacteria
MT446401.1	Escherichia virus TH27	2020-06-15T00:00:00Z		Escherichia virus TH27	Nouzillyvirus	Drexlerviridae	52344	complete	Escherichia coli		Gammaproteobacteria
MT446404.1	Escherichia virus TH30	2020-06-15T00:00:00Z		Escherichia virus TH30	Nouzillyvirus	Drexlerviridae	51754	complete	Escherichia coli		Gammaproteobacteria
MT511058.1	Escherichia phage vB_EcoD_SU57	2020-07-14T00:00:00Z		Escherichia phage vB_EcoD_SU57		Drexlerviridae	46150	complete	Escherichia coli		Gammaproteobacteria
NC_049829.1	Escherichia phage aalborv	2020-07-22T00:00:00Z		Hanrivervirus aalborv	Hanrivervirus	Drexlerviridae	46660	complete	Escherichia coli		Gammaproteobacteria
NC_049826.1	Escherichia phage aaroes	2020-07-22T00:00:00Z		Hanrivervirus aaroes	Hanrivervirus	Drexlerviridae	51662	complete	Escherichia coli		Gammaproteobacteria
NC_049827.1	Escherichia phage damhaus	2020-07-22T00:00:00Z		Hanrivervirus damhaus	Hanrivervirus	Drexlerviridae	51154	complete	Escherichia coli		Gammaproteobacteria
NC_049852.1	Escherichia phage egaa	2020-07-22T00:00:00Z		Hanrivervirus egaa	Hanrivervirus	Drexlerviridae	51643	complete	Escherichia coli		Gammaproteobacteria
NC_049822.1	Escherichia phage vB_EcoS_G29-2	2020-07-22T00:00:00Z		Hanrivervirus G292	Hanrivervirus	Drexlerviridae	51739	complete	Escherichia coli		Gammaproteobacteria
NC_049825.1	Escherichia phage grams	2020-07-22T00:00:00Z		Hanrivervirus grams	Hanrivervirus	Drexlerviridae	49530	complete	Escherichia coli		Gammaproteobacteria
NC_049828.1	Escherichia phage haarsle	2020-07-22T00:00:00Z		Hanrivervirus haarsle	Hanrivervirus	Drexlerviridae	48613	complete	Escherichia coli		Gammaproteobacteria
NC_049853.1	Escherichia phage Henu8	2020-07-22T00:00:00Z		Hanrivervirus henu8	Hanrivervirus	Drexlerviridae	49890	complete	Escherichia coli		Gammaproteobacteria
NC_049823.1	Escherichia phage herni	2020-07-22T00:00:00Z		Hanrivervirus herni	Hanrivervirus	Drexlerviridae	50971	complete	Escherichia coli		Gammaproteobacteria
NC_049830.1	Escherichia phage PGN590	2020-07-22T00:00:00Z		Hanrivervirus PGN590	Hanrivervirus	Drexlerviridae	49043	complete	Escherichia coli		Gammaproteobacteria
NC_049824.1	Escherichia phage vojen	2020-07-22T00:00:00Z		Hanrivervirus vojen	Hanrivervirus	Drexlerviridae	50709	complete	Escherichia coli		Gammaproteobacteria
NC_049832.1	Escherichia phage vB_EcoS-DELF2	2020-07-22T00:00:00Z		Tunavirus DELF2	Tunavirus	Drexlerviridae	50168	complete	Escherichia coli		Gammaproteobacteria
NC_049813.1	Escherichia phage vB_EcoS-12210I	2020-07-22T00:00:00Z		Veterinaerplatzvirus vv12210I	Veterinaerplatzvirus	Drexlerviridae	44219	complete	Escherichia coli	blood	Gammaproteobacteria
NC_049819.1	Escherichia phage atuna	2020-07-22T00:00:00Z		Warwickvirus atuna	Warwickvirus	Drexlerviridae	50732	complete	Escherichia coli		Gammaproteobacteria
NC_049818.1	Escherichia phage tonijn	2020-07-22T00:00:00Z		Warwickvirus tonijn	Warwickvirus	Drexlerviridae	51627	complete	Escherichia coli		Gammaproteobacteria
NC_049815.1	Escherichia phage tonn	2020-07-22T00:00:00Z		Warwickvirus tonn	Warwickvirus	Drexlerviridae	51012	complete	Escherichia coli		Gammaproteobacteria
NC_049817.1	Escherichia phage tonnikala	2020-07-22T00:00:00Z		Warwickvirus tonnikala	Warwickvirus	Drexlerviridae	51277	complete	Escherichia coli		Gammaproteobacteria
NC_049816.1	Escherichia phage tunus	2020-07-22T00:00:00Z		Warwickvirus tunus	Warwickvirus	Drexlerviridae	51111	complete	Escherichia coli		Gammaproteobacteria
MT478992.1	Escherichia phage vB_EcoS_011D2	2020-08-03T00:00:00Z		Escherichia phage vB_EcoS_011D2	Tlsvirus	Drexlerviridae	50633	complete	Escherichia coli		Gammaproteobacteria
MT427400.3	Escherichia phage phi2013	2020-11-29T00:00:00Z		Tunavirus JMPW1	Tunavirus	Drexlerviridae	49833	complete	Escherichia coli		Gammaproteobacteria
MW286156.1	Escherichia phage vB_EcoS-BECP10	2021-01-13T00:00:00Z		Escherichia phage vB_EcoS-BECP10	Rogunavirus	Drexlerviridae	47915	complete	Escherichia coli		Gammaproteobacteria
MW598258.1	Escherichia phage U136B	2021-02-23T00:00:00Z		Escherichia phage U136B	Tlsvirus	Drexlerviridae	49223	complete	Escherichia coli		Gammaproteobacteria
NC_054892.1	Escherichia phage vB_EcoS_PHB17	2021-05-27T00:00:00Z		Changchunvirus PHB17	Changchunvirus	Drexlerviridae	48939	complete	Escherichia coli		Gammaproteobacteria
NC_054894.1	Escherichia phage Henu7	2021-05-27T00:00:00Z		Henuseptimavirus henu7	Henuseptimavirus	Drexlerviridae	49526	complete	Escherichia coli		Gammaproteobacteria
NC_054896.1	Escherichia phage tiwna	2021-05-27T00:00:00Z		Warwickvirus tiwna	Warwickvirus	Drexlerviridae	51014	complete	Escherichia coli		Gammaproteobacteria
MZ826699.1	Escherichia phage P817	2021-09-22T00:00:00Z		Escherichia phage P817	Nouzillyvirus	Drexlerviridae	50751	complete	Escherichia coli		Gammaproteobacteria
MZ234033.1	Escherichia phage vB_EcoS-G3B1	2021-11-14T00:00:00Z		Escherichia phage vB_EcoS-G3B1	Warwickvirus	Drexlerviridae	51299	complete	Escherichia coli		Gammaproteobacteria
OK272485.1	Escherichia phage JLBYU07	2021-12-14T00:00:00Z		Escherichia phage JLBYU07	Warwickvirus	Drexlerviridae	50290	complete	Escherichia coli		Gammaproteobacteria
OK272487.1	Escherichia phage JLBYU09	2021-12-14T00:00:00Z		Escherichia phage JLBYU09	Hanrivervirus	Drexlerviridae	48988	complete	Escherichia coli		Gammaproteobacteria
OK272486.1	Escherichia phage JLBYU10	2021-12-14T00:00:00Z		Escherichia phage JLBYU10	Warwickvirus	Drexlerviridae	50987	complete	Escherichia coli		Gammaproteobacteria
OK272478.1	Escherichia phage JLBYU01	2021-12-15T00:00:00Z		Escherichia phage JLBYU01	Warwickvirus	Drexlerviridae	51210	complete	Escherichia coli		Gammaproteobacteria
OK272471.1	Escherichia phage JLBYU16	2021-12-15T00:00:00Z		Escherichia phage JLBYU16	Warwickvirus	Drexlerviridae	49995	complete	Escherichia coli		Gammaproteobacteria
OK272489.1	Escherichia phage JLBYU19	2021-12-15T00:00:00Z		Escherichia phage JLBYU19	Warwickvirus	Drexlerviridae	49897	complete	Escherichia coli		Gammaproteobacteria
OK272483.1	Escherichia phage JLBYU26	2021-12-15T00:00:00Z		Escherichia phage JLBYU26	Warwickvirus	Drexlerviridae	51253	complete	Escherichia coli		Gammaproteobacteria
OK272481.1	Escherichia phage JLBYU38	2021-12-15T00:00:00Z		Escherichia phage JLBYU38	Warwickvirus	Drexlerviridae	49995	complete	Escherichia coli		Gammaproteobacteria
OK272479.1	Escherichia phage JLBYU41	2021-12-15T00:00:00Z		Escherichia phage JLBYU41	Hanrivervirus	Drexlerviridae	51277	complete	Escherichia coli		Gammaproteobacteria
OK499984.1	Escherichia phage vB_EcoD_Mishu	2021-12-15T00:00:00Z		Escherichia phage vB_EcoD_Mishu	Tlsvirus	Drexlerviridae	49713	complete	Escherichia coli		Gammaproteobacteria
OL539446.1	Escherichia phage vB_EcoD_Phunderstruck	2021-12-15T00:00:00Z		Escherichia phage vB_EcoD_Phunderstruck	Warwickvirus	Drexlerviridae	51274	complete	Escherichia coli		Gammaproteobacteria
OL539445.1	Escherichia phage vB_EcoD_Poky	2021-12-15T00:00:00Z		Escherichia phage vB_EcoD_Poky	Warwickvirus	Drexlerviridae	51374	complete	Escherichia coli		Gammaproteobacteria
OL539444.1	Escherichia phage_vB_EcoD_Punny	2021-12-15T00:00:00Z		Tlsvirus sazh	Tlsvirus	Drexlerviridae	49765	complete	Escherichia coli		Gammaproteobacteria
OL539447.1	Escherichia phage vB_ EcoD_Phleasolo	2021-12-19T00:00:00Z		Escherichia phage vB_ EcoD_Phleasolo		Drexlerviridae	48301	complete	Escherichia coli		Gammaproteobacteria
OL539459.1	Escherichia phage vB_EcoD_Fulano1	2021-12-19T00:00:00Z		Escherichia phage vB_EcoD_Fulano1	Hanrivervirus	Drexlerviridae	51759	complete	Escherichia coli		Gammaproteobacteria
OL960582.1	Escherichia phage vB_EcoS_SA12KD	2022-01-18T00:00:00Z		Escherichia phage vB_EcoS_SA12KD	Tunavirus	Drexlerviridae	50709	complete	Escherichia coli		Gammaproteobacteria
OL960579.1	Escherichia phage vB_EcoS_SA30RD	2022-01-18T00:00:00Z		Escherichia phage vB_EcoS_SA30RD	Tunavirus	Drexlerviridae	50465	complete	Escherichia coli		Gammaproteobacteria
OL960578.1	Escherichia phage vB_EcoS_SA32RD	2022-01-18T00:00:00Z		Escherichia phage vB_EcoS_SA32RD	Tunavirus	Drexlerviridae	48980	complete	Escherichia coli		Gammaproteobacteria
OL800706.1	Escherichia phage CLB_P3	2022-02-15T00:00:00Z		Escherichia phage CLB_P3	Tunavirus	Drexlerviridae	49689	complete	Escherichia coli		Gammaproteobacteria
ON062054.1	Eschericha phage P818	2022-04-20T00:00:00Z		Escherichia phage P818	Nouzillyvirus	Drexlerviridae	49175	complete	Escherichia coli		Gammaproteobacteria
ON185586.1	Escherichia phage EC125	2022-05-29T00:00:00Z		Escherichia phage EC125	Warwickvirus	Drexlerviridae	50477	complete	Escherichia coli		Gammaproteobacteria
ON185589.1	Escherichia phage EC147	2022-05-29T00:00:00Z		Escherichia phage EC147	Hanrivervirus	Drexlerviridae	46060	complete	Escherichia coli		Gammaproteobacteria
ON185587.1	Escherichia phage EC167	2022-05-29T00:00:00Z		Escherichia phage EC167	Warwickvirus	Drexlerviridae	50988	complete	Escherichia coli		Gammaproteobacteria
ON185588.1	Escherichia phage EC195	2022-05-29T00:00:00Z		Escherichia phage EC195	Warwickvirus	Drexlerviridae	50477	complete	Escherichia coli		Gammaproteobacteria
MN158214.1	Escherichia phage BEBK14	2022-08-04T00:00:00Z		Escherichia phage BEBK14	Warwickvirus	Drexlerviridae	50853	complete	Escherichia coli		Gammaproteobacteria
MN158217.1	Escherichia phage BEC3	2022-08-04T00:00:00Z		Escherichia phage BEC3	Hanrivervirus	Drexlerviridae	51031	complete	Escherichia coli		Gammaproteobacteria
MN158212.1	Escherichia phage BEK1-1	2022-08-04T00:00:00Z		Escherichia phage BEK1-1	Veterinaerplatzvirus	Drexlerviridae	44592	complete	Escherichia coli		Gammaproteobacteria
MN158211.1	Escherichia phage BEK1-23	2022-08-04T00:00:00Z		Escherichia phage BEK1-23	Hanrivervirus	Drexlerviridae	51031	complete	Escherichia coli		Gammaproteobacteria
MN158210.1	Escherichia phage BEK12A	2022-08-04T00:00:00Z		Escherichia phage BEK12A	Warwickvirus	Drexlerviridae	52716	complete	Escherichia coli		Gammaproteobacteria
MN158206.1	Escherichia phage BEK2	2022-08-04T00:00:00Z		Escherichia phage BEK2	Loudonvirus	Drexlerviridae	46880	complete	Escherichia coli		Gammaproteobacteria
MN158216.1	Escherichia phage BEK26	2022-08-04T00:00:00Z		Escherichia phage BEK26	Warwickvirus	Drexlerviridae	52716	complete	Escherichia coli		Gammaproteobacteria
MN158207.1	Escherichia phage BEK3	2022-08-04T00:00:00Z		Escherichia phage BEK3	Loudonvirus	Drexlerviridae	46884	complete	Escherichia coli		Gammaproteobacteria
MN158208.1	Escherichia phage BEK6	2022-08-04T00:00:00Z		Escherichia phage BEK6	Loudonvirus	Drexlerviridae	46736	complete	Escherichia coli		Gammaproteobacteria
MN158209.1	Escherichia phage BEK7	2022-08-04T00:00:00Z		Escherichia phage BEK7	Hanrivervirus	Drexlerviridae	51031	complete	Escherichia coli		Gammaproteobacteria
OP094641.1	Escherichia phage Lg3	2022-08-24T00:00:00Z		Escherichia phage Lg3	Tunavirus	Drexlerviridae	50078	complete	Escherichia coli		Gammaproteobacteria
OP087522.1	Escherichia phage TR1	2022-08-24T00:00:00Z		Escherichia phage TR1	Christensenvirus	Drexlerviridae	44099	complete	Escherichia coli		Gammaproteobacteria
OP251154.1	Escherichia phage TR2	2022-10-08T00:00:00Z		Escherichia phage TR2	Christensenvirus	Drexlerviridae	45171	complete	Escherichia coli		Gammaproteobacteria
NC_009540.1	Escherichia phage Tls	2007-06-08T00:00:00Z		Tlsvirus TLS	Tlsvirus	Drexlerviridae	49902	complete	Escherichia coli B		Gammaproteobacteria
NC_042043.1	Escherichia phage SRT8	2019-05-02T00:00:00Z		Sertoctavirus SRT8	Sertoctavirus	Drexlerviridae	49579	complete	Escherichia coli BL21		Gammaproteobacteria
OM258170.1	Escherichia phage ZL19	2022-07-19T00:00:00Z		Escherichia phage ZL19		Drexlerviridae	47884	complete	Escherichia coli BL21		Gammaproteobacteria
MH051912.1	Enterobacteria phage vB_EcoS_IME167	2018-05-02T00:00:00Z		Tunavirus JMPW1	Tunavirus	Drexlerviridae	49794	complete	Escherichia coli BL21(DE3)		Gammaproteobacteria
NC_047960.1	Escherichia phage vB_EcoS_IME347	2020-05-15T00:00:00Z		Badaguanvirus IME347	Badaguanvirus	Drexlerviridae	50048	complete	Escherichia coli BL21(DE3)		Gammaproteobacteria
NC_048208.1	Escherichia phage vB_EcoS_IME542	2020-05-15T00:00:00Z		Christensenvirus IME542	Christensenvirus	Drexlerviridae	46553	complete	Escherichia coli BL21(DE3)		Gammaproteobacteria
NC_047959.1	Enterobacteria phage vB_EcoS_IME18	2020-05-15T00:00:00Z		Tunavirus IME18	Tunavirus	Drexlerviridae	50354	complete	Escherichia coli BL21(DE3)		Gammaproteobacteria
MW057918.1	Escherichia phage Msk	2021-04-08T00:00:00Z		Escherichia phage Msk		Drexlerviridae	45053	complete	Escherichia coli C		Gammaproteobacteria
NC_023743.1	Escherichia phage phiEB49	2014-03-11T00:00:00Z		Lindendrivevirus EB49	Lindendrivevirus	Drexlerviridae	47180	complete	Escherichia coli CFT073		Gammaproteobacteria
NC_049814.1	Shigella phage JK16	2020-07-22T00:00:00Z		Warwickvirus JK16	Warwickvirus	Drexlerviridae	51854	complete	Escherichia coli DH5[alpha]		Gammaproteobacteria
NC_047893.1	Escherichia phage DTL	2020-05-15T00:00:00Z		Loudonvirus DTL	Loudonvirus	Drexlerviridae	45814	complete	Escherichia coli K-12		Gammaproteobacteria
NC_047996.1	Escherichia phage Eco_BIFF	2020-05-15T00:00:00Z		Tunavirus BIFF	Tunavirus	Drexlerviridae	49372	complete	Escherichia coli K-12		Gammaproteobacteria
MZ501051.1	Escherichia phage AugustePiccard	2021-11-16T00:00:00Z		Escherichia phage AugustePiccard		Drexlerviridae	50126	complete	Escherichia coli K-12	feces	Gammaproteobacteria
MZ501053.1	Escherichia phage BrunoManser	2021-11-16T00:00:00Z		Escherichia phage BrunoManser	Sertoctavirus	Drexlerviridae	49298	complete	Escherichia coli K-12		Gammaproteobacteria
MZ501059.1	Escherichia phage DanielBernoulli	2021-11-16T00:00:00Z		Escherichia phage DanielBernoulli	Tlsvirus	Drexlerviridae	50731	complete	Escherichia coli K-12		Gammaproteobacteria
MZ501077.1	Escherichia phage IsaakIselin	2021-11-16T00:00:00Z		Escherichia phage IsaakIselin	Henuseptimavirus	Drexlerviridae	49911	complete	Escherichia coli K-12		Gammaproteobacteria
MZ501079.1	Escherichia phage JakobBernoulli	2021-11-16T00:00:00Z		Escherichia phage JakobBernoulli	Hanrivervirus	Drexlerviridae	51129	complete	Escherichia coli K-12		Gammaproteobacteria
MZ501080.1	Escherichia phage JeanPiccard	2021-11-16T00:00:00Z		Escherichia phage JeanPiccard		Drexlerviridae	47149	complete	Escherichia coli K-12		Gammaproteobacteria
MZ501085.1	Escherichia phage JohannLBurckhardt	2021-11-16T00:00:00Z		Escherichia phage JohannLBurckhardt	Henuseptimavirus	Drexlerviridae	49715	complete	Escherichia coli K-12		Gammaproteobacteria
MZ501087.1	Escherichia phage JulesPiccard	2021-11-16T00:00:00Z		Escherichia phage JulesPiccard		Drexlerviridae	47731	complete	Escherichia coli K-12		Gammaproteobacteria
MZ501090.1	Escherichia phage KarlJaspers	2021-11-16T00:00:00Z		Escherichia phage KarlJaspers	Hanrivervirus	Drexlerviridae	51474	complete	Escherichia coli K-12		Gammaproteobacteria
MZ501092.1	Escherichia phage LeonhardEuler	2021-11-16T00:00:00Z		Escherichia phage LeonhardEuler	Tunavirus	Drexlerviridae	50192	complete	Escherichia coli K-12		Gammaproteobacteria
MZ501099.1	Escherichia phage PaulSarasin	2021-11-16T00:00:00Z		Escherichia phage PaulSarasin	Changchunvirus	Drexlerviridae	51285	complete	Escherichia coli K-12		Gammaproteobacteria
MZ501101.1	Escherichia phage PeterMerian	2021-11-16T00:00:00Z		Escherichia phage PeterMerian	Warwickvirus	Drexlerviridae	47775	complete	Escherichia coli K-12		Gammaproteobacteria
MZ501069.1	Escherichia phage FritzSarasin	2021-11-16T00:00:00Z		Warwickvirus tonnikala	Warwickvirus	Drexlerviridae	51777	complete	Escherichia coli K-12		Gammaproteobacteria
OP455115.1	Escherichia phage LHE71	2022-10-19T00:00:00Z		Escherichia phage LHE71	Tunavirus	Drexlerviridae	50158	complete	Escherichia coli K-12		Gammaproteobacteria
NC_047828.1	Escherichia phage vB_EcoS_SH2	2020-05-15T00:00:00Z		Tunavirus SH2	Tunavirus	Drexlerviridae	49088	complete	Escherichia coli MC1061		Gammaproteobacteria
NC_007291.1	Escherichia phage Jk06	2005-08-05T00:00:00Z		Rogunavirus Jk06	Rogunavirus	Drexlerviridae	46072	complete	Escherichia coli O157:H7		Gammaproteobacteria
NC_047938.1	Escherichia phage SECphi27	2020-05-15T00:00:00Z		Warwickvirus SECphi27	Warwickvirus	Drexlerviridae	51811	complete	Escherichia coli str. K-12 substr. MG1655		Gammaproteobacteria
MN781674.1	Escherichia phage vB_EcoS_XY3	2020-01-11T00:00:00Z		Warwickvirus tunus	Warwickvirus	Drexlerviridae	51345	complete	Escherichia sp.		Gammaproteobacteria
ON081052.1	Escherichia phage vB_EcoS_SCS31	2022-08-11T00:00:00Z		Escherichia phage vB_EcoS_SCS31	Guelphvirus	Drexlerviridae	46054	complete	Escherichia sp.		Gammaproteobacteria
MW689258.1	Hafnia phage Pocis76	2021-05-31T00:00:00Z		Hafnia phage Pocis76		Drexlerviridae	48795	complete	Hafnia sp.		Gammaproteobacteria
NC_049848.1	Klebsiella phage KP1801	2020-07-22T00:00:00Z		Webervirus KP1801	Webervirus	Drexlerviridae	49835	complete	Klebsiella		Gammaproteobacteria
MW021764.1	Klebsiella phage P528	2020-12-20T00:00:00Z		Klebsiella phage P528	Webervirus	Drexlerviridae	51895	complete	Klebsiella		Gammaproteobacteria
OL539453.1	Klebsiella phage vB_KpnD_Opt-79	2021-12-15T00:00:00Z		Klebsiella phage vB_KpnD_Opt-79		Drexlerviridae	48301	complete	Klebsiella		Gammaproteobacteria
OL539450.1	Klebsiella phage vB_KpnD_Opt-817	2021-12-15T00:00:00Z		Klebsiella phage vB_KpnD_Opt-817	Webervirus	Drexlerviridae	48988	complete	Klebsiella		Gammaproteobacteria
OM317910.1	Klebsiella phage P-K7R	2022-02-12T00:00:00Z		Klebsiella phage P-K7R		Drexlerviridae	52111	complete	Klebsiella		Gammaproteobacteria
NC_043469.1	Enterobacter phage F20	2019-06-28T00:00:00Z		Webervirus F20	Webervirus	Drexlerviridae	51543	complete	Klebsiella aerogenes		Gammaproteobacteria
MT701592.1	Klebsiella phage Solomon	2020-11-15T00:00:00Z		Klebsiella phage Solomon	Webervirus	Drexlerviridae	51775	complete	Klebsiella aerogenes		Gammaproteobacteria
OL539457.1	Klebsiella phage vB_KaeD_HazelMika	2021-12-15T00:00:00Z		Klebsiella phage vB_KaeD_HazelMika	Vilniusvirus	Drexlerviridae	51552	complete	Klebsiella aerogenes		Gammaproteobacteria
OL539472.1	Klebsiella phage vB_KpnD_Chell	2021-12-15T00:00:00Z		Webervirus alina	Webervirus	Drexlerviridae	51779	complete	Klebsiella aerogenes		Gammaproteobacteria
MN101222.1	Klebsiella phage KMI8	2019-08-25T00:00:00Z		Klebsiella phage KMI8		Drexlerviridae	52904	complete	Klebsiella michiganensis		Gammaproteobacteria
NC_047825.1	Klebsiella phage KOX1	2020-05-15T00:00:00Z		Webervirus KOX1	Webervirus	Drexlerviridae	50526	complete	Klebsiella oxytoca		Gammaproteobacteria
NC_028760.1	Klebsiella phage KLPN1	2016-01-05T00:00:00Z		Webervirus KLPN1	Webervirus	Drexlerviridae	49037	complete	Klebsiella pneumoniae	feces	Gammaproteobacteria
NC_028774.1	Klebsiella phage Sushi	2016-01-05T00:00:00Z		Webervirus sushi	Webervirus	Drexlerviridae	48754	complete	Klebsiella pneumoniae		Gammaproteobacteria
NC_028786.1	Klebsiella phage 1513	2016-01-05T00:00:00Z		Webervirus wv1513	Webervirus	Drexlerviridae	49462	complete	Klebsiella pneumoniae		Gammaproteobacteria
NC_029099.1	Klebsiella phage KP36	2016-02-05T00:00:00Z		Webervirus KP36	Webervirus	Drexlerviridae	49797	complete	Klebsiella pneumoniae		Gammaproteobacteria
KY575286.1	Klebsiella phage SH-Kp 160016	2018-06-06T00:00:00Z		Klebsiella phage SH-Kp 160016	Webervirus	Drexlerviridae	49170	complete	Klebsiella pneumoniae		Gammaproteobacteria
MH633486.1	Klebsiella phage NJS3	2018-09-01T00:00:00Z		Webervirus TAH8	Webervirus	Drexlerviridae	49387	complete	Klebsiella pneumoniae		Gammaproteobacteria
MK618657.1	Klebsiella phage Sanco	2019-04-17T00:00:00Z		Webervirus sushi	Webervirus	Drexlerviridae	48790	complete	Klebsiella pneumoniae		Gammaproteobacteria
MN013078.1	Klebsiella phage vB_KpnS_KingDDD	2019-08-25T00:00:00Z		Klebsiella phage vB_KpnS_KingDDD	Webervirus	Drexlerviridae	51562	complete	Klebsiella pneumoniae		Gammaproteobacteria
MN013087.1	Klebsiella phage vB_KpnS_Penguinator	2019-08-25T00:00:00Z		Klebsiella phage vB_KpnS_Penguinator	Webervirus	Drexlerviridae	51678	complete	Klebsiella pneumoniae		Gammaproteobacteria
NC_048043.1	Klebsiella phage NJS2	2020-05-15T00:00:00Z		Klebsiella virus NJS2	Webervirus	Drexlerviridae	50132	complete	Klebsiella pneumoniae		Gammaproteobacteria
NC_048162.1	Klebsiella phage GH-K3	2020-05-15T00:00:00Z	sewage	Webervirus GHK3	Webervirus	Drexlerviridae	49427	complete	Klebsiella pneumoniae		Gammaproteobacteria
NC_047907.1	Klebsiella phage GML-KpCol1	2020-05-15T00:00:00Z		Webervirus KpCol1	Webervirus	Drexlerviridae	50249	complete	Klebsiella pneumoniae		Gammaproteobacteria
NC_048143.1	Klebsiella phage KpKT21phi1	2020-05-15T00:00:00Z		Webervirus KpKT21phi1	Webervirus	Drexlerviridae	49106	complete	Klebsiella pneumoniae		Gammaproteobacteria
NC_047784.1	Klebsiella phage vB_KpnS_KpV522	2020-05-15T00:00:00Z		Webervirus KpV522	Webervirus	Drexlerviridae	51099	complete	Klebsiella pneumoniae		Gammaproteobacteria
NC_047850.1	Klebsiella phage MezzoGao	2020-05-15T00:00:00Z		Webervirus mezzogao	Webervirus	Drexlerviridae	49807	complete	Klebsiella pneumoniae		Gammaproteobacteria
NC_047841.1	Klebsiella phage KPN N141	2020-05-15T00:00:00Z		Webervirus N141	Webervirus	Drexlerviridae	49090	complete	Klebsiella pneumoniae		Gammaproteobacteria
NC_048024.1	Klebsiella phage NJS1	2020-05-15T00:00:00Z		Webervirus NJS1	Webervirus	Drexlerviridae	49292	complete	Klebsiella pneumoniae		Gammaproteobacteria
NC_048044.1	Klebsiella phage NJR15	2020-05-15T00:00:00Z		Webervirus TAH8	Webervirus	Drexlerviridae	49468	complete	Klebsiella pneumoniae		Gammaproteobacteria
NC_048042.1	Klebsiella phage TAH8	2020-05-15T00:00:00Z		Webervirus TAH8	Webervirus	Drexlerviridae	49344	complete	Klebsiella pneumoniae		Gammaproteobacteria
NC_048126.1	Klebsiella phage TSK1	2020-05-15T00:00:00Z		Webervirus TSK1	Webervirus	Drexlerviridae	49861	complete	Klebsiella pneumoniae		Gammaproteobacteria
NC_049837.1	Klebsiella phage vB_KpnS_Alina	2020-07-22T00:00:00Z		Webervirus alina	Webervirus	Drexlerviridae	51780	complete	Klebsiella pneumoniae		Gammaproteobacteria
NC_049836.1	Klebsiella phage vB_KpnS_Call	2020-07-22T00:00:00Z		Webervirus call	Webervirus	Drexlerviridae	51487	complete	Klebsiella pneumoniae		Gammaproteobacteria
NC_049835.1	Klebsiella phage vB_KpnS_Domnhall	2020-07-22T00:00:00Z		Webervirus domnhall	Webervirus	Drexlerviridae	54438	complete	Klebsiella pneumoniae		Gammaproteobacteria
NC_049840.1	Klebsiella phage vB_KpnS_FZ10	2020-07-22T00:00:00Z		Webervirus FZ10	Webervirus	Drexlerviridae	50381	complete	Klebsiella pneumoniae		Gammaproteobacteria
NC_049834.1	Klebsiella phage vB_KpnS_IMGroot	2020-07-22T00:00:00Z		Webervirus IMGroot	Webervirus	Drexlerviridae	52866	complete	Klebsiella pneumoniae		Gammaproteobacteria
NC_049843.1	Klebsiella phage JY917	2020-07-22T00:00:00Z		Webervirus JY917	Webervirus	Drexlerviridae	37655	complete	Klebsiella pneumoniae		Gammaproteobacteria
NC_049838.1	Klebsiella phage KL	2020-07-22T00:00:00Z		Webervirus KL	Webervirus	Drexlerviridae	47844	complete	Klebsiella pneumoniae		Gammaproteobacteria
NC_049842.1	Klebsiella phage vB_KpnS_15-38_KLPPOU149	2020-07-22T00:00:00Z		Webervirus KLPPOU149	Webervirus	Drexlerviridae	49316	complete	Klebsiella pneumoniae		Gammaproteobacteria
NC_049833.1	Klebsiella phage vB_KpnS_SegesCirculi	2020-07-22T00:00:00Z		Webervirus segescirculi	Webervirus	Drexlerviridae	50713	complete	Klebsiella pneumoniae		Gammaproteobacteria
NC_049846.1	Klebsiella phage Shelby	2020-07-22T00:00:00Z		Webervirus shelby	Webervirus	Drexlerviridae	49045	complete	Klebsiella pneumoniae		Gammaproteobacteria
NC_049847.1	Klebsiella phage Sin4	2020-07-22T00:00:00Z		Webervirus sin4	Webervirus	Drexlerviridae	49916	complete	Klebsiella pneumoniae		Gammaproteobacteria
NC_049841.1	Klebsiella phage Skenny	2020-07-22T00:00:00Z		Webervirus skenny	Webervirus	Drexlerviridae	49935	complete	Klebsiella pneumoniae		Gammaproteobacteria
NC_049839.1	Klebsiella phage Sweeny	2020-07-22T00:00:00Z		Webervirus sweeny	Webervirus	Drexlerviridae	50241	complete	Klebsiella pneumoniae		Gammaproteobacteria
MT894005.1	Klebsiella phage MMBB	2020-10-28T00:00:00Z		Klebsiella phage MMBB	Webervirus	Drexlerviridae	50346	complete	Klebsiella pneumoniae		Gammaproteobacteria
MW042802.1	Klebsiella phage 066039	2020-11-04T00:00:00Z		Klebsiella phage 066039	Webervirus	Drexlerviridae	51633	complete	Klebsiella pneumoniae		Gammaproteobacteria
MW417503.1	Klebsiella phage LF20	2021-01-18T00:00:00Z		Klebsiella phage LF20	Webervirus	Drexlerviridae	50107	complete	Klebsiella pneumoniae		Gammaproteobacteria
MW722081.1	Klebsiella phage vB_KpnS_ZX2	2021-04-04T00:00:00Z		Klebsiella phage vB_KpnS_ZX2	Webervirus	Drexlerviridae	51632	complete	Klebsiella pneumoniae	feces	Gammaproteobacteria
MW672037.1	Klebsiella phage B1	2021-04-14T00:00:00Z		Klebsiella phage B1	Webervirus	Drexlerviridae	50040	complete	Klebsiella pneumoniae		Gammaproteobacteria
MZ221764.1	Klebsiella phage ABTNL-2	2021-06-22T00:00:00Z		Klebsiella phage ABTNL-2	Webervirus	Drexlerviridae	49159	complete	Klebsiella pneumoniae		Gammaproteobacteria
MZ598515.1	Klebsiella phage P1	2021-08-03T00:00:00Z		Klebsiella phage P1	Webervirus	Drexlerviridae	50675	complete	Klebsiella pneumoniae		Gammaproteobacteria
MZ398242.1	Klebsiella phage IME268	2021-08-04T00:00:00Z		Klebsiella phage IME268	Webervirus	Drexlerviridae	49552	complete	Klebsiella pneumoniae		Gammaproteobacteria
MZ428227.1	Klebsiella phage vB_KpnS-VAC10	2021-08-28T00:00:00Z		Klebsiella phage vB_KpnS-VAC10	Webervirus	Drexlerviridae	48935	complete	Klebsiella pneumoniae		Gammaproteobacteria
MZ428228.1	Klebsiella phage vB_KpnS-VAC11	2021-08-28T00:00:00Z		Klebsiella phage vB_KpnS-VAC11	Webervirus	Drexlerviridae	48826	complete	Klebsiella pneumoniae		Gammaproteobacteria
MZ428221.1	Klebsiella phage vB_KpnS-VAC2	2021-08-28T00:00:00Z		Klebsiella phage vB_KpnS-VAC2	Webervirus	Drexlerviridae	51784	complete	Klebsiella pneumoniae		Gammaproteobacteria
MZ428222.1	Klebsiella phage vB_KpnS-VAC4	2021-08-28T00:00:00Z		Klebsiella phage vB_KpnS-VAC4	Webervirus	Drexlerviridae	45558	complete	Klebsiella pneumoniae		Gammaproteobacteria
MZ428223.1	Klebsiella phage vB_KpnS-VAC5	2021-08-28T00:00:00Z		Klebsiella phage vB_KpnS-VAC5	Webervirus	Drexlerviridae	49636	complete	Klebsiella pneumoniae		Gammaproteobacteria
MZ428224.1	Klebsiella phage vB_KpnS-VAC6	2021-08-28T00:00:00Z		Klebsiella phage vB_KpnS-VAC6	Webervirus	Drexlerviridae	51554	complete	Klebsiella pneumoniae		Gammaproteobacteria
MZ428225.1	Klebsiella phage vB_KpnS-VAC7	2021-08-28T00:00:00Z		Klebsiella phage vB_KpnS-VAC7	Webervirus	Drexlerviridae	49684	complete	Klebsiella pneumoniae		Gammaproteobacteria
MZ428226.1	Klebsiella phage vB_KpnS-VAC8	2021-08-28T00:00:00Z		Klebsiella phage vB_KpnS-VAC8	Webervirus	Drexlerviridae	48933	complete	Klebsiella pneumoniae		Gammaproteobacteria
NC_055956.1	Klebsiella phage RAD2	2021-10-10T00:00:00Z		Klebsiella phage RAD2	Webervirus	Drexlerviridae	49276	complete	Klebsiella pneumoniae		Gammaproteobacteria
OK138555.1	Klebsiella phage vB_Kp_IME328	2021-11-17T00:00:00Z		Klebsiella phage vB_Kp_IME328	Webervirus	Drexlerviridae	48841	complete	Klebsiella pneumoniae		Gammaproteobacteria
MZ571834.1	Klebsiella phage vB_KpnS-VAC113	2021-11-17T00:00:00Z		Klebsiella phage vB_KpnS-VAC113	Webervirus	Drexlerviridae	49568	complete	Klebsiella pneumoniae		Gammaproteobacteria
OK655936.1	Klebsiella phage phiW14	2021-11-22T00:00:00Z		Klebsiella phage phiW14	Webervirus	Drexlerviridae	50247	complete	Klebsiella pneumoniae		Gammaproteobacteria
MZ571833.1	Klebsiella phage vB_KpnS-VAC112	2021-11-22T00:00:00Z		Klebsiella phage vB_KpnS-VAC112	Webervirus	Drexlerviridae	49068	complete	Klebsiella pneumoniae		Gammaproteobacteria
MZ571831.1	Klebsiella phage vB_KpnS-VAC70	2021-11-22T00:00:00Z		Klebsiella phage vB_KpnS-VAC70	Webervirus	Drexlerviridae	49631	complete	Klebsiella pneumoniae		Gammaproteobacteria
OL539460.1	Klebsiella phage vB_KpnD_FairDinkum	2021-12-15T00:00:00Z		Klebsiella phage vB_KpnD_FairDinkum	Webervirus	Drexlerviridae	49111	complete	Klebsiella pneumoniae		Gammaproteobacteria
OL539448.1	Klebsiella phage vB_KpnD_PeteCarol	2021-12-15T00:00:00Z		Klebsiella phage vB_KpnD_PeteCarol	Webervirus	Drexlerviridae	49054	complete	Klebsiella pneumoniae		Gammaproteobacteria
OL674249.1	Klebsiella phage KpS4	2022-01-18T00:00:00Z		Klebsiella phage KpS4	Webervirus	Drexlerviridae	49674	complete	Klebsiella pneumoniae		Gammaproteobacteria
MZ634346.1	Klebsiella phage PWKp15	2022-01-23T00:00:00Z		Klebsiella phage PWKp15	Webervirus	Drexlerviridae	50457	complete	Klebsiella pneumoniae		Gammaproteobacteria
MZ634348.1	Klebsiella phage PWKp17	2022-01-23T00:00:00Z		Klebsiella phage PWKp17	Webervirus	Drexlerviridae	51637	complete	Klebsiella pneumoniae		Gammaproteobacteria
MZ634350.1	Klebsiella phage PWKp19	2022-01-23T00:00:00Z		Klebsiella phage PWKp19	Webervirus	Drexlerviridae	51583	complete	Klebsiella pneumoniae		Gammaproteobacteria
MZ634351.1	Klebsiella phage PWKp20	2022-01-23T00:00:00Z		Klebsiella phage PWKp20	Webervirus	Drexlerviridae	51939	complete	Klebsiella pneumoniae		Gammaproteobacteria
MZ634345.1	Klebsiella phage PWKp14	2022-01-23T00:00:00Z		Webervirus KpKT21phi1	Webervirus	Drexlerviridae	49365	complete	Klebsiella pneumoniae		Gammaproteobacteria
OL865411.1	Klebsiella phage vB_1086	2022-01-31T00:00:00Z		Klebsiella phage vB_1086	Webervirus	Drexlerviridae	49473	complete	Klebsiella pneumoniae		Gammaproteobacteria
OL702938.1	Klebsiella phage pK8	2022-01-31T00:00:00Z		Webervirus KLPPOU149	Webervirus	Drexlerviridae	49534	complete	Klebsiella pneumoniae		Gammaproteobacteria
OM032871.1	Klebsiella phage vB_KpnS-VAC110	2022-02-12T00:00:00Z		Klebsiella phage vB_KpnS-VAC110	Webervirus	Drexlerviridae	45195	complete	Klebsiella pneumoniae		Gammaproteobacteria
OM687893.1	Klebsiella phage vB_KpnS-MUC-5.2	2022-03-13T00:00:00Z		Klebsiella phage vB_KpnS-MUC-5.2	Webervirus	Drexlerviridae	49066	complete	Klebsiella pneumoniae		Gammaproteobacteria
MZ172460.1	Klebsiella phage BUCT556A	2022-05-07T00:00:00Z		Klebsiella phage BUCT556A	Webervirus	Drexlerviridae	49249	complete	Klebsiella pneumoniae		Gammaproteobacteria
ON045001.1	Klebsiella phage vB_KpnS_SXFY507	2022-05-07T00:00:00Z		Klebsiella phage vB_KpnS_SXFY507		Drexlerviridae	53122	complete	Klebsiella pneumoniae		Gammaproteobacteria
OM938992.1	Klebsiella phage BMac	2022-05-09T00:00:00Z		Klebsiella phage BMac	Webervirus	Drexlerviridae	48957	complete	Klebsiella pneumoniae		Gammaproteobacteria
OM938991.1	Klebsiella phage NPat	2022-05-09T00:00:00Z		Klebsiella phage NPat	Webervirus	Drexlerviridae	48715	complete	Klebsiella pneumoniae		Gammaproteobacteria
ON489264.2	Klebsiella phage vB_KshKPC-M	2022-06-08T00:00:00Z		Klebsiella phage vB_KshKPC-M	Webervirus	Drexlerviridae	54378	complete	Klebsiella pneumoniae		Gammaproteobacteria
OM065837.1	Klebsiella phage vB_KpnS-KLPN2	2022-07-01T00:00:00Z		Klebsiella phage vB_KpnS-KLPN2	Webervirus	Drexlerviridae	51264	complete	Klebsiella pneumoniae		Gammaproteobacteria
OM065838.1	Klebsiella phage vB_KpnS-KLPN3	2022-07-01T00:00:00Z		Klebsiella phage vB_KpnS-KLPN3	Webervirus	Drexlerviridae	47277	complete	Klebsiella pneumoniae		Gammaproteobacteria
OM065839.1	Klebsiella phage vB_KpnS-KLPN4	2022-07-01T00:00:00Z		Klebsiella phage vB_KpnS-KLPN4	Webervirus	Drexlerviridae	50522	complete	Klebsiella pneumoniae		Gammaproteobacteria
OM065843.1	Klebsiella phage vB_KpnS-KLPN8	2022-07-01T00:00:00Z		Klebsiella phage vB_KpnS-KLPN8	Webervirus	Drexlerviridae	48785	complete	Klebsiella pneumoniae		Gammaproteobacteria
ON881905.1	Klebsiella phage vB_KpnS-VAC111	2022-07-21T00:00:00Z		Klebsiella phage vB_KpnS-VAC111	Webervirus	Drexlerviridae	50559	complete	Klebsiella pneumoniae		Gammaproteobacteria
ON602741.1	Klebsiella phage VLCpiD7a	2022-09-06T00:00:00Z		Klebsiella phage VLCpiD7a	Webervirus	Drexlerviridae	49878	complete	Klebsiella pneumoniae		Gammaproteobacteria
ON602750.1	Klebsiella phage VLCpiD7b	2022-09-06T00:00:00Z		Klebsiella phage VLCpiD7b	Webervirus	Drexlerviridae	49577	complete	Klebsiella pneumoniae		Gammaproteobacteria
ON602735.1	Klebsiella phage VLCpiD7c	2022-09-06T00:00:00Z		Klebsiella phage VLCpiD7c	Webervirus	Drexlerviridae	49322	complete	Klebsiella pneumoniae		Gammaproteobacteria
OM964875.1	Klebsiella phage PG14	2022-10-01T00:00:00Z		Klebsiella phage PG14	Webervirus	Drexlerviridae	49853	complete	Klebsiella pneumoniae		Gammaproteobacteria
OP267563.1	Klebsiella phage GZ9	2022-10-08T00:00:00Z		Klebsiella phage GZ9	Webervirus	Drexlerviridae	48896	complete	Klebsiella pneumoniae		Gammaproteobacteria
OP611406.1	Klebsiella phage mfs	2022-10-19T00:00:00Z		Klebsiella phage mfs	Webervirus	Drexlerviridae	48780	complete	Klebsiella pneumoniae		Gammaproteobacteria
OP617742.1	Klebsiella phage KP13-2	2022-10-25T00:00:00Z		Klebsiella phage KP13-2	Webervirus	Drexlerviridae	49373	complete	Klebsiella pneumoniae		Gammaproteobacteria
OP413832.1	Klebsiella phage pKP-BS317-1.1	2022-11-20T00:00:00Z		Klebsiella phage pKP-BS317-1.1	Webervirus	Drexlerviridae	48933	complete	Klebsiella pneumoniae		Gammaproteobacteria
NC_031053.1	Klebsiella phage PKP126	2016-09-23T00:00:00Z		Webervirus PKP126	Webervirus	Drexlerviridae	50934	complete	Klebsiella pneumoniae KCTC 2242		Gammaproteobacteria
MN395285.1	Klebsiella phage PhiKpNIH-10	2020-01-11T00:00:00Z		Webervirus mezzogao	Webervirus	Drexlerviridae	49472	complete	Klebsiella pneumoniae subsp. pneumoniae KPNIH1		Gammaproteobacteria
NC_049845.1	Klebsiella phage PhiKpNIH-2	2020-07-22T00:00:00Z		Webervirus KpNIH2	Webervirus	Drexlerviridae	49477	complete	Klebsiella pneumoniae subsp. pneumoniae KPNIH1		Gammaproteobacteria
OP785155.1	Klebsiella phage vB_LZ2044	2023-02-04T00:00:00Z		Klebsiella phage vB_LZ2044	Webervirus	Drexlerviridae	50419	complete	Klebsiella pneumoniae subsp. pneumoniae NTUH-K2044		Gammaproteobacteria
NC_049844.1	Klebsiella phage 13	2020-07-22T00:00:00Z		Webervirus wv13	Webervirus	Drexlerviridae	43094	complete	Klebsiella sp.		Gammaproteobacteria
OK019720.1	Klebsiella phage KL3	2021-10-17T00:00:00Z		Klebsiella phage KL3		Drexlerviridae	52742	complete	Klebsiella sp.		Gammaproteobacteria
OM328157.1	Klebsiella phage AYM	2022-07-28T00:00:00Z		Klebsiella phage AYM	Webervirus	Drexlerviridae	48227	complete	Klebsiella sp.		Gammaproteobacteria
OM065840.1	Klebsiella phage vB_KvaS-KLPN5	2022-07-01T00:00:00Z		Klebsiella phage vB_KvaS-KLPN5	Webervirus	Drexlerviridae	49851	complete	Klebsiella variicola		Gammaproteobacteria
OM065841.1	Klebsiella phage vB_KvaS-KLPN6	2022-07-01T00:00:00Z		Klebsiella phage vB_KvaS-KLPN6	Webervirus	Drexlerviridae	51570	complete	Klebsiella variicola		Gammaproteobacteria
OM065842.1	Klebsiella phage vB_KvaS-KLPN7	2022-07-01T00:00:00Z		Klebsiella phage vB_KvaS-KLPN7	Webervirus	Drexlerviridae	49712	complete	Klebsiella variicola		Gammaproteobacteria
OL744210.1	Klebsiella phage vB_KvaS_F1M1D	2022-09-06T00:00:00Z		Klebsiella phage vB_KvaS_F1M1D	Webervirus	Drexlerviridae	50039	complete	Klebsiella variicola		Gammaproteobacteria
OL744213.1	Klebsiella phage vB_KvaS_F2M1D	2022-09-06T00:00:00Z		Klebsiella phage vB_KvaS_F2M1D	Webervirus	Drexlerviridae	49144	complete	Klebsiella variicola		Gammaproteobacteria
NC_048137.1	Pantoea phage vB_PagS_AAS23	2020-05-15T00:00:00Z	AAS23	Sauletekiovirus AAS23	Sauletekiovirus	Drexlerviridae	51170	complete	Pantoea agglomerans		Gammaproteobacteria
ON843697.1	Pseudomonas phage Motto	2022-07-23T00:00:00Z		Pseudomonas phage Motto		Drexlerviridae	49960	complete	Pseudomonas aeruginosa		Gammaproteobacteria
ON855040.1	Salmonella phage GSP032	2022-08-15T00:00:00Z		Salmonella phage GSP032	Tlsvirus	Drexlerviridae	52100	complete	Salmonella		Gammaproteobacteria
NC_042038.1	Escherichia phage phiKP26	2019-05-02T00:00:00Z		Rogunavirus KP26	Rogunavirus	Drexlerviridae	47285	complete	Salmonella enterica		Gammaproteobacteria
NC_042066.1	Salmonella phage FSL SP-126	2019-05-02T00:00:00Z		Tlsvirus SP126	Tlsvirus	Drexlerviridae	51092	complete	Salmonella enterica		Gammaproteobacteria
NC_049821.1	Salmonella phage slyngel	2020-07-22T00:00:00Z		Hanrivervirus slyngel	Hanrivervirus	Drexlerviridae	51048	complete	Salmonella enterica		Gammaproteobacteria
KY657202.1	Salmonella phage GJL01	2017-03-29T00:00:00Z		Tlsvirus YSP2	Tlsvirus	Drexlerviridae	50407	complete	Salmonella enterica subsp. enterica serovar Pullorum		Gammaproteobacteria
NC_047898.1	Salmonella phage YSP2	2020-05-15T00:00:00Z		Tlsvirus YSP2	Tlsvirus	Drexlerviridae	50316	complete	Salmonella enterica subsp. enterica serovar Pullorum		Gammaproteobacteria
MT500539.1	Salmonella virus STSR3	2020-07-14T00:00:00Z		Salmonella virus STSR3		Drexlerviridae	49503	complete	Salmonella enterica subsp. enterica serovar Typhi		Gammaproteobacteria
NC_029071.1	Salmonella phage 36	2016-02-05T00:00:00Z		Tlsvirus tv36	Tlsvirus	Drexlerviridae	41085	complete	Salmonella enterica subsp. enterica serovar Typhimurium		Gammaproteobacteria
KX015771.1	Salmonella phage phSE-5	2016-04-27T00:00:00Z		Tlsvirus phSE2	Tlsvirus	Drexlerviridae	49178	complete	Salmonella enterica subsp. enterica serovar Typhimurium		Gammaproteobacteria
NC_031026.1	Salmonella phage phSE-2	2016-09-23T00:00:00Z		Tlsvirus phSE2	Tlsvirus	Drexlerviridae	49167	complete	Salmonella enterica subsp. enterica serovar Typhimurium		Gammaproteobacteria
NC_047947.1	Salmonella phage vB_SenS_PHB07	2020-05-15T00:00:00Z		Tlsvirus PHB07	Tlsvirus	Drexlerviridae	51818	complete	Salmonella sp.		Gammaproteobacteria
OP292673.1	Salmonella phage F115	2022-10-02T00:00:00Z		Salmonella phage F115	Tlsvirus	Drexlerviridae	48162	complete	Salmonella sp.		Gammaproteobacteria
OP292674.1	Salmonella phage F61	2022-10-02T00:00:00Z		Salmonella phage F61	Tlsvirus	Drexlerviridae	46635	complete	Salmonella sp.		Gammaproteobacteria
OL539467.1	Escherichia phage vB_EcoD_Sadiya	2021-12-19T00:00:00Z		Escherichia phage vB_EcoD_Sadiya		Drexlerviridae	48303	complete	Serratia marcescens		Gammaproteobacteria
MN337573.1	Shigella phage Sfin-4	2019-11-13T00:00:00Z		Tunavirus Sfin1	Tunavirus	Drexlerviridae	50407	complete	Shigella		Gammaproteobacteria
NC_047998.1	Shigella phage Sfin-1	2020-05-15T00:00:00Z		Tunavirus Sfin1	Tunavirus	Drexlerviridae	50403	complete	Shigella		Gammaproteobacteria
NC_047847.1	Shigella phage Sd1	2020-05-15T00:00:00Z		Wilsonroadvirus Sd1	Wilsonroadvirus	Drexlerviridae	48262	complete	Shigella dysenteriae		Gammaproteobacteria
NC_049820.1	Shigella phage 2019SD1	2020-07-22T00:00:00Z		Hanrivervirus hv2019SD1	Hanrivervirus	Drexlerviridae	53145	complete	Shigella dysenteriae		Gammaproteobacteria
MN393473.1	Shigella phage Sfin-6	2020-08-27T00:00:00Z		Tunavirus Sfin1	Tunavirus	Drexlerviridae	50523	complete	Shigella dysenteriae		Gammaproteobacteria
NC_015456.1	Shigella phage Shfl1	2011-04-27T00:00:00Z	Shfl1	Tunavirus Shfl1	Tunavirus	Drexlerviridae	50661	complete	Shigella flexneri		Gammaproteobacteria
NC_021331.1	Shigella phage pSf-1	2013-06-03T00:00:00Z		Hanrivervirus pSf1	Hanrivervirus	Drexlerviridae	51821	complete	Shigella flexneri		Gammaproteobacteria
NC_026010.1	Shigella phage pSf-2	2015-01-07T00:00:00Z		Tunavirus PSf2	Tunavirus	Drexlerviridae	50109	complete	Shigella flexneri		Gammaproteobacteria
MH917278.1	Shigella phage phi2457T	2018-11-06T00:00:00Z		Tunavirus Sfin1	Tunavirus	Drexlerviridae	50219	complete	Shigella flexneri		Gammaproteobacteria
MN342247.1	Shigella phage Sfin-5	2019-11-13T00:00:00Z		Tunavirus Sfin1	Tunavirus	Drexlerviridae	50411	complete	Shigella flexneri		Gammaproteobacteria
NC_047848.1	Shigella phage Sf12	2020-05-15T00:00:00Z		Eastlansingvirus Sf12	Eastlansingvirus	Drexlerviridae	47647	complete	Shigella flexneri		Gammaproteobacteria
NC_047863.1	Shigella phage vB_SflS-ISF001	2020-05-15T00:00:00Z		Tunavirus ISF001	Tunavirus	Drexlerviridae	50552	complete	Shigella flexneri		Gammaproteobacteria
NC_049831.1	Shigella phage Sfin-3	2020-07-22T00:00:00Z		Tunavirus Sfin3	Tunavirus	Drexlerviridae	50309	complete	Shigella flexneri		Gammaproteobacteria
MN432485.1	Shigella phage SFP17	2021-09-15T00:00:00Z		Shigella phage SFP17	Hanrivervirus	Drexlerviridae	51296	complete	Shigella flexneri		Gammaproteobacteria
NC_041995.1	Shigella phage vB_SsoS-ISF002	2019-05-02T00:00:00Z		Tunavirus ISF002	Tunavirus	Drexlerviridae	50564	complete	Shigella sonnei		Gammaproteobacteria
NC_048150.1	Shigella phage vB_SsoS_008	2020-05-15T00:00:00Z		Tunavirus tv008	Tunavirus	Drexlerviridae	50414	complete	Shigella sonnei		Gammaproteobacteria
NC_047785.1	Shigella phage SH6	2020-05-15T00:00:00Z		Tunavirus SH6	Tunavirus	Drexlerviridae	50552	complete	Shigella sp.		Gammaproteobacteria
ON528718.1	Shigella phage ESh4	2022-06-14T00:00:00Z		Shigella phage ESh4	Hanrivervirus	Drexlerviridae	51077	complete	Shigella sp.		Gammaproteobacteria
OM735690.1	Stenotrophomonas phage vB_SmeS_BUCT705	2022-04-04T00:00:00Z		Stenotrophomonas phage vB_SmeS_BUCT705	Webervirus	Drexlerviridae	50665	complete	Stenotrophomonas maltophilia		Gammaproteobacteria
MT360682.1	Vibrio phage Vc1	2020-05-19T00:00:00Z		Jhansiroadvirus gwaliVC1	Jhansiroadvirus	Drexlerviridae	47778	complete	Vibrio cholerae		Gammaproteobacteria
NC_054898.2	Vibrio virus 2019VC1	2021-05-27T00:00:00Z		Vibrio virus 2019VC1	Jhansiroadvirus	Drexlerviridae	49833	complete	Vibrio cholerae		Gammaproteobacteria
