# Supplementary material for: Isolation and characterization of 24 phages infecting the plant growth-promoting rhizobacterium Klebsiella sp. M5al
Source: PLoS One. 2025 Feb 21;20(2):e0313947. doi: 10.1371/journal.pone.0313947 (PMC11845039; doi:10.1371/journal.pone.0313947)
Supplement: S10 Table — (XLSX) [file pone.0313947.s019.xlsx]

## Sheet: S10 Table
All Autographivirdae phages on NCBI virus, complete genomes, known hosts
Accession	Organism_Name	Release_Date	Isolate	Species	Genus	Family	Length	Nuc_Completeness	Host	Isolation_Source	Bacterial Class
MK962628	Achromobacter phage vB_AxyP_19-32_Axy09	2019-07-10T00:00:00Z		Achromobacter phage vB_AxyP_19-32_Axy09		Autographiviridae	43287	complete	Achromobacter xylosoxidans		betaproteobacteria
MK962638	Achromobacter phage vB_AxyP_19-32_Axy21	2019-07-10T00:00:00Z		Achromobacter phage vB_AxyP_19-32_Axy21		Autographiviridae	43049	complete	Achromobacter xylosoxidans		betaproteobacteria
MK962640	Achromobacter phage vB_AxyP_19-32_Axy23	2019-07-10T00:00:00Z		Achromobacter phage vB_AxyP_19-32_Axy23		Autographiviridae	43773	complete	Achromobacter xylosoxidans		betaproteobacteria
HQ186308	Acinetobacter phage phiAB1	2010-11-20T00:00:00Z		Friunavirus AB1	Friunavirus	Autographiviridae	41526	complete	Acinetobacter baumannii		gammaproteobacteria
KC311669	Acinetobacter phage AB3	2013-01-16T00:00:00Z		Friunavirus AB3	Friunavirus	Autographiviridae	31185	complete	Acinetobacter baumannii		gammaproteobacteria
JX658790	Acinetobacter phage Abp1	2013-05-20T00:00:00Z		Friunavirus Abp1	Friunavirus	Autographiviridae	42185	complete	Acinetobacter baumannii		gammaproteobacteria
KF669656	Acinetobacter phage Petty	2013-10-29T00:00:00Z		Pettyvirus petty	Pettyvirus	Autographiviridae	40739	complete	Acinetobacter baumannii		gammaproteobacteria
KJ473423	Acinetobacter phage vB_AbaP_Acibel007	2014-08-18T00:00:00Z		Daemvirus acibel007	Daemvirus	Autographiviridae	42654	complete	Acinetobacter baumannii		gammaproteobacteria
KR149290	Acinetobacter phage Fri1	2015-07-15T00:00:00Z		Friunavirus Fri1	Friunavirus	Autographiviridae	41805	complete	Acinetobacter baumannii		gammaproteobacteria
KT804908	Acinetobacter phage IME-200	2015-10-25T00:00:00Z		Friunavirus IME200	Friunavirus	Autographiviridae	41243	complete	Acinetobacter baumannii		gammaproteobacteria
KT388102	Acinetobacter phage vB_AbaP_PD-6A3	2015-11-03T00:00:00Z		Friunavirus PD6A3	Friunavirus	Autographiviridae	41563	complete	Acinetobacter baumannii		gammaproteobacteria
KT388103	Acinetobacter phage vB_AbaP_PD-AB9	2015-11-03T00:00:00Z		Friunavirus PDAB9	Friunavirus	Autographiviridae	40938	complete	Acinetobacter baumannii		gammaproteobacteria
KT339321	Acinetobacter phage phiAB6	2016-05-04T00:00:00Z		Friunavirus AB6	Friunavirus	Autographiviridae	40570	complete	Acinetobacter baumannii		gammaproteobacteria
KY888680	Acinetobacter phage WCHABP5	2017-05-20T00:00:00Z		Friunavirus WCHABP5	Friunavirus	Autographiviridae	40409	complete	Acinetobacter baumannii		gammaproteobacteria
KY268295	Acinetobacter phage vB_AbaP_AS12	2017-07-01T00:00:00Z		Friunavirus AS12	Friunavirus	Autographiviridae	41402	complete	Acinetobacter baumannii		gammaproteobacteria
KY268296	Acinetobacter phage vB_AbaP_AS11	2017-07-01T00:00:00Z		Friunavirus AS11	Friunavirus	Autographiviridae	41642	complete	Acinetobacter baumannii		gammaproteobacteria
KY082667	Acinetobacter phage SH-Ab 15519	2017-07-12T00:00:00Z		Friunavirus fv15519	Friunavirus	Autographiviridae	40493	complete	Acinetobacter baumannii		gammaproteobacteria
MF033347	Acinetobacter phage vB_AbaP_B1	2017-07-30T00:00:00Z		Friunavirus B1	Friunavirus	Autographiviridae	40879	complete	Acinetobacter baumannii		gammaproteobacteria
MF033348	Acinetobacter phage vB_AbaP_B3	2017-07-30T00:00:00Z		Friunavirus B3	Friunavirus	Autographiviridae	40598	complete	Acinetobacter baumannii		gammaproteobacteria
MF033349	Acinetobacter phage vB_AbaP_B5	2017-07-30T00:00:00Z		Friunavirus B5	Friunavirus	Autographiviridae	41608	complete	Acinetobacter baumannii		gammaproteobacteria
MG459218	Acinetobacter phage SWH-Ab-1	2017-11-21T00:00:00Z		Friunavirus SWHAb1	Friunavirus	Autographiviridae	41567	complete	Acinetobacter baumannii		gammaproteobacteria
MG599035	Acinetobacter phage SWH-Ab-3	2017-12-26T00:00:00Z		Friunavirus SWHAb3	Friunavirus	Autographiviridae	41730	complete	Acinetobacter baumannii		gammaproteobacteria
MH042230	Acinetobacter phage vB_AbaP_D2	2018-03-26T00:00:00Z		Friunavirus D2	Friunavirus	Autographiviridae	39964	complete	Acinetobacter baumannii		gammaproteobacteria
MH763831	Acinetobacter phage vB_AbaP_B09_Aci08	2018-10-03T00:00:00Z		Friunavirus Aci08	Friunavirus	Autographiviridae	42067	complete	Acinetobacter baumannii		gammaproteobacteria
MH800200	Acinetobacter phage vB_AbaP_46-62_Aci07	2018-10-03T00:00:00Z		Friunavirus Aci07	Friunavirus	Autographiviridae	42330	complete	Acinetobacter baumannii		gammaproteobacteria
MK278859	Acinetobacter phage AbKT21phiIII	2019-01-13T00:00:00Z		Friunavirus AbKT21III	Friunavirus	Autographiviridae	40898	complete	Acinetobacter baumannii		gammaproteobacteria
MK257721	Acinetobacter phage vB_AbaP_APK93	2019-10-02T00:00:00Z		Friunavirus IME200	Friunavirus	Autographiviridae	41668	complete	Acinetobacter baumannii		gammaproteobacteria
MK257722	Acinetobacter phage vB_AbaP_APK32	2019-10-02T00:00:00Z		Acinetobacter phage vB_AbaP_APK32	Friunavirus	Autographiviridae	41142	complete	Acinetobacter baumannii		gammaproteobacteria
MK257723	Acinetobacter phage vB_AbaP_APK37	2019-10-02T00:00:00Z		Acinetobacter phage vB_AbaP_APK37	Friunavirus	Autographiviridae	41981	complete	Acinetobacter baumannii		gammaproteobacteria
MN212906	Acinetobacter phage vB_AbaP_D2M	2019-10-09T00:00:00Z		Friunavirus D2	Friunavirus	Autographiviridae	39963	complete	Acinetobacter baumannii		gammaproteobacteria
MN614471	Acinetobacter phage vB_AbaP_APK48-3	2019-11-18T00:00:00Z		Acinetobacter phage vB_AbaP_APK48-3	Friunavirus	Autographiviridae	41196	complete	Acinetobacter baumannii		gammaproteobacteria
MN395291	Acinetobacter phage vB_AbaP_IME546	2019-11-20T00:00:00Z		Acinetobacter phage vB_AbaP_IME546	Friunavirus	Autographiviridae	40540	complete	Acinetobacter baumannii		gammaproteobacteria
MN294712	Acinetobacter phage vB_AbaP_APK48	2020-02-15T00:00:00Z		Acinetobacter phage vB_AbaP_APK48	Friunavirus	Autographiviridae	41105	complete	Acinetobacter baumannii		gammaproteobacteria
MT263719	Acinetobacter virus vB_AbaP_AGC01	2020-04-14T00:00:00Z		Acinetobacter virus vB_AbaP_AGC01	Friunavirus	Autographiviridae	41231	complete	Acinetobacter baumannii		gammaproteobacteria
MN604238	Acinetobacter phage vB_AbaP_APK44	2020-04-28T00:00:00Z		Acinetobacter phage vB_AbaP_APK44	Friunavirus	Autographiviridae	41461	complete	Acinetobacter baumannii		gammaproteobacteria
MN604239	Acinetobacter phage vB_AbaP_APK87	2020-04-28T00:00:00Z		Acinetobacter phage vB_AbaP_APK87	Friunavirus	Autographiviridae	42402	complete	Acinetobacter baumannii		gammaproteobacteria
MN651570	Acinetobacter phage vB_AbaP_APK89	2020-05-13T00:00:00Z		Acinetobacter phage vB_AbaP_APK89	Friunavirus	Autographiviridae	41198	complete	Acinetobacter baumannii		gammaproteobacteria
MN433707	Acinetobacter phage vB_AbaP_PMK34	2020-05-29T00:00:00Z		Acinetobacter phage vB_AbaP_PMK34	Friunavirus	Autographiviridae	41847	complete	Acinetobacter baumannii		gammaproteobacteria
MN807295	Acinetobacter phage vB_AbaP_APK116	2020-06-14T00:00:00Z		Acinetobacter phage vB_AbaP_APK116	Friunavirus	Autographiviridae	41765	complete	Acinetobacter baumannii		gammaproteobacteria
MT633129	Acinetobacter phage Ab124	2020-08-03T00:00:00Z		Friunavirus fv15519	Friunavirus	Autographiviridae	40471	complete	Acinetobacter baumannii		gammaproteobacteria
MT741944	Acinetobacter phage vB_AbaP_APK81	2020-09-08T00:00:00Z		Acinetobacter phage vB_AbaP_APK81	Friunavirus	Autographiviridae	42233	complete	Acinetobacter baumannii		gammaproteobacteria
MT783706	Acinetobacter phage Aristophanes	2020-09-08T00:00:00Z		Acinetobacter phage Aristophanes		Autographiviridae	43505	complete	Acinetobacter baumannii		gammaproteobacteria
MW056501	Acinetobacter virus fBenAci001	2020-11-04T00:00:00Z		Acinetobacter virus fBenAci001	Friunavirus	Autographiviridae	40535	complete	Acinetobacter baumannii		gammaproteobacteria
MW056502	Acinetobacter virus fBenAci002	2020-11-04T00:00:00Z		Acinetobacter virus fBenAci002	Friunavirus	Autographiviridae	41953	complete	Acinetobacter baumannii		gammaproteobacteria
MW056503	Acinetobacter phage vB_AbaA_fBenAci003	2020-11-04T00:00:00Z		Acinetobacter virus fBenAci003	Friunavirus	Autographiviridae	40556	complete	Acinetobacter baumannii		gammaproteobacteria
MW366784	Acinetobacter phage Paty	2021-01-13T00:00:00Z		Acinetobacter phage Paty	Friunavirus	Autographiviridae	41264	complete	Acinetobacter baumannii		gammaproteobacteria
MW345241	Acinetobacter phage vB_AbaP_APK26	2021-01-18T00:00:00Z		Acinetobacter phage vB_AbaP_APK26	Friunavirus	Autographiviridae	41097	complete	Acinetobacter baumannii		gammaproteobacteria
MW366783	Acinetobacter phage Pipo	2021-01-18T00:00:00Z		Acinetobacter phage Pipo	Friunavirus	Autographiviridae	41956	complete	Acinetobacter baumannii		gammaproteobacteria
MW459163	Acinetobacter phage vB_AbaP_APK128	2021-05-16T00:00:00Z		Acinetobacter phage vB_AbaP_APK128	Friunavirus	Autographiviridae	42013	complete	Acinetobacter baumannii		gammaproteobacteria
MZ099557	Acinetobacter phage vB_AbaP_WU2001	2021-05-26T00:00:00Z		Acinetobacter phage vB_AbaP_WU2001	Friunavirus	Autographiviridae	40792	complete	Acinetobacter baumannii		gammaproteobacteria
MW926912	Acinetobacter phage vB_AbaP_100	2021-05-31T00:00:00Z		Acinetobacter phage vB_AbaP_100	Friunavirus	Autographiviridae	41743	complete	Acinetobacter baumannii		gammaproteobacteria
MZ868724	Acinetobacter phage APK09	2021-09-22T00:00:00Z		Acinetobacter phage APK09	Friunavirus	Autographiviridae	41477	complete	Acinetobacter baumannii		gammaproteobacteria
MZ868725	Acinetobacter phage APK16	2021-09-22T00:00:00Z		Acinetobacter phage APK16	Friunavirus	Autographiviridae	41135	complete	Acinetobacter baumannii		gammaproteobacteria
MZ868726	Acinetobacter phage APK77	2021-09-22T00:00:00Z		Acinetobacter phage APK77	Friunavirus	Autographiviridae	41350	complete	Acinetobacter baumannii		gammaproteobacteria
MZ936314	Acinetobacter phage APK86	2021-09-22T00:00:00Z		Acinetobacter phage APK86	Friunavirus	Autographiviridae	41297	complete	Acinetobacter baumannii		gammaproteobacteria
MZ936315	Acinetobacter phage APK15	2021-09-22T00:00:00Z		Acinetobacter phage APK15	Friunavirus	Autographiviridae	41092	complete	Acinetobacter baumannii		gammaproteobacteria
MZ936316	Acinetobacter phage APK20	2021-09-22T00:00:00Z		Acinetobacter phage APK20	Friunavirus	Autographiviridae	42351	complete	Acinetobacter baumannii		gammaproteobacteria
MZ967493	Acinetobacter phage APK37.1	2021-09-22T00:00:00Z		Acinetobacter phage APK37.1	Friunavirus	Autographiviridae	40966	complete	Acinetobacter baumannii		gammaproteobacteria
OK546191	Acinetobacter phage vB_AbaP_ABWU2101	2021-11-28T00:00:00Z		Acinetobacter phage vB_AbaP_ABWU2101	Friunavirus	Autographiviridae	41496	complete	Acinetobacter baumannii		gammaproteobacteria
OL964948	Acinetobacter phage vB_AbaP_PE21	2022-02-23T00:00:00Z		Friunavirus AS11	Friunavirus	Autographiviridae	41655	complete	Acinetobacter baumannii		gammaproteobacteria
OL770263	Acinetobacter phage AbTP3phi1	2022-03-22T00:00:00Z		Acinetobacter phage AbTP3phi1	Friunavirus	Autographiviridae	42093	complete	Acinetobacter baumannii		gammaproteobacteria
OM925528	Acinetobacter phage vB_AbaP_ZHSHW	2022-05-07T00:00:00Z		Acinetobacter phage vB_AbaP_ZHSHW	Friunavirus	Autographiviridae	41495	complete	Acinetobacter baumannii		gammaproteobacteria
ON210142	Acinetobacter phage APK127v	2022-06-08T00:00:00Z		Acinetobacter phage APK127v	Friunavirus	Autographiviridae	41380	complete	Acinetobacter baumannii		gammaproteobacteria
ON513429	Acinetobacter phage AB_SZ6	2022-06-08T00:00:00Z		Acinetobacter phage AB_SZ6	Friunavirus	Autographiviridae	40565	complete	Acinetobacter baumannii		gammaproteobacteria
OP019135	Acinetobacter phage vB_Ab4_Hep4	2022-08-24T00:00:00Z		Acinetobacter phage vB_Ab4_Hep4	Friunavirus	Autographiviridae	41463	complete	Acinetobacter baumannii		gammaproteobacteria
OP171942	Acinetobacter phage AbpL	2022-08-24T00:00:00Z		Acinetobacter phage AbpL	Friunavirus	Autographiviridae	41723	complete	Acinetobacter baumannii		gammaproteobacteria
OP291336	Acinetobacter phage AIIMS-AbE5-RC	2022-10-19T00:00:00Z		Acinetobacter phage AIIMS-AbE5-RC	Friunavirus	Autographiviridae	46540	complete	Acinetobacter baumannii		gammaproteobacteria
OP508218	Acinetobacter phage BM12	2022-10-19T00:00:00Z		Acinetobacter phage BM12	Friunavirus	Autographiviridae	41027	complete	Acinetobacter baumannii		gammaproteobacteria
OP727261	Acinetobacter phage MRABP9	2022-12-13T00:00:00Z		Acinetobacter phage MRABP9	Friunavirus	Autographiviridae	40342	complete	Acinetobacter baumannii		gammaproteobacteria
OQ101251	Acinetobacter phage Acba_6	2023-02-04T00:00:00Z		Acinetobacter phage Acba_6	Friunavirus	Autographiviridae	42776	complete	Acinetobacter baumannii		gammaproteobacteria
MK089780	Acinetobacter phage vB_AbaP_APK14	2019-05-01T00:00:00Z		Acinetobacter phage vB_AbaP_APK14	Friunavirus	Autographiviridae	41767	complete	Acinetobacter baumannii AB5256		gammaproteobacteria
MK257719	Acinetobacter phage vB_AbaP_APK2	2019-10-02T00:00:00Z		Friunavirus IME200	Friunavirus	Autographiviridae	41476	complete	Acinetobacter baumannii ACICU		gammaproteobacteria
MK257720	Acinetobacter phage vB_AbaP_APK2-2	2019-10-02T00:00:00Z		Friunavirus IME200	Friunavirus	Autographiviridae	41426	complete	Acinetobacter baumannii ACICU		gammaproteobacteria
MF033350	Acinetobacter phage vB_ApiP_P1	2017-07-30T00:00:00Z		Friunavirus P1	Friunavirus	Autographiviridae	41208	complete	Acinetobacter pittii		gammaproteobacteria
MF033351	Acinetobacter phage vB_ApiP_P2	2017-07-30T00:00:00Z		Friunavirus P2	Friunavirus	Autographiviridae	41514	complete	Acinetobacter pittii		gammaproteobacteria
MZ593174	Acinetobacter phage vB_Api_3043-K38	2021-08-03T00:00:00Z		Acinetobacter phage vB_Api_3043-K38	Friunavirus	Autographiviridae	41882	complete	Acinetobacter pittii		gammaproteobacteria
MT682386	Aeromonas phage Atoyac1	2020-11-27T00:00:00Z		Aeromonas phage Atoyac1		Autographiviridae	41721	complete	Aeromonas		gammaproteobacteria
MT682387	Aeromonas phage Atoyac10	2020-11-27T00:00:00Z		Aeromonas phage Atoyac10		Autographiviridae	41676	complete	Aeromonas		gammaproteobacteria
MT682388	Aeromonas phage Atoyac13	2020-11-27T00:00:00Z		Aeromonas phage Atoyac13		Autographiviridae	41639	complete	Aeromonas		gammaproteobacteria
MT682389	Aeromonas phage Atoyac14	2020-11-27T00:00:00Z		Aeromonas phage Atoyac14		Autographiviridae	41707	complete	Aeromonas		gammaproteobacteria
MT682390	Aeromonas phage Atoyac15	2020-11-27T00:00:00Z		Aeromonas phage Atoyac15		Autographiviridae	42010	complete	Aeromonas		gammaproteobacteria
MT682391	Aeromonas phage Atoyac23	2020-11-27T00:00:00Z		Aeromonas phage Atoyac23		Autographiviridae	41506	complete	Aeromonas		gammaproteobacteria
KT949345	Aeromonas phage Ahp1	2017-02-28T00:00:00Z		Ahphunavirus Ahp1	Ahphunavirus	Autographiviridae	42167	complete	Aeromonas hydrophila		gammaproteobacteria
MF683623	Aeromonas phage CF7	2017-09-16T00:00:00Z		Ahphunavirus CF7	Ahphunavirus	Autographiviridae	42439	complete	Aeromonas hydrophila		gammaproteobacteria
MH179473	Aeromonas phage 25AhydR2PP	2018-05-08T00:00:00Z		Aerosvirus av25AhydR2PP	Aerosvirus	Autographiviridae	42696	complete	Aeromonas hydrophila		gammaproteobacteria
MH992513	Aeromonas phage ZPAH7	2018-12-31T00:00:00Z		Aerosvirus ZPAH7	Aerosvirus	Autographiviridae	30791	complete	Aeromonas hydrophila		gammaproteobacteria
MK330684	Aeromonas phage ZPAH7B	2019-02-06T00:00:00Z		Aerosvirus ZPAH7	Aerosvirus	Autographiviridae	30791	complete	Aeromonas hydrophila		gammaproteobacteria
MK838107	Aeromonas phage LAh1	2019-07-07T00:00:00Z		Aeromonas phage LAh1	Ahphunavirus	Autographiviridae	42002	complete	Aeromonas hydrophila		gammaproteobacteria
MK838108	Aeromonas phage LAh2	2019-07-07T00:00:00Z		Aeromonas phage LAh2	Ahphunavirus	Autographiviridae	42008	complete	Aeromonas hydrophila		gammaproteobacteria
MK838109	Aeromonas phage LAh3	2019-07-07T00:00:00Z		Aeromonas phage LAh3	Ahphunavirus	Autographiviridae	42002	complete	Aeromonas hydrophila		gammaproteobacteria
MK838110	Aeromonas phage LAh4	2019-07-07T00:00:00Z		Aeromonas phage LAh4	Ahphunavirus	Autographiviridae	42002	complete	Aeromonas hydrophila		gammaproteobacteria
MK838111	Aeromonas phage LAh5	2019-07-07T00:00:00Z		Aeromonas phage LAh5	Ahphunavirus	Autographiviridae	41985	complete	Aeromonas hydrophila		gammaproteobacteria
MK455769	Aeromonas phage MJG	2019-10-16T00:00:00Z		Aeromonas phage MJG		Autographiviridae	45057	complete	Aeromonas hydrophila		gammaproteobacteria
MT681669	Aeromonas phage PZL-Ah1	2020-08-03T00:00:00Z		Aeromonas phage PZL-Ah1	Teseptimavirus	Autographiviridae	38641	complete	Aeromonas hydrophila		gammaproteobacteria
MK455770	Aeromonas phage HJG	2020-12-31T00:00:00Z		Aeromonas phage HJG		Autographiviridae	44965	complete	Aeromonas hydrophila		gammaproteobacteria
MW671054	Aeromonas phage PZL-Ah152	2021-04-04T00:00:00Z		Aeromonas phage PZL-Ah152		Autographiviridae	40975	complete	Aeromonas hydrophila		gammaproteobacteria
MZ851152	Aeromonas phage PZL-Ah8	2021-09-20T00:00:00Z		Aeromonas phage PZL-Ah8		Autographiviridae	40855	complete	Aeromonas hydrophila		gammaproteobacteria
OM716005	Aeromonas phage vB_ AhaP_PT2	2022-03-22T00:00:00Z		Aeromonas phage vB_ AhaP_PT2		Autographiviridae	41404	complete	Aeromonas hydrophila		gammaproteobacteria
OM654404	Aeromonas phage yong1	2022-11-03T00:00:00Z		Aeromonas phage yong1	Ahphunavirus	Autographiviridae	43374	complete	Aeromonas hydrophila		gammaproteobacteria
OP797796	Aeromonas phage P2	2022-11-30T00:00:00Z		Aeromonas phage P2	Ahphunavirus	Autographiviridae	42660	complete	Aeromonas hydrophila		gammaproteobacteria
ON624112	Aeromonas phage Aer_P220	2022-07-23T00:00:00Z		Aeromonas phage Aer_P220		Autographiviridae	45207	complete	Aeromonas popoffii		gammaproteobacteria
MT259468	Aeromonas phage PS	2020-04-14T00:00:00Z		Aeromonas phage PS		Autographiviridae	41082	complete	Aeromonas salmonicida		gammaproteobacteria
ON604651	Aeromonas phage JELG-KS1	2022-07-23T00:00:00Z		Aeromonas phage JELG-KS1		Autographiviridae	40505	complete	Aeromonas salmonicida		gammaproteobacteria
JN651747	Aeromonas phage phiAS7	2012-02-11T00:00:00Z		Aerosvirus AS7	Aerosvirus	Autographiviridae	41572	complete	Aeromonas salmonicida subsp. salmonicida		gammaproteobacteria
MT740748	Aeromonas phage T7-Ah	2021-01-08T00:00:00Z		Aeromonas phage T7-Ah		Autographiviridae	40153	complete	Aeromonas sp.		gammaproteobacteria
OM913599	Aeromonas phage vB_AspA_Tola	2022-04-19T00:00:00Z		Aeromonas phage vB_AspA_Tola		Autographiviridae	45276	complete	Aeromonas sp. MR16		gammaproteobacteria
OM913598	Aeromonas phage vB_AspA_Lolek	2022-04-19T00:00:00Z		Aeromonas phage vB_AspA_Lolek		Autographiviridae	43136	complete	Aeromonas sp. MR19		gammaproteobacteria
OM913597	Aeromonas phage vB_AspA_Bolek	2022-04-19T00:00:00Z		Aeromonas phage vB_AspA_Bolek		Autographiviridae	42433	complete	Aeromonas sp. MR7		gammaproteobacteria
MF403005	Agrobacterium phage Atu_ph02	2017-08-24T00:00:00Z		Atuphduovirus atuph02	Atuphduovirus	Autographiviridae	45423	complete	Agrobacterium tumefaciens		alphaproteobacteria
MF403006	Agrobacterium phage Atu_ph03	2017-08-24T00:00:00Z		Atuphduovirus atuph03	Atuphduovirus	Autographiviridae	45175	complete	Agrobacterium tumefaciens		alphaproteobacteria
KX397280	Phage MedPE-SWcel-C56	2016-07-16T00:00:00Z		Kafavirus SWcelC56	Kafavirus	Autographiviridae	45260	complete	Alphaproteobacteria		alphaproteobacteria
MF278336	Alteromonas phage vB_AspP-H4/4	2017-07-19T00:00:00Z		Foturvirus H44	Foturvirus	Autographiviridae	47631	complete	Alteromonas		gammaproteobacteria
MW043865	Alteromonas phage vB_AmeP_R8W	2021-06-07T00:00:00Z		Alteromonas phage vB_AmeP_R8W	Foturvirus	Autographiviridae	48825	complete	Alteromonas sp.		gammaproteobacteria
KX660669	Aquamicrobium phage P14	2016-12-18T00:00:00Z		Aqualcavirus P14	Aqualcavirus	Autographiviridae	40551	complete	Aquamicrobium sp. H14		alphaproteobacteria
MK984681	Bordetella phage vB_BbrP_BB8	2019-06-19T00:00:00Z		Bordetella phage vB_BbrP_BB8	Gyeongsanvirus	Autographiviridae	41593	complete	Bordetella bronchiseptica		betaproteobacteria
MT708546	Rhizobium phage Paso	2020-10-04T00:00:00Z		Rhizobium phage Paso		Autographiviridae	45055	complete	Bradyrhizobium japonicum		alphaproteobacteria
MT708545	Rhizobium phage Pasto	2020-11-04T00:00:00Z		Rhizobium phage Pasto	Pairvirus	Autographiviridae	42407	complete	Bradyrhizobium japonicum		alphaproteobacteria
OK319016	Brevundimonas phage AA	2021-10-17T00:00:00Z		Brevundimonas phage AA		Autographiviridae	41678	complete	Brevundimonas		alphaproteobacteria
OK335783	Brevundimonas phage BC	2021-10-17T00:00:00Z		Brevundimonas phage BC		Autographiviridae	41678	complete	Brevundimonas		alphaproteobacteria
ON529868	Brevundimonas phage vB_BpoS-Babayka	2022-06-28T00:00:00Z		Brevundimonas phage vB_BpoS-Babayka		Autographiviridae	42321	complete	Brevundimonas pondensis		alphaproteobacteria
KC853746	Burkholderia phage JG068	2013-09-29T00:00:00Z		Mguuvirus JG068	Mguuvirus	Autographiviridae	41604	complete	Burkholderia cenocepacia		betaproteobacteria
MZ326863	Burkholderia phage Paku	2021-08-18T00:00:00Z		Burkholderia phage Paku		Autographiviridae	42727	complete	Burkholderia cenocepacia		betaproteobacteria
MN191861	Burkholderia phage AMP1	2019-09-18T00:00:00Z		Ampunavirus BpAMP1	Ampunavirus	Autographiviridae	42798	complete	Burkholderia pseudomallei		betaproteobacteria
HG793132	Burkholderia phage Bp-AMP1	2014-12-03T00:00:00Z		Ampunavirus BpAMP1	Ampunavirus	Autographiviridae	42409	complete	Burkholderia pseudomallei K96243		betaproteobacteria
HG796219	Burkholderia phage Bp-AMP2	2014-12-17T00:00:00Z		Ampunavirus BpAMP1	Ampunavirus	Autographiviridae	42492	complete	Burkholderia pseudomallei K96243		betaproteobacteria
HG796220	Burkholderia phage Bp-AMP3	2014-12-17T00:00:00Z		Ampunavirus BpAMP1	Ampunavirus	Autographiviridae	41882	complete	Burkholderia pseudomallei K96243		betaproteobacteria
HG796221	Burkholderia phage Bp-AMP4	2014-12-23T00:00:00Z		Ampunavirus BpAMP1	Ampunavirus	Autographiviridae	42112	complete	Burkholderia pseudomallei K96243		betaproteobacteria
MT375520	Pelagibacter phage Bylgja EXVC010P	2020-11-19T00:00:00Z		Pelagibacter phage Bylgja EXVC010P		Autographiviridae	41069	complete	Candidatus Pelagibacter		alphaproteobacteria
MT375526	Pelagibacter phage Himinglaeva EXVC011P	2020-11-19T00:00:00Z		Pelagibacter phage Himinglaeva EXVC011P		Autographiviridae	41069	complete	Candidatus Pelagibacter		alphaproteobacteria
MT375527	Pelagibacter phage Hroenn EXVC015P	2020-11-19T00:00:00Z		Pelagibacter phage Hroenn EXVC015P		Autographiviridae	41069	complete	Candidatus Pelagibacter		alphaproteobacteria
MT375528	Pelagibacter phage Jormungand EXVC012P	2020-11-19T00:00:00Z		Pelagibacter phage Jormungand EXVC012P	Pelagivirus	Autographiviridae	41529	complete	Candidatus Pelagibacter		alphaproteobacteria
MT375530	Pelagibacter phage Ran EXVC014P	2020-11-19T00:00:00Z		Pelagibacter phage Ran EXVC014P	Pelagivirus	Autographiviridae	41529	complete	Candidatus Pelagibacter		alphaproteobacteria
MT375531	Pelagibacter phage Unn EXVC019P	2020-11-19T00:00:00Z		Pelagibacter phage Unn EXVC019P		Autographiviridae	41069	complete	Candidatus Pelagibacter		alphaproteobacteria
MH598801	Pelagibacter phage HTVC200P	2019-06-24T00:00:00Z		Pelagibacter phage HTVC200P	Votkovvirus	Autographiviridae	42221	complete	Candidatus Pelagibacter sp. FZCC0015		alphaproteobacteria
MH598802	Pelagibacter phage HTVC201P	2019-06-24T00:00:00Z		Pelagibacter phage HTVC201P	Pelagivirus	Autographiviridae	41415	complete	Candidatus Pelagibacter sp. FZCC0015		alphaproteobacteria
MH598803	Pelagibacter phage HTVC121P	2019-06-24T00:00:00Z		Pelagibacter phage HTVC121P	Pelagivirus	Autographiviridae	42600	complete	Candidatus Pelagibacter sp. HTCC7211		alphaproteobacteria
MH598804	Pelagibacter phage HTVC105P	2019-06-24T00:00:00Z		Pelagibacter phage HTVC105P	Pelagivirus	Autographiviridae	42385	complete	Candidatus Pelagibacter sp. HTCC7211		alphaproteobacteria
MH598805	Pelagibacter phage HTVC109P	2019-06-24T00:00:00Z		Pelagibacter phage HTVC109P	Pelagivirus	Autographiviridae	41323	complete	Candidatus Pelagibacter sp. HTCC7211		alphaproteobacteria
MH598806	Pelagibacter phage HTVC119P	2019-06-24T00:00:00Z		Pelagibacter phage HTVC119P	Votkovvirus	Autographiviridae	38357	complete	Candidatus Pelagibacter sp. HTCC7211		alphaproteobacteria
MH598807	Pelagibacter phage HTVC120P	2019-06-24T00:00:00Z		Pelagibacter phage HTVC120P		Autographiviridae	42622	complete	Candidatus Pelagibacter sp. HTCC7211		alphaproteobacteria
KC465900	Pelagibacter phage HTVC011P	2013-02-12T00:00:00Z		Stopavirus HTVC011P	Stopavirus	Autographiviridae	39921	complete	Candidatus Pelagibacter ubique HTCC1062		alphaproteobacteria
KC465901	Pelagibacter phage HTVC019P	2013-02-12T00:00:00Z		Pelagivirus HTVC019P	Pelagivirus	Autographiviridae	42084	complete	Candidatus Pelagibacter ubique HTCC1062		alphaproteobacteria
MH579717	Pelagibacter phage HTVC021P	2019-06-24T00:00:00Z		Pelagibacter phage HTVC021P	Pelagivirus	Autographiviridae	42809	complete	Candidatus Pelagibacter ubique HTCC1062		alphaproteobacteria
MH598798	Pelagibacter phage HTVC022P	2019-06-24T00:00:00Z		Pelagibacter phage HTVC022P	Pelagivirus	Autographiviridae	42010	complete	Candidatus Pelagibacter ubique HTCC1062		alphaproteobacteria
MH598799	Pelagibacter phage HTVC025P	2019-06-24T00:00:00Z		Pelagibacter phage HTVC025P		Autographiviridae	37251	complete	Candidatus Pelagibacter ubique HTCC1062		alphaproteobacteria
MH598800	Pelagibacter phage HTVC031P	2019-06-24T00:00:00Z		Pelagibacter phage HTVC031P	Pelagivirus	Autographiviridae	41046	complete	Candidatus Pelagibacter ubique HTCC1062		alphaproteobacteria
MT375521	Pelagibacter phage Eistla EXVC025P	2020-11-19T00:00:00Z		Pelagibacter phage Eistla EXVC025P	Pelagivirus	Autographiviridae	39638	complete	Candidatus Pelagibacter ubique HTCC1062		alphaproteobacteria
MT375523	Pelagibacter phage Eyrgjafa EXVC018P	2020-11-19T00:00:00Z		Pelagibacter phage Eyrgjafa EXVC018P	Fussvirus	Autographiviridae	38005	complete	Candidatus Pelagibacter ubique HTCC1062		alphaproteobacteria
MT375524	Pelagibacter phage Gjalp EXVC020P	2020-11-19T00:00:00Z		Pelagibacter phage Gjalp EXVC020P	Fussvirus	Autographiviridae	37857	complete	Candidatus Pelagibacter ubique HTCC1062		alphaproteobacteria
KT381879	Caulobacter phage Percy	2015-09-23T00:00:00Z		Percyvirus percy	Percyvirus	Autographiviridae	44974	complete	Caulobacter sp.		alphaproteobacteria
MF621978	Caulobacter phage Lullwater	2017-10-10T00:00:00Z		Lullwatervirus lullwater	Lullwatervirus	Autographiviridae	44638	complete	Caulobacter vibrioides		alphaproteobacteria
OQ135102	Caulobacter phage BL198	2023-02-01T00:00:00Z		Caulobacter phage BL198	Percyvirus	Autographiviridae	44961	complete	Caulobacter vibrioides		alphaproteobacteria
OQ135103	Caulobacter phage BL199	2023-02-01T00:00:00Z		Caulobacter phage BL199	Percyvirus	Autographiviridae	44304	complete	Caulobacter vibrioides		alphaproteobacteria
OQ135104	Caulobacter phage KSC	2023-02-01T00:00:00Z		Caulobacter phage KSC	Percyvirus	Autographiviridae	43647	complete	Caulobacter vibrioides		alphaproteobacteria
MN857473	Caulobacter phage S2B	2020-09-29T00:00:00Z		Caulobacter phage S2B		Autographiviridae	45682	complete	Caulobacter vibrioides CB15		alphaproteobacteria
OQ137559	Caulobacter phage DCM	2023-01-29T00:00:00Z		Caulobacter phage DCM	Percyvirus	Autographiviridae	44310	complete	Caulobacter vibrioides CB15		alphaproteobacteria
OQ137560	Caulobacter phage ERS	2023-01-29T00:00:00Z		Caulobacter phage ERS	Percyvirus	Autographiviridae	44702	complete	Caulobacter vibrioides CB15		alphaproteobacteria
ON568193	Cedecea phage Yanou	2022-07-23T00:00:00Z		Cedecea phage Yanou	Teseptimavirus	Autographiviridae	40865	complete	Cedecea davisae		gammaproteobacteria
KP313531	Citrobacter phage phiCFP-1	2015-04-05T00:00:00Z		Teetrevirus CFP1	Teetrevirus	Autographiviridae	38625	complete	Citrobacter freundii		gammaproteobacteria
KU687347	Citrobacter phage SH1	2016-06-01T00:00:00Z		Teetrevirus SH1	Teetrevirus	Autographiviridae	39434	complete	Citrobacter freundii		gammaproteobacteria
KU687348	Citrobacter phage SH2	2016-06-01T00:00:00Z		Teetrevirus SH2	Teetrevirus	Autographiviridae	39158	complete	Citrobacter freundii		gammaproteobacteria
KU687349	Citrobacter phage SH3	2016-06-01T00:00:00Z		Kayfunavirus SH3	Kayfunavirus	Autographiviridae	39444	complete	Citrobacter freundii		gammaproteobacteria
KU687350	Citrobacter phage SH4	2016-06-01T00:00:00Z		Kayfunavirus SH4	Kayfunavirus	Autographiviridae	39274	complete	Citrobacter freundii		gammaproteobacteria
KU687351	Citrobacter phage SH5	2016-06-01T00:00:00Z		Kayfunavirus SH4	Kayfunavirus	Autographiviridae	39832	complete	Citrobacter freundii		gammaproteobacteria
MN715150	Citrobacter phage NS1	2020-09-05T00:00:00Z	NS1	Citrobacter phage NS1	Kayfunavirus	Autographiviridae	39277	complete	Citrobacter freundii		gammaproteobacteria
HG818823	Citrobacter phage CR44b	2014-01-30T00:00:00Z		Kayfunavirus CR44b	Kayfunavirus	Autographiviridae	39207	complete	Citrobacter rodentium		gammaproteobacteria
HG818824	Citrobacter phage CR8	2014-01-30T00:00:00Z		Caroctavirus CR8	Caroctavirus	Autographiviridae	39651	complete	Citrobacter rodentium		gammaproteobacteria
MG775042	Citrobacter phage vB_CroP_CrRp3	2018-02-03T00:00:00Z		Vectrevirus CrRp3	Vectrevirus	Autographiviridae	44349	complete	Citrobacter rodentium		gammaproteobacteria
NC_029070	Cronobacter phage Dev-CD-23823	2016-02-05T00:00:00Z		Cronosvirus DevCD23823	Cronosvirus	Autographiviridae	41620	complete	Cronobacter		gammaproteobacteria
KC107834	Cronobacter phage vB_CskP_GAP227	2012-12-11T00:00:00Z		Cronosvirus GAP227	Cronosvirus	Autographiviridae	41796	complete	Cronobacter sakazakii		gammaproteobacteria
OP819285	Cronobacter phage EspYZU13	2023-01-08T00:00:00Z		Cronobacter phage EspYZU13	Cronosvirus	Autographiviridae	41929	complete	Cronobacter sakazakii		gammaproteobacteria
MW345254	Cronobacter phage vB_CtuP_B1	2021-05-23T00:00:00Z		Cronobacter phage vB_CtuP_B1	Kayfunavirus	Autographiviridae	39460	complete	Cronobacter sp.		gammaproteobacteria
HG813241	Cronobacter phage Dev2	2014-01-28T00:00:00Z		Kayfunavirus Dev2	Kayfunavirus	Autographiviridae	38966	complete	Cronobacter turicensis		gammaproteobacteria
MH491167	Cronobacter phage GW1	2019-02-27T00:00:00Z		Kayfunavirus GW1	Kayfunavirus	Autographiviridae	39695	complete	Cronobacter turicensis		gammaproteobacteria
KY981272	Curvibacter phage P26059B	2018-09-14T00:00:00Z		Kalppathivirus P26059B	Kalppathivirus	Autographiviridae	41344	complete	Curvibacter		betaproteobacteria
KR153873	Delftia phage IME-DE1	2015-05-16T00:00:00Z		Piedvirus IMEDE1	Piedvirus	Autographiviridae	38084	complete	Delftia sp. 670		betaproteobacteria
MZ666938	Desulfovibrio phage ProddE	2022-01-05T00:00:00Z		Desulfovibrio phage ProddE		Autographiviridae	42637	complete	Desulfovibrio desulfuricans		myxococcota
ON287378	Dickeya phage DchS19	2022-06-13T00:00:00Z		Dickeya phage DchS19	Ningirsuvirus	Autographiviridae	39149	complete	Dickeya chrysanthemi		gammaproteobacteria
KT240186	Dickeya phage BF25/12	2017-07-31T00:00:00Z		Stompvirus BF2512	Stompvirus	Autographiviridae	43872	complete	Dickeya fangzhongdai		gammaproteobacteria
MH059632	Dickeya phage Dagda	2018-05-02T00:00:00Z		Aarhusvirus dagda	Aarhusvirus	Autographiviridae	40484	complete	Dickeya solani		gammaproteobacteria
MH059639	Dickeya phage Ninurta	2018-05-02T00:00:00Z		Ningirsuvirus ninurta	Ningirsuvirus	Autographiviridae	39699	complete	Dickeya solani		gammaproteobacteria
MH807810	Dickeya phage Dagda_B1	2018-09-18T00:00:00Z		Aarhusvirus dagda	Aarhusvirus	Autographiviridae	40484	complete	Dickeya solani		gammaproteobacteria
MH807813	Dickeya phage Katbat	2018-09-18T00:00:00Z		Aarhusvirus katbat	Aarhusvirus	Autographiviridae	40441	complete	Dickeya solani		gammaproteobacteria
MH807815	Dickeya phage Luksen	2018-09-18T00:00:00Z		Aarhusvirus luksen	Aarhusvirus	Autographiviridae	40729	complete	Dickeya solani		gammaproteobacteria
MH807817	Dickeya phage Mysterion	2018-09-18T00:00:00Z		Aarhusvirus mysterion	Aarhusvirus	Autographiviridae	40651	complete	Dickeya solani		gammaproteobacteria
MH460459	Dickeya phage vB_DsoP_JA10	2018-09-12T00:00:00Z		Ningirsuvirus JA10	Ningirsuvirus	Autographiviridae	40131	complete	Dickeya solani MK10		gammaproteobacteria
MZ220766	Edwardsiella phage PVN09	2021-07-28T00:00:00Z		Edwardsiella phage PVN09	Teseptimavirus	Autographiviridae	37945	complete	Edwardsiella ictaluri		gammaproteobacteria
NC_047856	Enterobacter phage KNP3	2020-05-15T00:00:00Z		Teetrevirus KPN3	Teetrevirus	Autographiviridae	44911	complete	Enterobacter		gammaproteobacteria
MZ223858	Enterobacter phage EV136_1	2021-06-22T00:00:00Z		Enterobacter phage EV136_1	Kayfunavirus	Autographiviridae	39701	complete	Enterobacter		gammaproteobacteria
OM457002	Enterobacter phage EP1	2022-03-15T00:00:00Z		Enterobacter phage EP1	Kayfunavirus	Autographiviridae	39940	complete	Enterobacter		gammaproteobacteria
JQ267518	Enterobacter phage phiKDA1	2014-12-09T00:00:00Z		Koutsourovirus KDA1	Koutsourovirus	Autographiviridae	43804	complete	Enterobacter cloacae		gammaproteobacteria
KP791805	Enterobacter phage E-2	2015-04-05T00:00:00Z		Teetrevirus E2	Teetrevirus	Autographiviridae	36051	complete	Enterobacter cloacae		gammaproteobacteria
KP791806	Enterobacter phage E-3	2015-04-05T00:00:00Z		Teetrevirus E3	Teetrevirus	Autographiviridae	31522	complete	Enterobacter cloacae		gammaproteobacteria
KP791807	Enterobacter phage E-4	2015-04-05T00:00:00Z		Enterobacter phage E-4	Teetrevirus	Autographiviridae	39142	complete	Enterobacter cloacae		gammaproteobacteria
MK033136	Enterobacter phage EcpYZU01	2019-01-01T00:00:00Z		Kayfunavirus EcpYZU01	Kayfunavirus	Autographiviridae	39767	complete	Enterobacter cloacae		gammaproteobacteria
MT625440	Enterobacter phage PZJ0206	2020-08-12T00:00:00Z		Enterobacter phage PZJ0206	Berlinvirus	Autographiviridae	40526	complete	Enterobacter cloacae		gammaproteobacteria
OL355123	Enterobacter phage ENC14	2022-01-18T00:00:00Z		Enterobacter phage ENC14	Przondovirus	Autographiviridae	39996	complete	Enterobacter cloacae		gammaproteobacteria
OL355132	Enterobacter phage ENC18	2022-01-18T00:00:00Z		Enterobacter phage ENC18	Teetrevirus	Autographiviridae	38849	complete	Enterobacter cloacae		gammaproteobacteria
OP272490	Enterobacter phage 01_vB_Eclo_IJM	2022-11-27T00:00:00Z		Enterobacter phage 01_vB_Eclo_IJM	Kayfunavirus	Autographiviridae	56270	complete	Enterobacter cloacae		gammaproteobacteria
OP272491	Enterobacter phage 02_vB_Eclo_IJM	2022-11-27T00:00:00Z		Enterobacter phage 02_vB_Eclo_IJM	Kayfunavirus	Autographiviridae	39242	complete	Enterobacter cloacae		gammaproteobacteria
OP272492	Enterobacter phage 03_vB_Eclo_IJM	2022-11-27T00:00:00Z		Enterobacter phage 03_vB_Eclo_IJM	Kayfunavirus	Autographiviridae	39290	complete	Enterobacter cloacae		gammaproteobacteria
OP272493	Enterobacter phage 04_vB_Eclo_IJM	2022-11-27T00:00:00Z		Enterobacter phage 04_vB_Eclo_IJM	Kayfunavirus	Autographiviridae	39247	complete	Enterobacter cloacae		gammaproteobacteria
MW748991	Enterobacter phage IME278	2021-04-28T00:00:00Z		Enterobacter phage IME278	Kayfunavirus	Autographiviridae	40164	complete	Enterobacter hormaechei		gammaproteobacteria
OK210074	Enterobacter phage KKP_3263	2021-11-21T00:00:00Z		Enterobacter phage KKP_3263	Kayfunavirus	Autographiviridae	39418	complete	Enterobacter ludwigii		gammaproteobacteria
AJ318471	Enterobacteria phage T3	2001-12-04T00:00:00Z		Teetrevirus T3Luria	Teetrevirus	Autographiviridae	38208	complete	Enterobacteriaceae		gammaproteobacteria
MT350292	Enterococcus phage EFA-1	2020-05-19T00:00:00Z		Enterococcus phage EFA-1	Kayfunavirus	Autographiviridae	40712	complete	Enterococcus faecalis		Bacilli
MT350293	Enterococcus phage EFA-2	2020-05-19T00:00:00Z		Enterococcus phage EFA-2		Autographiviridae	39964	complete	Enterococcus faecalis		Bacilli
EF160123	Erwinia phage Era103	2007-01-15T00:00:00Z		Eracentumvirus era103	Eracentumvirus	Autographiviridae	45445	complete	Erwinia		gammaproteobacteria
FQ482084	Erwinia phage phiEa1H	2010-11-10T00:00:00Z		Erwinia phage phiEa1H	Eracentumvirus	Autographiviridae	45522	complete	Erwinia		gammaproteobacteria
FQ482086	Erwinia phage phiEa100	2010-11-10T00:00:00Z		Eracentumvirus era103	Eracentumvirus	Autographiviridae	45554	complete	Erwinia		gammaproteobacteria
KF700371	Erwinia phage FE44	2013-10-30T00:00:00Z		Berlinvirus FE44	Berlinvirus	Autographiviridae	39860	complete	Erwinia		gammaproteobacteria
HQ728265	Erwinia phage vB_EamP-L1	2011-07-11T00:00:00Z		Elunavirus L1	Elunavirus	Autographiviridae	39282	complete	Erwinia amylovora		gammaproteobacteria
MG736918	Erwinia phage vB_EamP-S2	2018-02-03T00:00:00Z		Eracentumvirus S2	Eracentumvirus	Autographiviridae	45495	complete	Erwinia amylovora		gammaproteobacteria
OM486945	Erwinia phage VyarbaL	2022-03-15T00:00:00Z		Eracentumvirus S2	Eracentumvirus	Autographiviridae	44768	complete	Erwinia amylovora		gammaproteobacteria
OM513679	Erwinia phage Micant	2022-03-15T00:00:00Z		Erwinia phage Micant		Autographiviridae	43028	complete	Erwinia amylovora		gammaproteobacteria
OM513680	Erwinia phage Loshitsa2	2022-03-15T00:00:00Z		Erwinia phage Loshitsa2		Autographiviridae	43092	complete	Erwinia amylovora		gammaproteobacteria
ON715521	Erwinia phage Stepyanka	2022-07-23T00:00:00Z		Erwinia phage Stepyanka	Elunavirus	Autographiviridae	39314	complete	Erwinia amylovora		gammaproteobacteria
OP764599	Erwinia phage pEa_SNUABM_57	2022-12-13T00:00:00Z		Erwinia phage pEa_SNUABM_57	Berlinvirus	Autographiviridae	39175	complete	Erwinia amylovora		gammaproteobacteria
MN184885	Erwinia phage pEp_SNUABM_09	2019-09-25T00:00:00Z		Erwinia phage pEp_SNUABM_09		Autographiviridae	39848	complete	Erwinia pyrifoliae		gammaproteobacteria
MT822284	Erwinia phage pEp_SNUABM_03	2020-09-29T00:00:00Z		Erwinia phage pEp_SNUABM_03		Autographiviridae	39879	complete	Erwinia pyrifoliae		gammaproteobacteria
MT822285	Erwinia phage pEp_SNUABM_04	2020-09-29T00:00:00Z		Erwinia phage pEp_SNUABM_04		Autographiviridae	39649	complete	Erwinia pyrifoliae		gammaproteobacteria
MT822286	Erwinia phage pEp_SNUABM_10	2020-09-29T00:00:00Z		Erwinia phage pEp_SNUABM_10		Autographiviridae	39879	complete	Erwinia pyrifoliae		gammaproteobacteria
MT822287	Erwinia phage pEp_SNUABM_11	2020-09-29T00:00:00Z		Erwinia phage pEp_SNUABM_11		Autographiviridae	39626	complete	Erwinia pyrifoliae		gammaproteobacteria
MT822288	Erwinia phage pEp_SNUABM_12	2020-09-29T00:00:00Z		Erwinia phage pEp_SNUABM_12	Ningirsuvirus	Autographiviridae	39980	complete	Erwinia pyrifoliae		gammaproteobacteria
MZ333135	Erwinia phage Zoomie	2022-06-23T00:00:00Z		Erwinia phage Zoomie		Autographiviridae	43480	complete	Erwinia sp.		gammaproteobacteria
AY264774	Escherichia phage T7	2003-11-14T00:00:00Z		Teseptimavirus T7	Teseptimavirus	Autographiviridae	39938	complete	Escherichia		gammaproteobacteria
AY370674	Escherichia phage K1-5	2004-02-02T00:00:00Z		Vectrevirus K15	Vectrevirus	Autographiviridae	44385	complete	Escherichia		gammaproteobacteria
AM084414	Escherichia phage K1F	2005-12-05T00:00:00Z		Kayfunavirus K1F	Kayfunavirus	Autographiviridae	39699	complete	Escherichia		gammaproteobacteria
AM084415	Escherichia phage K1E	2005-12-05T00:00:00Z		Vectrevirus K1E	Vectrevirus	Autographiviridae	45251	complete	Escherichia		gammaproteobacteria
HM480846	Escherichia phage K30	2011-06-14T00:00:00Z		Przondovirus K30	Przondovirus	Autographiviridae	40940	complete	Escherichia		gammaproteobacteria
MF630921	Escherichia phage IMM-002	2018-09-30T00:00:00Z		Kayfunavirus IMM002	Kayfunavirus	Autographiviridae	40060	complete	Escherichia		gammaproteobacteria
MT682707	Escherichia phage vB_EcoP_SP7	2020-07-14T00:00:00Z		Escherichia phage vB_EcoP_SP7	Kayfunavirus	Autographiviridae	39305	complete	Escherichia		gammaproteobacteria
KC109329	Escherichia phage CLB_P1	2020-10-28T00:00:00Z		Escherichia phage CLB_P1	Kayfunavirus	Autographiviridae	40218	complete	Escherichia		gammaproteobacteria
ON637250	Escherichia phage 6925	2022-07-17T00:00:00Z		Escherichia phage 6925	Kayfunavirus	Autographiviridae	39100	complete	Escherichia		gammaproteobacteria
EU734171	Escherichia phage BA14	2008-07-02T00:00:00Z		Berlinvirus BA14	Berlinvirus	Autographiviridae	39816	complete	Escherichia coli		gammaproteobacteria
EU734172	Escherichia phage EcoDS1	2008-07-02T00:00:00Z		Kayfunavirus EcoDS1	Kayfunavirus	Autographiviridae	39252	complete	Escherichia coli		gammaproteobacteria
EU734174	Escherichia phage 13a	2008-07-02T00:00:00Z		Teseptimavirus 13a	Teseptimavirus	Autographiviridae	38841	complete	Escherichia coli		gammaproteobacteria
GQ468526	Escherichia phage 285P	2010-03-01T00:00:00Z		Berlinvirus 285P	Berlinvirus	Autographiviridae	39270	complete	Escherichia coli		gammaproteobacteria
JN986844	Escherichia phage vB_EcoP_ACG-C91	2012-11-01T00:00:00Z		Vectrevirus ACGC91	Vectrevirus	Autographiviridae	43731	complete	Escherichia coli		gammaproteobacteria
JX421753	Enterobacteria phage T7M	2013-09-04T00:00:00Z		Teetrevirus T7M	Teetrevirus	Autographiviridae	38202	complete	Escherichia coli		gammaproteobacteria
KM242061	Escherichia phage CICC 80001	2014-09-09T00:00:00Z		Teseptimavirus CICC80001	Teseptimavirus	Autographiviridae	38810	complete	Escherichia coli		gammaproteobacteria
KM247287	Escherichia phage J8-65	2014-09-09T00:00:00Z		Bonnellvirus J865	Bonnellvirus	Autographiviridae	40981	complete	Escherichia coli		gammaproteobacteria
KP090453	Escherichia phage P483	2015-03-25T00:00:00Z		Berlinvirus P483	Berlinvirus	Autographiviridae	40829	complete	Escherichia coli	feces	gammaproteobacteria
KP090454	Escherichia phage P694	2015-03-25T00:00:00Z		Berlinvirus P694	Berlinvirus	Autographiviridae	40477	complete	Escherichia coli	feces	gammaproteobacteria
KJ749827	Escherichia phage ECBP5	2015-04-29T00:00:00Z		Gajwadongvirus ECBP5	Gajwadongvirus	Autographiviridae	45403	complete	Escherichia coli		gammaproteobacteria
LT594300	Escherichia phage LM33_P1	2016-06-16T00:00:00Z		Kayfunavirus LM33P1	Kayfunavirus	Autographiviridae	38979	complete	Escherichia coli		gammaproteobacteria
KU927499	Escherichia phage 64795_ec1	2016-06-22T00:00:00Z		Teseptimavirus tv64795ec1	Teseptimavirus	Autographiviridae	39235	complete	Escherichia coli		gammaproteobacteria
KX130726	Escherichia phage ECA2	2016-07-02T00:00:00Z		Teetrevirus ECA2	Teetrevirus	Autographiviridae	38890	complete	Escherichia coli		gammaproteobacteria
KT990215	Escherichia phage GA2A	2016-08-31T00:00:00Z		Kayfunavirus GA2A	Kayfunavirus	Autographiviridae	40470	complete	Escherichia coli		gammaproteobacteria
KX669227	Escherichia phage ZG49	2016-09-21T00:00:00Z		Kayfunavirus ZG49	Kayfunavirus	Autographiviridae	40291	complete	Escherichia coli		gammaproteobacteria
KX279892	Escherichia phage AAPEc6	2017-02-06T00:00:00Z		Vectrevirus AAPEc6	Vectrevirus	Autographiviridae	44559	complete	Escherichia coli	feces	gammaproteobacteria
KY295891	Escherichia phage vB_EcoP_B	2017-02-15T00:00:00Z		Vectrevirus bee	Vectrevirus	Autographiviridae	44018	complete	Escherichia coli		gammaproteobacteria
KY295892	Escherichia phage vB_EcoP_C	2017-02-15T00:00:00Z		Vectrevirus cee	Vectrevirus	Autographiviridae	44970	complete	Escherichia coli		gammaproteobacteria
KY295893	Escherichia phage vB_EcoP_D	2017-02-15T00:00:00Z		Vectrevirus cee	Vectrevirus	Autographiviridae	44931	complete	Escherichia coli		gammaproteobacteria
KY295897	Escherichia phage vB_EcoP_K	2017-02-15T00:00:00Z		Vectrevirus kay	Vectrevirus	Autographiviridae	37775	complete	Escherichia coli		gammaproteobacteria
KY295899	Escherichia phage vB_EcoP_R	2017-02-15T00:00:00Z		Vectrevirus cee	Vectrevirus	Autographiviridae	44941	complete	Escherichia coli		gammaproteobacteria
KY295894	Escherichia phage vB_EcoP_F	2017-03-01T00:00:00Z		Kayfunavirus F	Kayfunavirus	Autographiviridae	39300	complete	Escherichia coli		gammaproteobacteria
KY962008	Escherichia phage ST31	2017-06-11T00:00:00Z		Kayfunavirus ST31	Kayfunavirus	Autographiviridae	39693	complete	Escherichia coli		gammaproteobacteria
MG201401	Escherichia phage PGT2	2017-11-12T00:00:00Z		Ermolevavirus PGT2	Ermolevavirus	Autographiviridae	42686	complete	Escherichia coli		gammaproteobacteria
MG004687	Escherichia phage mutPK1A2	2017-12-04T00:00:00Z		Vectrevirus mutPK1A2	Vectrevirus	Autographiviridae	44784	complete	Escherichia coli		gammaproteobacteria
MG251390	Escherichia phage VEc3	2017-12-18T00:00:00Z		Vectrevirus VEc3	Vectrevirus	Autographiviridae	44895	complete	Escherichia coli		gammaproteobacteria
MG832642	Escherichia phage HZ2R8	2018-02-03T00:00:00Z		Teseptimavirus HZ2R8	Teseptimavirus	Autographiviridae	39482	complete	Escherichia coli		gammaproteobacteria
MG845865	Escherichia phage YZ1	2018-02-07T00:00:00Z		Kayfunavirus YZ1	Kayfunavirus	Autographiviridae	38823	complete	Escherichia coli		gammaproteobacteria
MH370477	Escherichia phage SRT7	2018-07-21T00:00:00Z		Foetvirus SRT7	Foetvirus	Autographiviridae	39883	complete	Escherichia coli		gammaproteobacteria
MH400309	Escherichia phage Vec13	2018-07-25T00:00:00Z		Kayfunavirus Vec13	Kayfunavirus	Autographiviridae	39747	complete	Escherichia coli		gammaproteobacteria
MH717709	Escherichia phage LL2	2018-09-18T00:00:00Z		Teetrevirus LL2	Teetrevirus	Autographiviridae	39382	complete	Escherichia coli		gammaproteobacteria
MH729818	Escherichia phage LL11	2018-09-18T00:00:00Z		Vectrevirus LL11	Vectrevirus	Autographiviridae	45185	complete	Escherichia coli		gammaproteobacteria
MH717098	Escherichia phage N30	2018-10-03T00:00:00Z		Teseptimavirus N30	Teseptimavirus	Autographiviridae	39266	complete	Escherichia coli		gammaproteobacteria
MH717099	Escherichia phage C5	2018-10-03T00:00:00Z		Teseptimavirus C5	Teseptimavirus	Autographiviridae	39551	complete	Escherichia coli		gammaproteobacteria
MK301532	Escherichia phage Ro45lw	2019-01-04T00:00:00Z		Kayfunavirus Ro45lw	Kayfunavirus	Autographiviridae	39793	complete	Escherichia coli		gammaproteobacteria
MK598851	Escherichia phage Minorna	2019-03-26T00:00:00Z		Drulisvirus minorna	Drulisvirus	Autographiviridae	43264	complete	Escherichia coli		gammaproteobacteria
MK373771	Escherichia phage vB_EcoP_R4596	2019-04-02T00:00:00Z		Escherichia phage vB_EcoP_R4596	Vectrevirus	Autographiviridae	45130	complete	Escherichia coli		gammaproteobacteria
MK373773	Escherichia phage vB_EcoP_KAW1A4500	2019-04-02T00:00:00Z		Escherichia phage vB_EcoP_KAW1A4500	Vectrevirus	Autographiviridae	44241	complete	Escherichia coli		gammaproteobacteria
MK629528	Escherichia phage Lidtsur	2019-04-17T00:00:00Z		Bonnellvirus lidtsur	Bonnellvirus	Autographiviridae	42291	complete	Escherichia coli		gammaproteobacteria
MN080711	Escherichia phage vB_Eco_D226	2019-07-07T00:00:00Z		Escherichia phage vB_Eco_D226	Berlinvirus	Autographiviridae	40050	complete	Escherichia coli		gammaproteobacteria
MK903277	Escherichia phage Pisces	2019-08-25T00:00:00Z		Escherichia phage Pisces	Kayfunavirus	Autographiviridae	39497	complete	Escherichia coli		gammaproteobacteria
MK903279	Escherichia phage Peacock	2019-08-25T00:00:00Z		Escherichia phage Peacock	Kayfunavirus	Autographiviridae	39233	complete	Escherichia coli		gammaproteobacteria
MK903281	Escherichia phage Penshu1	2019-08-25T00:00:00Z		Escherichia phage Penshu1	Kayfunavirus	Autographiviridae	39263	complete	Escherichia coli		gammaproteobacteria
MN218775	Escherichia virus ECG4	2019-10-09T00:00:00Z		Escherichia virus ECG4	Kayfunavirus	Autographiviridae	39253	complete	Escherichia coli		gammaproteobacteria
MN510331	Escherichia phage vB_EcoP_PR_Kaz2018	2019-10-20T00:00:00Z		Escherichia phage vB_EcoP_PR_Kaz2018	Kayfunavirus	Autographiviridae	39704	complete	Escherichia coli		gammaproteobacteria
MN481365	Escherichia phage vB_EcoP_PHB19	2020-01-20T00:00:00Z		Escherichia phage vB_EcoP_PHB19		Autographiviridae	40037	complete	Escherichia coli		gammaproteobacteria
MN481366	Escherichia phage vB_EcoP_PHB20	2020-01-20T00:00:00Z		Teseptimavirus IME390	Teseptimavirus	Autographiviridae	38552	complete	Escherichia coli		gammaproteobacteria
MN850568	Escherichia phage altidsur	2020-02-03T00:00:00Z		Escherichia phage altidsur	Bonnellvirus	Autographiviridae	42197	complete	Escherichia coli		gammaproteobacteria
MN850570	Escherichia phage mellemsur	2020-02-03T00:00:00Z		Escherichia phage mellemsur	Bonnellvirus	Autographiviridae	40770	complete	Escherichia coli		gammaproteobacteria
MN850583	Escherichia phage glasur	2020-02-03T00:00:00Z		Escherichia phage glasur	Bonnellvirus	Autographiviridae	42507	complete	Escherichia coli		gammaproteobacteria
MN850592	Escherichia phage aldrigsur	2020-02-03T00:00:00Z		Escherichia phage aldrigsur	Bonnellvirus	Autographiviridae	42379	complete	Escherichia coli		gammaproteobacteria
MN850608	Escherichia phage megetsur	2020-02-03T00:00:00Z		Escherichia phage megetsur	Bonnellvirus	Autographiviridae	42132	complete	Escherichia coli		gammaproteobacteria
MN850617	Escherichia phage forsur	2020-02-03T00:00:00Z		Escherichia phage forsur	Bonnellvirus	Autographiviridae	42476	complete	Escherichia coli		gammaproteobacteria
MN850624	Escherichia phage usur	2020-02-03T00:00:00Z		Escherichia phage usur	Bonnellvirus	Autographiviridae	41906	complete	Escherichia coli		gammaproteobacteria
MN850625	Escherichia phage smaasur	2020-02-03T00:00:00Z		Bonnellvirus J865	Bonnellvirus	Autographiviridae	41110	complete	Escherichia coli		gammaproteobacteria
MN414250	Escherichia phage RDN8.1	2020-02-29T00:00:00Z		Escherichia phage RDN8.1	Kayfunavirus	Autographiviridae	39508	complete	Escherichia coli		gammaproteobacteria
NC_048164	Escherichia phage HZP2	2020-05-15T00:00:00Z		Teseptimavirus HZP2	Teseptimavirus	Autographiviridae	32448	complete	Escherichia coli		gammaproteobacteria
MT446393	Escherichia virus TH16	2020-06-15T00:00:00Z		Escherichia virus TH16	Kayfunavirus	Autographiviridae	40612	complete	Escherichia coli		gammaproteobacteria
MT446394	Escherichia virus TH20	2020-06-15T00:00:00Z		Escherichia virus TH20	Kayfunavirus	Autographiviridae	40001	complete	Escherichia coli		gammaproteobacteria
MT446417	Escherichia virus TH49	2020-06-15T00:00:00Z		Escherichia virus TH49	Przondovirus	Autographiviridae	41043	complete	Escherichia coli		gammaproteobacteria
MT446418	Escherichia virus TH50	2020-06-15T00:00:00Z		Escherichia virus TH50	Przondovirus	Autographiviridae	41778	complete	Escherichia coli		gammaproteobacteria
MN518893	Escherichia virus LS3	2020-07-14T00:00:00Z		Escherichia virus LS3	Kayfunavirus	Autographiviridae	39255	complete	Escherichia coli		gammaproteobacteria
MN518894	Escherichia virus LS2	2020-07-14T00:00:00Z		Escherichia virus LS2	Kayfunavirus	Autographiviridae	39197	complete	Escherichia coli		gammaproteobacteria
MT808983	Escherichia phage TM1	2020-08-26T00:00:00Z		Escherichia phage TM1	Kayfunavirus	Autographiviridae	39817	complete	Escherichia coli		gammaproteobacteria
MT496969	Escherichia phage Mt1B1_P3	2020-08-30T00:00:00Z		Escherichia phage Mt1B1_P3	Kayfunavirus	Autographiviridae	40313	complete	Escherichia coli		gammaproteobacteria
MT496971	Escherichia phage Mt1B1_P10	2020-09-16T00:00:00Z		Escherichia phage Mt1B1_P10	Vectrevirus	Autographiviridae	45359	complete	Escherichia coli		gammaproteobacteria
MT862763	Escherichia phage vB_EcoP-U8	2020-10-12T00:00:00Z		Escherichia phage vB_EcoP-U8	Kayfunavirus	Autographiviridae	40294	complete	Escherichia coli		gammaproteobacteria
MZ031013	Escherichia phage vB_EcoA_fTuEco01	2021-05-31T00:00:00Z		Escherichia phage vB_EcoA_fTuEco01	Vectrevirus	Autographiviridae	44320	complete	Escherichia coli		gammaproteobacteria
MZ424864	Escherichia phage vB_EcoP_ZX6	2021-07-20T00:00:00Z		Escherichia phage vB_EcoP_ZX6	Drulisvirus	Autographiviridae	43510	complete	Escherichia coli	feces	gammaproteobacteria
MZ398247	Enterobacteria phage IME177	2021-08-04T00:00:00Z		Enterobacteria phage IME177	Kayfunavirus	Autographiviridae	39224	complete	Escherichia coli		gammaproteobacteria
MZ311861	Escherichia phage vB_EcoP_LNA5	2021-08-25T00:00:00Z		Kayfunavirus LM33P1	Kayfunavirus	Autographiviridae	39091	complete	Escherichia coli		gammaproteobacteria
MZ311862	Escherichia phage vB_EcoP_LNA3	2021-08-25T00:00:00Z		Escherichia phage vB_EcoP_LNA3	Kayfunavirus	Autographiviridae	39586	complete	Escherichia coli		gammaproteobacteria
MN384978	Escherichia phage vB_EcolP_P433.1	2021-09-14T00:00:00Z		Escherichia phage vB_EcolP_P433.1	Vectrevirus	Autographiviridae	43865	complete	Escherichia coli		gammaproteobacteria
MZ833439	Enterobacteria phage AH67C600_Q5	2021-09-22T00:00:00Z		Enterobacteria phage AH67C600_Q5	Teseptimavirus	Autographiviridae	38824	complete	Escherichia coli		gammaproteobacteria
MZ648215	Escherichia phage vB_EcoP_IMEP24	2021-10-17T00:00:00Z		Escherichia phage vB_EcoP_IMEP24	Kayfunavirus	Autographiviridae	39577	complete	Escherichia coli		gammaproteobacteria
MZ997839	Escherichia phage ULINTec4	2021-10-17T00:00:00Z		Escherichia phage ULINTec4	Vectrevirus	Autographiviridae	45159	complete	Escherichia coli		gammaproteobacteria
MZ997840	Escherichia phage ULINTec6	2021-10-17T00:00:00Z		Escherichia phage ULINTec6	Vectrevirus	Autographiviridae	44728	complete	Escherichia coli		gammaproteobacteria
MZ997841	Escherichia phage ULINTec7	2021-10-17T00:00:00Z		Escherichia phage ULINTec7	Vectrevirus	Autographiviridae	46142	complete	Escherichia coli		gammaproteobacteria
MZ234009	Escherichia phage vB_EcoP-22664BS1	2021-11-14T00:00:00Z		Kayfunavirus LM33P1	Kayfunavirus	Autographiviridae	39133	complete	Escherichia coli		gammaproteobacteria
MZ234011	Escherichia phage vB_EcoP-22664UKE3-2	2021-11-14T00:00:00Z		Escherichia phage vB_EcoP-22664UKE3-2	Kayfunavirus	Autographiviridae	40482	complete	Escherichia coli		gammaproteobacteria
MZ234012	Escherichia phage vB_EcoP-101101UKE1	2021-11-14T00:00:00Z		Escherichia phage vB_EcoP-101101UKE1	Vectrevirus	Autographiviridae	44450	complete	Escherichia coli		gammaproteobacteria
MZ234019	Escherichia phage vB_EcoP-101117UKE2	2021-11-14T00:00:00Z		Escherichia phage vB_EcoP-101117UKE2	Vectrevirus	Autographiviridae	44526	complete	Escherichia coli		gammaproteobacteria
MZ234020	Escherichia phage vB_EcoP-101118B1	2021-11-14T00:00:00Z		Escherichia phage vB_EcoP-101118B1	Vectrevirus	Autographiviridae	44526	complete	Escherichia coli		gammaproteobacteria
MZ234021	Escherichia phage vB_EcoP-101118UKE1	2021-11-14T00:00:00Z		Kayfunavirus LM33P1	Kayfunavirus	Autographiviridae	40233	complete	Escherichia coli		gammaproteobacteria
MZ234022	Escherichia phage vB_EcoP-101120B1-2	2021-11-14T00:00:00Z		Escherichia phage vB_EcoP-101120B1-2	Kayfunavirus	Autographiviridae	39845	complete	Escherichia coli		gammaproteobacteria
MZ234023	Escherichia phage vB_EcoP-101120B2	2021-11-14T00:00:00Z		Escherichia phage vB_EcoP-101120B2	Kayfunavirus	Autographiviridae	39899	complete	Escherichia coli		gammaproteobacteria
MZ234024	Escherichia phage vB_EcoP-101136BS1	2021-11-14T00:00:00Z		Kayfunavirus LM33P1	Kayfunavirus	Autographiviridae	39375	complete	Escherichia coli		gammaproteobacteria
MZ234032	Escherichia phage vB_EcoP-G3A1	2021-11-14T00:00:00Z		Escherichia phage vB_EcoP-G3A1	Vectrevirus	Autographiviridae	44471	complete	Escherichia coli		gammaproteobacteria
MZ234044	Escherichia phage vB_EcoP-PM129	2021-11-14T00:00:00Z		Escherichia phage vB_EcoP-PM129	Kayfunavirus	Autographiviridae	40193	complete	Escherichia coli		gammaproteobacteria
MZ234045	Escherichia phage vB_EcoP-PM131	2021-11-14T00:00:00Z		Escherichia phage vB_EcoP-PM131	Kayfunavirus	Autographiviridae	40193	complete	Escherichia coli		gammaproteobacteria
MZ234046	Escherichia phage vB_EcoP-PM137	2021-11-14T00:00:00Z		Escherichia phage vB_EcoP-PM137	Kayfunavirus	Autographiviridae	40193	complete	Escherichia coli		gammaproteobacteria
MZ234047	Escherichia phage vB_EcoP-PM139	2021-11-14T00:00:00Z		Escherichia phage vB_EcoP-PM139	Kayfunavirus	Autographiviridae	40193	complete	Escherichia coli		gammaproteobacteria
MZ234049	Escherichia phage vB_EcoP-UTI89UKE2	2021-11-14T00:00:00Z		Escherichia phage vB_EcoP-UTI89UKE2	Vectrevirus	Autographiviridae	44293	complete	Escherichia coli		gammaproteobacteria
MZ234050	Escherichia phage vB_EcoP-UTI89UKE3	2021-11-14T00:00:00Z		Escherichia phage vB_EcoP-UTI89UKE3	Vectrevirus	Autographiviridae	44294	complete	Escherichia coli		gammaproteobacteria
OM355495	Escherichia phage ZH4	2022-02-23T00:00:00Z		Escherichia phage ZH4	Kayfunavirus	Autographiviridae	39496	complete	Escherichia coli		gammaproteobacteria
OM864357	Escherichia phage ZH5	2022-04-13T00:00:00Z		Escherichia phage ZH5	Drulisvirus	Autographiviridae	42949	complete	Escherichia coli		gammaproteobacteria
OM937123	Escherichia phage CY1	2022-04-13T00:00:00Z		Escherichia phage CY1	Kayfunavirus	Autographiviridae	39173	complete	Escherichia coli		gammaproteobacteria
MZ726794	Escherichia phage vB_EcoA_ASO2B	2022-04-22T00:00:00Z		Escherichia phage vB_EcoA_ASO2B	Kayfunavirus	Autographiviridae	39917	complete	Escherichia coli		gammaproteobacteria
OL362272	Escherichia phage 6948	2022-05-27T00:00:00Z		Escherichia phage 6948	Vectrevirus	Autographiviridae	44545	complete	Escherichia coli		gammaproteobacteria
OL362273	Escherichia phage 6949	2022-05-27T00:00:00Z		Escherichia phage 6949	Vectrevirus	Autographiviridae	44371	complete	Escherichia coli		gammaproteobacteria
OL362275	Escherichia phage HC12	2022-05-27T00:00:00Z		Escherichia phage HC12	Kayfunavirus	Autographiviridae	39342	complete	Escherichia coli		gammaproteobacteria
OL362276	Escherichia phage HC13	2022-05-27T00:00:00Z		Escherichia phage HC13	Kayfunavirus	Autographiviridae	39803	complete	Escherichia coli		gammaproteobacteria
ON185580	Escherichia phage EC120	2022-05-29T00:00:00Z		Escherichia phage EC120	Vectrevirus	Autographiviridae	44544	complete	Escherichia coli		gammaproteobacteria
ON210144	Escherichia phage EEc2	2022-06-08T00:00:00Z		Escherichia phage EEc2	Vectrevirus	Autographiviridae	44883	complete	Escherichia coli		gammaproteobacteria
ON210145	Escherichia phage EEc4	2022-06-08T00:00:00Z		Escherichia phage EEc4	Vectrevirus	Autographiviridae	44590	complete	Escherichia coli		gammaproteobacteria
ON548433	Escherichia phage vB_EcoP_FFK3	2022-08-11T00:00:00Z		Escherichia phage vB_EcoP_FFK3	Kayfunavirus	Autographiviridae	39300	complete	Escherichia coli		gammaproteobacteria
OP018999	Escherichia phage NTNC80A	2022-08-24T00:00:00Z		Escherichia phage NTNC80A	Vectrevirus	Autographiviridae	43714	complete	Escherichia coli		gammaproteobacteria
OM630586	Escherichia phage vB_EcoP_LNA7	2022-10-07T00:00:00Z		Escherichia phage vB_EcoP_LNA7	Teseptimavirus	Autographiviridae	39592	complete	Escherichia coli		gammaproteobacteria
OP331230	Escherichia phage 04922B	2022-10-16T00:00:00Z	water	Escherichia phage 04922B	Teseptimavirus	Autographiviridae	39427	complete	Escherichia coli		gammaproteobacteria
MH779619	Enterobacteria phage vB_EcoP_IME390	2018-10-03T00:00:00Z		Teseptimavirus IME390	Teseptimavirus	Autographiviridae	38396	complete	Escherichia coli BL21		gammaproteobacteria
MG966531	Escherichia phage Ebrios	2018-03-07T00:00:00Z		Teseptimavirus ebrios	Teseptimavirus	Autographiviridae	39752	complete	Escherichia coli C		gammaproteobacteria
MT542512	Escherichia phage PhiV-1	2020-09-04T00:00:00Z		Escherichia phage PhiV-1	Berlinvirus	Autographiviridae	39461	complete	Escherichia coli K-12		gammaproteobacteria
MZ501055	Escherichia phage CarlSpitteler	2021-11-16T00:00:00Z		Escherichia phage CarlSpitteler	Berlinvirus	Autographiviridae	39466	complete	Escherichia coli K-12		gammaproteobacteria
MZ501064	Escherichia phage ErnstBeyeler	2021-11-16T00:00:00Z		Escherichia phage ErnstBeyeler	Berlinvirus	Autographiviridae	39315	complete	Escherichia coli K-12		gammaproteobacteria
MZ501078	Escherichia phage JacobBurckhardt	2021-11-16T00:00:00Z		Escherichia phage JacobBurckhardt	Teseptimavirus	Autographiviridae	39451	complete	Escherichia coli K-12		gammaproteobacteria
MZ501081	Escherichia phage JeanTinguely	2021-11-16T00:00:00Z		Escherichia phage JeanTinguely	Teseptimavirus	Autographiviridae	39842	complete	Escherichia coli K-12		gammaproteobacteria
MH031343	Escherichia phage vB_EcoP_S523	2018-07-07T00:00:00Z		Berlinvirus S523	Berlinvirus	Autographiviridae	39825	complete	Escherichia coli MC1061		gammaproteobacteria
MK310182	Escherichia phage NC-A	2019-03-04T00:00:00Z		Teseptimavirus NCA	Teseptimavirus	Autographiviridae	39536	complete	Escherichia coli NC101		gammaproteobacteria
MN067430	Escherichia phage vB_EcoP-Ro103C3lw	2020-07-01T00:00:00Z		Escherichia phage vB_EcoP-Ro103C3lw	Kayfunavirus	Autographiviridae	39389	complete	Escherichia coli O103		gammaproteobacteria
KJ748011	Escherichia phage PE3-1	2014-06-08T00:00:00Z	PE3-1	Kayfunavirus PE31	Kayfunavirus	Autographiviridae	39093	complete	Escherichia coli O153		gammaproteobacteria
KX689784	Escherichia phage JSS1	2016-11-02T00:00:00Z		Kayfunavirus PE31	Kayfunavirus	Autographiviridae	39024	complete	Escherichia coli O153		gammaproteobacteria
MG488277	Escherichia phage EG1	2017-11-21T00:00:00Z		Teseptimavirus EG1	Teseptimavirus	Autographiviridae	39919	complete	Escherichia coli str. K-12 substr. MG1655		gammaproteobacteria
MT465573	Escherichia phage P1723	2020-06-14T00:00:00Z		Foetvirus SRT7	Foetvirus	Autographiviridae	40282	complete	Escherichia coli str. K-12 substr. MG1655		gammaproteobacteria
MW883060	Escherichia phage vB_EcoP_SYGE1	2021-04-27T00:00:00Z		Escherichia phage vB_EcoP_SYGE1	Teseptimavirus	Autographiviridae	39713	complete	Escherichia coli str. K-12 substr. MG1655		gammaproteobacteria
JN882298	Escherichia phage phiKT	2012-02-11T00:00:00Z		Ermolevavirus PhiKT	Ermolevavirus	Autographiviridae	42608	complete	Escherichia sp.	feces	gammaproteobacteria
LC063634	Pectobacterium phage PPWS1	2015-10-08T00:00:00Z		Kotilavirus PPWS1	Kotilavirus	Autographiviridae	44539	complete	Eutrema japonicum, but infect pectobacterium		gammaproteobacteria
MK610268	Hafnia phage vB_HpaA_yong1	2019-04-02T00:00:00Z		Hafnia phage vB_HpaA_yong1	Kayfunavirus	Autographiviridae	40286	complete	Hafnia paralvei		gammaproteobacteria
KF765493	Klebsiella phage F19	2013-12-18T00:00:00Z		Drulisvirus F19	Drulisvirus	Autographiviridae	43766	complete	Klebsiella		gammaproteobacteria
AB716666	Klebsiella phage NTUH-K2044-K1-1	2014-07-04T00:00:00Z		Drulisvirus K244	Drulisvirus	Autographiviridae	43871	complete	Klebsiella		gammaproteobacteria
KU183006	Klebsiella phage vB_KpnP_IME205	2015-12-26T00:00:00Z		Przondovirus IME205	Przondovirus	Autographiviridae	41310	complete	Klebsiella		gammaproteobacteria
MK903728	Klebsiella phage SH-KP152226	2019-10-31T00:00:00Z		Klebsiella phage SH-KP152226	Przondovirus	Autographiviridae	41420	complete	Klebsiella		gammaproteobacteria
MZ208805	Klebsiella phage SRD2021	2021-06-29T00:00:00Z		Klebsiella phage SRD2021	Drulisvirus	Autographiviridae	45212	complete	Klebsiella		gammaproteobacteria
KT321314	Enterobacter phage phiEap-1	2015-08-29T00:00:00Z		Eapunavirus Eap1	Eapunavirus	Autographiviridae	39133	complete	Klebsiella aerogenes		gammaproteobacteria
OL362270	Klebsiella phage 6937	2022-05-27T00:00:00Z		Klebsiella phage 6937		Autographiviridae	43359	complete	Klebsiella aerogenes		gammaproteobacteria
OL362271	Klebsiella phage 6939	2022-05-27T00:00:00Z		Klebsiella phage 6939		Autographiviridae	46039	complete	Klebsiella aerogenes		gammaproteobacteria
MN052874	Klebsiella phage KMI1	2019-07-15T00:00:00Z		Klebsiella phage KMI1	Przondovirus	Autographiviridae	37414	complete	Klebsiella michiganensis		gammaproteobacteria
MN101216	Klebsiella phage KMI2	2019-08-25T00:00:00Z		Klebsiella phage KMI2	Przondovirus	Autographiviridae	41023	complete	Klebsiella michiganensis		gammaproteobacteria
MN101217	Klebsiella phage KMI3	2019-08-25T00:00:00Z		Klebsiella phage KMI3	Drulisvirus	Autographiviridae	43746	complete	Klebsiella michiganensis		gammaproteobacteria
MN101218	Klebsiella phage KMI4	2019-08-25T00:00:00Z		Klebsiella phage KMI4	Przondovirus	Autographiviridae	40622	complete	Klebsiella michiganensis		gammaproteobacteria
MN101219	Klebsiella phage KMI5	2019-08-25T00:00:00Z		Klebsiella phage KMI5	Drulisvirus	Autographiviridae	43735	complete	Klebsiella michiganensis		gammaproteobacteria
MN101220	Klebsiella phage KMI6	2019-08-25T00:00:00Z		Klebsiella phage KMI6	Drulisvirus	Autographiviridae	43883	complete	Klebsiella michiganensis		gammaproteobacteria
MZ424865	Klebsiella phage vB_KoxP_ZX8	2021-07-20T00:00:00Z		Klebsiella phage vB_KoxP_ZX8	Przondovirus	Autographiviridae	39398	complete	Klebsiella oxytoca	feces	gammaproteobacteria
GQ413937	Klebsiella phage KP32	2009-11-10T00:00:00Z		Przondovirus KP32	Przondovirus	Autographiviridae	41119	complete	Klebsiella pneumoniae		gammaproteobacteria
GQ413938	Klebsiella phage KP34	2009-11-10T00:00:00Z		Drulisvirus KP34	Drulisvirus	Autographiviridae	43809	complete	Klebsiella pneumoniae		gammaproteobacteria
KP708985	Klebsiella phage vB_KpnP_SU503	2015-03-04T00:00:00Z		Drulisvirus SU503	Drulisvirus	Autographiviridae	43809	complete	Klebsiella pneumoniae		gammaproteobacteria
KP708986	Klebsiella phage vB_KpnP_SU552A	2015-03-04T00:00:00Z		Drulisvirus SU552A	Drulisvirus	Autographiviridae	43595	complete	Klebsiella pneumoniae		gammaproteobacteria
KR149291	Klebsiella phage K5	2015-05-20T00:00:00Z		Przondovirus K5	Przondovirus	Autographiviridae	41698	complete	Klebsiella pneumoniae		gammaproteobacteria
LN866626	Klebsiella phage vB_KpnP_KpV289	2015-07-28T00:00:00Z		Przondovirus KpV289	Przondovirus	Autographiviridae	41054	complete	Klebsiella pneumoniae		gammaproteobacteria
KT367885	Klebsiella phage vB_Kp1	2015-10-25T00:00:00Z		Przondovirus Kp1	Przondovirus	Autographiviridae	40114	complete	Klebsiella pneumoniae		gammaproteobacteria
KT367886	Klebsiella phage Kp2	2015-10-25T00:00:00Z		Drulisvirus Kp2	Drulisvirus	Autographiviridae	43963	complete	Klebsiella pneumoniae		gammaproteobacteria
KT964103	Klebsiella phage KpV41	2015-11-24T00:00:00Z		Drulisvirus KpV41	Drulisvirus	Autographiviridae	44203	complete	Klebsiella pneumoniae		gammaproteobacteria
KU666550	Klebsiella phage KpV71	2016-03-22T00:00:00Z		Drulisvirus KpV71	Drulisvirus	Autographiviridae	43267	complete	Klebsiella pneumoniae		gammaproteobacteria
KX211991	Klebsiella phage KpV475	2016-07-05T00:00:00Z		Drulisvirus KpV475	Drulisvirus	Autographiviridae	42201	complete	Klebsiella pneumoniae		gammaproteobacteria
KX587949	Klebsiella phage phiKpS2	2016-10-08T00:00:00Z		Drulisvirus KpS2	Drulisvirus	Autographiviridae	44024	complete	Klebsiella pneumoniae		gammaproteobacteria
KX591654	Klebsiella phage vB_KpnP_KpV763	2016-10-08T00:00:00Z		Przondovirus KpV763	Przondovirus	Autographiviridae	40765	complete	Klebsiella pneumoniae		gammaproteobacteria
KX856662	Klebsiella phage KP-Rio/2015	2016-10-08T00:00:00Z		Drulisvirus KPRio2015	Drulisvirus	Autographiviridae	43557	complete	Klebsiella pneumoniae		gammaproteobacteria
KX237514	Klebsiella phage vB_KpnP_KpV48	2016-11-02T00:00:00Z		Drulisvirus KpV48	Drulisvirus	Autographiviridae	44623	complete	Klebsiella pneumoniae		gammaproteobacteria
KX712070	Klebsiella phage vB_KpnP_KpV767	2016-11-02T00:00:00Z		Przondovirus KpV767	Przondovirus	Autographiviridae	40395	complete	Klebsiella pneumoniae		gammaproteobacteria
KX712071	Klebsiella phage vB_KpnP_KpV766	2016-11-02T00:00:00Z		Przondovirus KpV766	Przondovirus	Autographiviridae	41283	complete	Klebsiella pneumoniae		gammaproteobacteria
KY000081	Klebsiella phage KPV811	2016-11-23T00:00:00Z		Drulisvirus KPV811	Drulisvirus	Autographiviridae	42641	complete	Klebsiella pneumoniae		gammaproteobacteria
KY385423	Klebsiella phage vB_KpnP_KpV74	2017-02-06T00:00:00Z		Drulisvirus KpV74	Drulisvirus	Autographiviridae	44094	complete	Klebsiella pneumoniae		gammaproteobacteria
KY652723	Klebsiella phage vB_KpnP_PRA33	2017-03-29T00:00:00Z		Przondovirus PRA33	Przondovirus	Autographiviridae	40605	complete	Klebsiella pneumoniae		gammaproteobacteria
KY652724	Klebsiella phage vB_KpnP_IL33	2017-03-29T00:00:00Z		Przondovirus IL33	Przondovirus	Autographiviridae	41335	complete	Klebsiella pneumoniae		gammaproteobacteria
KY652725	Klebsiella phage vB_KpnP_BIS33	2017-03-29T00:00:00Z		Przondovirus BIS33	Przondovirus	Autographiviridae	41697	complete	Klebsiella pneumoniae		gammaproteobacteria
KY389315	Klebsiella phage K5-2	2017-07-12T00:00:00Z		Przondovirus K52	Przondovirus	Autographiviridae	41116	complete	Klebsiella pneumoniae		gammaproteobacteria
KY389316	Klebsiella phage K5-4	2017-07-12T00:00:00Z		Przondovirus K54	Przondovirus	Autographiviridae	40163	complete	Klebsiella pneumoniae		gammaproteobacteria
MF612071	Klebsiella phage AltoGao	2017-08-29T00:00:00Z		Drulisvirus altogao	Drulisvirus	Autographiviridae	43012	complete	Klebsiella pneumoniae		gammaproteobacteria
MF285615	Klebsiella phage 2044-307w	2017-09-16T00:00:00Z		Przondovirus 2044307w	Przondovirus	Autographiviridae	40048	complete	Klebsiella pneumoniae		gammaproteobacteria
MG835568	Klebsiella phage SH-Kp 152410	2018-02-03T00:00:00Z		Przondovirus SHKp152410	Przondovirus	Autographiviridae	40945	complete	Klebsiella pneumoniae		gammaproteobacteria
MG972768	Klebsiella phage myPSH1235	2018-03-26T00:00:00Z		Drulisvirus myPSH1235	Drulisvirus	Autographiviridae	45135	complete	Klebsiella pneumoniae		gammaproteobacteria
MH172261	Klebsiella phage KP32_isolate 192	2018-05-30T00:00:00Z	192	Przondovirus KP32i192	Przondovirus	Autographiviridae	40635	complete	Klebsiella pneumoniae		gammaproteobacteria
MH172262	Klebsiella phage KP32_isolate 194	2018-05-30T00:00:00Z	194	Przondovirus KP32i194	Przondovirus	Autographiviridae	41161	complete	Klebsiella pneumoniae		gammaproteobacteria
MH172263	Klebsiella phage KP32_isolate 195	2018-05-30T00:00:00Z	195	Przondovirus KP32i195	Przondovirus	Autographiviridae	40540	complete	Klebsiella pneumoniae		gammaproteobacteria
MH172264	Klebsiella phage KP32_isolate 196	2018-05-30T00:00:00Z	196	Przondovirus KP32i196	Przondovirus	Autographiviridae	40337	complete	Klebsiella pneumoniae		gammaproteobacteria
KY450753	Klebsiella phage SH-Kp 152234	2018-06-06T00:00:00Z		Przondovirus SHKp152234	Przondovirus	Autographiviridae	40578	complete	Klebsiella pneumoniae		gammaproteobacteria
MH587638	Klebsiella phage vB_KpnP_IME321	2018-07-22T00:00:00Z		Przondovirus IME321	Przondovirus	Autographiviridae	39906	complete	Klebsiella pneumoniae		gammaproteobacteria
MK134560	Klebsiella phage kpssk3	2018-12-05T00:00:00Z		Przondovirus kpssk3	Przondovirus	Autographiviridae	40539	complete	Klebsiella pneumoniae		gammaproteobacteria
MK203841	Klebsiella phage Henu1	2019-01-08T00:00:00Z		Przondovirus henu1	Przondovirus	Autographiviridae	40352	complete	Klebsiella pneumoniae		gammaproteobacteria
MK380014	Klebsiella phage K1-ULIP33	2019-01-30T00:00:00Z		Klebsiella phage K1-ULIP33		Autographiviridae	44122	complete	Klebsiella pneumoniae		gammaproteobacteria
MK380015	Klebsiella phage Kund-ULIP47	2019-01-30T00:00:00Z		Klebsiella phage Kund-ULIP47	Przondovirus	Autographiviridae	41397	complete	Klebsiella pneumoniae		gammaproteobacteria
MK608335	Klebsiella phage Patroon	2019-04-02T00:00:00Z		Klebsiella phage Patroon	Teetrevirus	Autographiviridae	39442	complete	Klebsiella pneumoniae		gammaproteobacteria
MK618658	Klebsiella phage Pharr	2019-04-17T00:00:00Z		Przondovirus pharr	Przondovirus	Autographiviridae	40599	complete	Klebsiella pneumoniae		gammaproteobacteria
MK521905	Klebsiella phage vB_KpnP_FZ12	2019-05-04T00:00:00Z		Klebsiella phage vB_KpnP_FZ12	Przondovirus	Autographiviridae	39519	complete	Klebsiella pneumoniae		gammaproteobacteria
MK380016	Klebsiella phage Kund-ULIP54	2019-05-10T00:00:00Z		Klebsiella phage Kund-ULIP54	Przondovirus	Autographiviridae	41109	complete	Klebsiella pneumoniae		gammaproteobacteria
MK795385	Klebsiella phage IME304	2019-06-19T00:00:00Z		Przondovirus IME205	Przondovirus	Autographiviridae	40746	complete	Klebsiella pneumoniae		gammaproteobacteria
MN013074	Klebsiella phage vB_KpnP_Emp27	2019-08-25T00:00:00Z		Klebsiella phage vB_KpnP_Emp27	Teetrevirus	Autographiviridae	38603	complete	Klebsiella pneumoniae		gammaproteobacteria
MN013082	Klebsiella phage vB_KpnP_Sibilus	2019-08-25T00:00:00Z		Klebsiella phage vB_KpnP_Sibilus	Ningirsuvirus	Autographiviridae	40171	complete	Klebsiella pneumoniae		gammaproteobacteria
MN013085	Klebsiella phage vB_KpnP_NahiliMali	2019-08-25T00:00:00Z		Klebsiella phage vB_KpnP_NahiliMali	Ningirsuvirus	Autographiviridae	39556	complete	Klebsiella pneumoniae		gammaproteobacteria
MN101227	Klebsiella phage KPN3	2019-08-25T00:00:00Z		Klebsiella phage KPN3	Przondovirus	Autographiviridae	38503	complete	Klebsiella pneumoniae		gammaproteobacteria
MN176572	Klebsiella phage vB_KpnP_IME308	2019-09-23T00:00:00Z		Klebsiella phage vB_KpnP_IME308	Drulisvirus	Autographiviridae	43091	complete	Klebsiella pneumoniae		gammaproteobacteria
MN176573	Klebsiella phage vB_KpnP_IME337	2019-09-23T00:00:00Z		Klebsiella phage vB_KpnP_IME337	Drulisvirus	Autographiviridae	44266	complete	Klebsiella pneumoniae		gammaproteobacteria
MN176574	Klebsiella phage vB_KpnP_IME335	2019-09-23T00:00:00Z		Klebsiella phage vB_KpnP_IME335	Przondovirus	Autographiviridae	40361	complete	Klebsiella pneumoniae		gammaproteobacteria
MN380459	Klebsiella phage vB_KpnP_fHeKpn01	2019-10-09T00:00:00Z		Klebsiella phage vB_KpnP_fHeKpn01	Drulisvirus	Autographiviridae	43329	complete	Klebsiella pneumoniae		gammaproteobacteria
MN434093	Klebsiella phage AmPh_EK52	2019-10-28T00:00:00Z		Klebsiella phage AmPh_EK52	Przondovirus	Autographiviridae	40713	complete	Klebsiella pneumoniae		gammaproteobacteria
MN585130	Klebsiella phage vB_Kp168	2019-11-13T00:00:00Z		Przondovirus Kp1	Przondovirus	Autographiviridae	40114	complete	Klebsiella pneumoniae		gammaproteobacteria
MK135468	Klebsiella phage 1 TK-2018	2019-11-15T00:00:00Z		Klebsiella phage 1 TK-2018	Drulisvirus	Autographiviridae	43584	complete	Klebsiella pneumoniae		gammaproteobacteria
MN149903	Klebsiella phage 117	2019-11-18T00:00:00Z		Klebsiella phage 117	Przondovirus	Autographiviridae	41092	complete	Klebsiella pneumoniae		gammaproteobacteria
MN149904	Klebsiella phage 31	2019-11-18T00:00:00Z		Klebsiella phage 31	Teetrevirus	Autographiviridae	39600	complete	Klebsiella pneumoniae		gammaproteobacteria
MN794000	Klebsiella phage VLC1	2019-12-24T00:00:00Z		Klebsiella phage VLC1	Drulisvirus	Autographiviridae	43411	complete	Klebsiella pneumoniae		gammaproteobacteria
MN794001	Klebsiella phage VLC2	2019-12-24T00:00:00Z		Klebsiella phage VLC2	Drulisvirus	Autographiviridae	43784	complete	Klebsiella pneumoniae		gammaproteobacteria
MN794002	Klebsiella phage VLC3	2019-12-24T00:00:00Z		Klebsiella phage VLC3	Drulisvirus	Autographiviridae	43351	complete	Klebsiella pneumoniae		gammaproteobacteria
MN794003	Klebsiella phage VLC4	2019-12-24T00:00:00Z		Klebsiella phage VLC4	Drulisvirus	Autographiviridae	44656	complete	Klebsiella pneumoniae		gammaproteobacteria
MT090077	Klebsiella phage CX1	2020-03-25T00:00:00Z		Klebsiella phage CX1	Drulisvirus	Autographiviridae	45013	complete	Klebsiella pneumoniae		gammaproteobacteria
MT197175	Klebsiella phage VLC5	2020-04-14T00:00:00Z		Klebsiella phage VLC5	Drulisvirus	Autographiviridae	44932	complete	Klebsiella pneumoniae		gammaproteobacteria
MK693005	Klebsiella phage KPR2	2020-04-20T00:00:00Z		Klebsiella phage KPR2	Drulisvirus	Autographiviridae	44067	complete	Klebsiella pneumoniae		gammaproteobacteria
MT197176	Klebsiella phage VLC6	2020-05-06T00:00:00Z		Klebsiella phage VLC6	Drulisvirus	Autographiviridae	44294	complete	Klebsiella pneumoniae		gammaproteobacteria
MT360680	Klebsiella virus 2019KP1	2020-05-19T00:00:00Z		Klebsiella virus 2019KP1	Drulisvirus	Autographiviridae	43925	complete	Klebsiella pneumoniae		gammaproteobacteria
MN116494	Klebsiella phage vB_KpnP_Bp5	2020-06-01T00:00:00Z		Klebsiella phage vB_KpnP_Bp5	Drulisvirus	Autographiviridae	43872	complete	Klebsiella pneumoniae		gammaproteobacteria
MT425185	Klebsiella phage Kp_Pokalde_002	2020-06-03T00:00:00Z		Klebsiella phage Kp_Pokalde_002	Przondovirus	Autographiviridae	41816	complete	Klebsiella pneumoniae		gammaproteobacteria
MT542697	Klebsiella phage P509	2020-07-01T00:00:00Z		Klebsiella phage P509	Przondovirus	Autographiviridae	40954	complete	Klebsiella pneumoniae		gammaproteobacteria
MT682065	Klebsiella virus KpV2883	2020-08-03T00:00:00Z		Klebsiella virus KpV2883	Drulisvirus	Autographiviridae	43508	complete	Klebsiella pneumoniae		gammaproteobacteria
MT559526	Klebsiella phage vB_KpnP_cmc20191	2020-08-30T00:00:00Z		Klebsiella phage vB_KpnP_cmc20191	Drulisvirus	Autographiviridae	44066	complete	Klebsiella pneumoniae		gammaproteobacteria
MT559527	Klebsiella phage vB_KpnP_cmc20192	2020-08-30T00:00:00Z		Klebsiella phage vB_KpnP_cmc20192	Drulisvirus	Autographiviridae	44314	complete	Klebsiella pneumoniae		gammaproteobacteria
MT813140	Klebsiella phage NL_ZS_1	2020-09-08T00:00:00Z		Klebsiella phage NL_ZS_1	Przondovirus	Autographiviridae	40428	complete	Klebsiella pneumoniae		gammaproteobacteria
MT813141	Klebsiella phage NL_ZS_2	2020-09-08T00:00:00Z		Przondovirus SHKp152234	Przondovirus	Autographiviridae	40222	complete	Klebsiella pneumoniae		gammaproteobacteria
MT813142	Klebsiella phage NL_ZS_3	2020-09-08T00:00:00Z		Klebsiella phage NL_ZS_3	Teetrevirus	Autographiviridae	38741	complete	Klebsiella pneumoniae		gammaproteobacteria
MT939252	Klebsiella phage vB_KpnP_Dlv622	2020-10-13T00:00:00Z		Klebsiella phage vB_KpnP_Dlv622	Drulisvirus	Autographiviridae	44687	complete	Klebsiella pneumoniae		gammaproteobacteria
MW042787	Klebsiella phage 066013	2020-11-04T00:00:00Z		Klebsiella phage 066013	Przondovirus	Autographiviridae	40967	complete	Klebsiella pneumoniae		gammaproteobacteria
MW042788	Klebsiella phage 066015	2020-11-04T00:00:00Z		Klebsiella phage 066015	Przondovirus	Autographiviridae	40967	complete	Klebsiella pneumoniae		gammaproteobacteria
MW042789	Klebsiella phage 066019	2020-11-04T00:00:00Z		Klebsiella phage 066019	Przondovirus	Autographiviridae	40606	complete	Klebsiella pneumoniae		gammaproteobacteria
MW042790	Klebsiella phage 066022	2020-11-04T00:00:00Z		Klebsiella phage 066022	Przondovirus	Autographiviridae	40243	complete	Klebsiella pneumoniae		gammaproteobacteria
MW042791	Klebsiella phage 066023	2020-11-04T00:00:00Z		Klebsiella phage 066023	Przondovirus	Autographiviridae	40516	complete	Klebsiella pneumoniae		gammaproteobacteria
MW042792	Klebsiella phage 066024	2020-11-04T00:00:00Z		Przondovirus Kp1	Przondovirus	Autographiviridae	40770	complete	Klebsiella pneumoniae		gammaproteobacteria
MW042793	Klebsiella phage 066025	2020-11-04T00:00:00Z		Klebsiella phage 066025	Przondovirus	Autographiviridae	40243	complete	Klebsiella pneumoniae		gammaproteobacteria
MW042794	Klebsiella phage 066026	2020-11-04T00:00:00Z		Klebsiella phage 066026	Przondovirus	Autographiviridae	40243	complete	Klebsiella pneumoniae		gammaproteobacteria
MW042795	Klebsiella phage 066027	2020-11-04T00:00:00Z		Klebsiella phage 066027	Przondovirus	Autographiviridae	40526	complete	Klebsiella pneumoniae		gammaproteobacteria
MW042796	Klebsiella phage 066028	2020-11-04T00:00:00Z		Klebsiella phage 066028	Przondovirus	Autographiviridae	40605	complete	Klebsiella pneumoniae		gammaproteobacteria
MW042797	Klebsiella phage 066031	2020-11-04T00:00:00Z		Klebsiella phage 066031	Przondovirus	Autographiviridae	40243	complete	Klebsiella pneumoniae		gammaproteobacteria
MW042798	Klebsiella phage 066032	2020-11-04T00:00:00Z		Klebsiella phage 066032	Przondovirus	Autographiviridae	40605	complete	Klebsiella pneumoniae		gammaproteobacteria
MW042799	Klebsiella phage 066036	2020-11-04T00:00:00Z		Klebsiella phage 066036	Przondovirus	Autographiviridae	40243	complete	Klebsiella pneumoniae		gammaproteobacteria
MW042800	Klebsiella phage 066037	2020-11-04T00:00:00Z		Klebsiella phage 066037	Przondovirus	Autographiviridae	40174	complete	Klebsiella pneumoniae		gammaproteobacteria
MW042801	Klebsiella phage 066038	2020-11-04T00:00:00Z		Klebsiella phage 066038	Przondovirus	Autographiviridae	40243	complete	Klebsiella pneumoniae		gammaproteobacteria
MW042803	Klebsiella phage 066041	2020-11-04T00:00:00Z		Klebsiella phage 066041	Przondovirus	Autographiviridae	40613	complete	Klebsiella pneumoniae		gammaproteobacteria
MW042804	Klebsiella phage 066042	2020-11-04T00:00:00Z		Klebsiella phage 066042	Przondovirus	Autographiviridae	39833	complete	Klebsiella pneumoniae		gammaproteobacteria
MW042805	Klebsiella phage 066045	2020-11-04T00:00:00Z		Klebsiella phage 066045	Przondovirus	Autographiviridae	39865	complete	Klebsiella pneumoniae		gammaproteobacteria
MW042806	Klebsiella phage 066046	2020-11-04T00:00:00Z		Klebsiella phage 066046	Przondovirus	Autographiviridae	39887	complete	Klebsiella pneumoniae		gammaproteobacteria
MW042807	Klebsiella phage 066053	2020-11-04T00:00:00Z		Klebsiella phage 066053	Przondovirus	Autographiviridae	40185	complete	Klebsiella pneumoniae		gammaproteobacteria
MW042808	Klebsiella phage 066056	2020-11-04T00:00:00Z		Klebsiella phage 066056	Przondovirus	Autographiviridae	40952	complete	Klebsiella pneumoniae		gammaproteobacteria
MW042809	Klebsiella phage 066058	2020-11-04T00:00:00Z		Klebsiella phage 066058	Przondovirus	Autographiviridae	40522	complete	Klebsiella pneumoniae		gammaproteobacteria
MW042810	Klebsiella phage 066059	2020-11-04T00:00:00Z		Klebsiella phage 066059	Przondovirus	Autographiviridae	40523	complete	Klebsiella pneumoniae		gammaproteobacteria
MW042811	Klebsiella phage 066121	2020-11-04T00:00:00Z		Klebsiella phage 066121	Przondovirus	Autographiviridae	40243	complete	Klebsiella pneumoniae		gammaproteobacteria
MW042812	Klebsiella phage 066134	2020-11-04T00:00:00Z		Klebsiella phage 066134	Przondovirus	Autographiviridae	40243	complete	Klebsiella pneumoniae		gammaproteobacteria
MT701589	Klebsiella phage Pone	2020-11-15T00:00:00Z		Klebsiella phage Pone	Drulisvirus	Autographiviridae	44346	complete	Klebsiella pneumoniae		gammaproteobacteria
MT966872	Klebsiella phage P510	2021-01-15T00:00:00Z		Klebsiella phage P510	Przondovirus	Autographiviridae	39383	complete	Klebsiella pneumoniae		gammaproteobacteria
MT966873	Klebsiella phage P560	2021-01-15T00:00:00Z		Klebsiella phage P560	Przondovirus	Autographiviridae	40562	complete	Klebsiella pneumoniae		gammaproteobacteria
MW394389	Klebsiella phage vB_KpP_FBKp16	2021-01-27T00:00:00Z		Klebsiella phage vB_KpP_FBKp16		Autographiviridae	44010	complete	Klebsiella pneumoniae		gammaproteobacteria
MW600722	Klebsiella phage KPP-5	2021-03-08T00:00:00Z		Klebsiella phage KPP-5	Teetrevirus	Autographiviridae	38245	complete	Klebsiella pneumoniae		gammaproteobacteria
MW296877	Klebsiella phage Kpn-11mx	2021-06-01T00:00:00Z		Klebsiella phage Kpn-11mx	Teetrevirus	Autographiviridae	38774	complete	Klebsiella pneumoniae		gammaproteobacteria
MW590329	Klebsiella phage Kp_Pokalde_001	2021-06-22T00:00:00Z		Klebsiella phage Kp_Pokalde_001	Drulisvirus	Autographiviridae	44535	complete	Klebsiella pneumoniae		gammaproteobacteria
MZ359670	Klebsiella phage 066044	2021-06-29T00:00:00Z		Klebsiella phage 066044	Teetrevirus	Autographiviridae	38704	complete	Klebsiella pneumoniae		gammaproteobacteria
MZ398244	Klebsiella phage IME184	2021-08-04T00:00:00Z		Klebsiella phage IME184		Autographiviridae	44598	complete	Klebsiella pneumoniae		gammaproteobacteria
MZ398245	Klebsiella phage IME183	2021-08-04T00:00:00Z		Klebsiella phage IME183	Przondovirus	Autographiviridae	41384	complete	Klebsiella pneumoniae		gammaproteobacteria
MZ428229	Klebsiella phage vB_KpnP-VAC1	2021-08-28T00:00:00Z		Klebsiella phage vB_KpnP-VAC1	Teetrevirus	Autographiviridae	39371	complete	Klebsiella pneumoniae		gammaproteobacteria
OK149215	Klebsiella phage vB_KpnP_IME305	2021-10-17T00:00:00Z		Klebsiella phage vB_KpnP_IME305	Teetrevirus	Autographiviridae	38641	complete	Klebsiella pneumoniae		gammaproteobacteria
MZ571832	Klebsiella phage vB_KpnP-VAC71	2021-11-17T00:00:00Z		Klebsiella phage vB_KpnP-VAC71	Przondovirus	Autographiviridae	40388	complete	Klebsiella pneumoniae		gammaproteobacteria
OK138556	Klebsiella phage vB_Kp_IME531	2021-11-17T00:00:00Z		Klebsiella phage vB_Kp_IME531	Przondovirus	Autographiviridae	40314	complete	Klebsiella pneumoniae		gammaproteobacteria
MZ571827	Klebsiella phage vB_KpnM-VAC25	2021-11-22T00:00:00Z		Klebsiella phage vB_KpnM-VAC25	Drulisvirus	Autographiviridae	43777	complete	Klebsiella pneumoniae		gammaproteobacteria
OK562429	Klebsiella phage P929	2021-11-28T00:00:00Z		Klebsiella phage P929	Drulisvirus	Autographiviridae	44764	complete	Klebsiella pneumoniae		gammaproteobacteria
OK583892	Klebsiella phage KPPK108.1	2021-11-28T00:00:00Z		Klebsiella phage KPPK108.1	Drulisvirus	Autographiviridae	43755	complete	Klebsiella pneumoniae		gammaproteobacteria
OK625527	Klebsiella phage vB_KpnP_ZK1	2021-11-28T00:00:00Z		Klebsiella phage vB_KpnP_ZK1		Autographiviridae	45839	complete	Klebsiella pneumoniae		gammaproteobacteria
OL409034	Klebsiella phage vB_KpnP_ZK2	2021-12-14T00:00:00Z		Klebsiella phage vB_KpnP_ZK2	Przondovirus	Autographiviridae	40946	complete	Klebsiella pneumoniae		gammaproteobacteria
OL691920	Klebsiella phage vB8388	2022-01-03T00:00:00Z		Klebsiella phage vB8388	Teetrevirus	Autographiviridae	39750	complete	Klebsiella pneumoniae		gammaproteobacteria
MZ634338	Klebsiella phage PWKp1	2022-01-23T00:00:00Z		Klebsiella phage PWKp1	Drulisvirus	Autographiviridae	44602	complete	Klebsiella pneumoniae		gammaproteobacteria
MZ634339	Klebsiella phage PWKp2	2022-01-23T00:00:00Z		Klebsiella phage PWKp2	Drulisvirus	Autographiviridae	44612	complete	Klebsiella pneumoniae		gammaproteobacteria
MZ634340	Klebsiella phage PWKp3	2022-01-23T00:00:00Z		Klebsiella phage PWKp3	Drulisvirus	Autographiviridae	44626	complete	Klebsiella pneumoniae		gammaproteobacteria
MZ634342	Klebsiella phage PWKp7	2022-01-23T00:00:00Z		Klebsiella phage PWKp7	Drulisvirus	Autographiviridae	44892	complete	Klebsiella pneumoniae		gammaproteobacteria
MZ634343	Klebsiella phage PWKp9B	2022-01-23T00:00:00Z		Klebsiella phage PWKp9B	Drulisvirus	Autographiviridae	44881	complete	Klebsiella pneumoniae		gammaproteobacteria
MZ602146	Klebsiella phage vB_KpnP_NER40	2022-02-15T00:00:00Z		Klebsiella phage vB_KpnP_NER40	Drulisvirus	Autographiviridae	42674	complete	Klebsiella pneumoniae		gammaproteobacteria
OL799328	Klebsiella phage IME264	2022-03-09T00:00:00Z		Klebsiella phage IME264	Przondovirus	Autographiviridae	40671	complete	Klebsiella pneumoniae		gammaproteobacteria
OM194188	Klebsiella phage Shaphc-168R	2022-03-09T00:00:00Z		Klebsiella phage Shaphc-168R	Przondovirus	Autographiviridae	40699	complete	Klebsiella pneumoniae		gammaproteobacteria
OM194189	Klebsiella phage Shaphc-9226R	2022-03-09T00:00:00Z		Klebsiella phage Shaphc-9226R	Przondovirus	Autographiviridae	40386	complete	Klebsiella pneumoniae		gammaproteobacteria
OM194190	Klebsiella phage 1209	2022-03-09T00:00:00Z		Klebsiella phage 1209	Przondovirus	Autographiviridae	40222	complete	Klebsiella pneumoniae		gammaproteobacteria
ON132389	Klebsiella phage P1010	2022-05-07T00:00:00Z		Klebsiella phage P1010	Drulisvirus	Autographiviridae	44270	complete	Klebsiella pneumoniae		gammaproteobacteria
ON146449	Klebsiella phage FK1979	2022-05-09T00:00:00Z		Klebsiella phage FK1979	Drulisvirus	Autographiviridae	43644	complete	Klebsiella pneumoniae		gammaproteobacteria
OL362278	Klebsiella phage 6993	2022-05-27T00:00:00Z		Klebsiella phage 6993	Drulisvirus	Autographiviridae	44351	complete	Klebsiella pneumoniae		gammaproteobacteria
OL362279	Klebsiella phage 6995	2022-05-27T00:00:00Z		Klebsiella phage 6995	Drulisvirus	Autographiviridae	42528	complete	Klebsiella pneumoniae		gammaproteobacteria
ON571554	Klebsiella phage JB48	2022-07-23T00:00:00Z		Klebsiella phage JB48	Przondovirus	Autographiviridae	41361	complete	Klebsiella pneumoniae		gammaproteobacteria
ON165415	Klebsiella phage JKP2	2022-08-01T00:00:00Z		Klebsiella phage JKP2	Drulisvirus	Autographiviridae	43211	complete	Klebsiella pneumoniae		gammaproteobacteria
ON880501	Klebsiella phage vB_KpnP1	2022-08-01T00:00:00Z		Klebsiella phage vB_KpnP1	Przondovirus	Autographiviridae	40352	complete	Klebsiella pneumoniae		gammaproteobacteria
OP079918	Klebsiella phage KPN7	2022-08-24T00:00:00Z		Klebsiella phage KPN7		Autographiviridae	44391	complete	Klebsiella pneumoniae		gammaproteobacteria
ON602723	Klebsiella phage VLCpiA1p	2022-09-06T00:00:00Z		Klebsiella phage VLCpiA1p	Drulisvirus	Autographiviridae	44473	complete	Klebsiella pneumoniae		gammaproteobacteria
ON602724	Klebsiella phage VLCpiA1o	2022-09-06T00:00:00Z		Klebsiella phage VLCpiA1o	Drulisvirus	Autographiviridae	42793	complete	Klebsiella pneumoniae		gammaproteobacteria
ON602725	Klebsiella phage VLCpiA1r	2022-09-06T00:00:00Z		Klebsiella phage VLCpiA1r	Drulisvirus	Autographiviridae	43546	complete	Klebsiella pneumoniae		gammaproteobacteria
ON602726	Klebsiella phage VLCpiA1q	2022-09-06T00:00:00Z		Klebsiella phage VLCpiA1q	Drulisvirus	Autographiviridae	44945	complete	Klebsiella pneumoniae		gammaproteobacteria
ON602727	Klebsiella phage VLCpiA1m	2022-09-06T00:00:00Z		Klebsiella phage VLCpiA1m	Drulisvirus	Autographiviridae	43756	complete	Klebsiella pneumoniae		gammaproteobacteria
ON602728	Klebsiella phage VLCpiA1n	2022-09-06T00:00:00Z		Klebsiella phage VLCpiA1n	Drulisvirus	Autographiviridae	43439	complete	Klebsiella pneumoniae		gammaproteobacteria
ON602732	Klebsiella phage VLCpiA1a	2022-09-06T00:00:00Z		Klebsiella phage VLCpiA1a	Drulisvirus	Autographiviridae	43524	complete	Klebsiella pneumoniae		gammaproteobacteria
ON602733	Klebsiella phage VLCpiA3a	2022-09-06T00:00:00Z		Klebsiella phage VLCpiA3a	Przondovirus	Autographiviridae	40318	complete	Klebsiella pneumoniae		gammaproteobacteria
ON602739	Klebsiella phage VLCpiA1k	2022-09-06T00:00:00Z		Klebsiella phage VLCpiA1k	Drulisvirus	Autographiviridae	43278	complete	Klebsiella pneumoniae		gammaproteobacteria
ON602740	Klebsiella phage VLCpiA1l	2022-09-06T00:00:00Z		Klebsiella phage VLCpiA1l	Drulisvirus	Autographiviridae	43408	complete	Klebsiella pneumoniae		gammaproteobacteria
ON602742	Klebsiella phage VLCpiA3b	2022-09-06T00:00:00Z		Klebsiella phage VLCpiA3b	Przondovirus	Autographiviridae	40231	complete	Klebsiella pneumoniae		gammaproteobacteria
ON602743	Klebsiella phage VLCpiA1h	2022-09-06T00:00:00Z		Klebsiella phage VLCpiA1h	Drulisvirus	Autographiviridae	43535	complete	Klebsiella pneumoniae		gammaproteobacteria
ON602748	Klebsiella phage VLCpiA1c	2022-09-06T00:00:00Z		Klebsiella phage VLCpiA1c	Drulisvirus	Autographiviridae	42923	complete	Klebsiella pneumoniae		gammaproteobacteria
ON602752	Klebsiella phage VLCpiA1b	2022-09-06T00:00:00Z		Klebsiella phage VLCpiA1b	Drulisvirus	Autographiviridae	44598	complete	Klebsiella pneumoniae		gammaproteobacteria
ON602753	Klebsiella phage VLCpiA3d	2022-09-06T00:00:00Z		Klebsiella phage VLCpiA3d	Przondovirus	Autographiviridae	40499	complete	Klebsiella pneumoniae		gammaproteobacteria
ON602754	Klebsiella phage VLCpiA1j	2022-09-06T00:00:00Z		Klebsiella phage VLCpiA1j	Drulisvirus	Autographiviridae	44163	complete	Klebsiella pneumoniae		gammaproteobacteria
ON602755	Klebsiella phage VLCpiA3c	2022-09-06T00:00:00Z		Klebsiella phage VLCpiA3c	Przondovirus	Autographiviridae	40260	complete	Klebsiella pneumoniae		gammaproteobacteria
ON602756	Klebsiella phage VLCpiA1f	2022-09-06T00:00:00Z		Klebsiella phage VLCpiA1f	Drulisvirus	Autographiviridae	43175	complete	Klebsiella pneumoniae		gammaproteobacteria
ON602757	Klebsiella phage VLCpiA1e	2022-09-06T00:00:00Z		Klebsiella phage VLCpiA1e	Drulisvirus	Autographiviridae	43867	complete	Klebsiella pneumoniae		gammaproteobacteria
ON602761	Klebsiella phage VLCpiA1g	2022-09-06T00:00:00Z		Klebsiella phage VLCpiA1g	Drulisvirus	Autographiviridae	44132	complete	Klebsiella pneumoniae		gammaproteobacteria
ON602762	Klebsiella phage VLCpiA1d	2022-09-06T00:00:00Z		Klebsiella phage VLCpiA1d	Drulisvirus	Autographiviridae	42774	complete	Klebsiella pneumoniae		gammaproteobacteria
ON602763	Klebsiella phage VLCpiA2a	2022-09-06T00:00:00Z		Klebsiella phage VLCpiA2a		Autographiviridae	45098	complete	Klebsiella pneumoniae		gammaproteobacteria
ON602765	Klebsiella phage VLCpiA2b	2022-09-06T00:00:00Z		Klebsiella phage VLCpiA2b		Autographiviridae	45221	complete	Klebsiella pneumoniae		gammaproteobacteria
ON602767	Klebsiella phage VLCpiA1i	2022-09-06T00:00:00Z		Klebsiella phage VLCpiA1i	Drulisvirus	Autographiviridae	43855	complete	Klebsiella pneumoniae		gammaproteobacteria
ON809559	Klebsiella phage pKp11	2022-09-06T00:00:00Z		Klebsiella phage pKp11	Drulisvirus	Autographiviridae	43974	complete	Klebsiella pneumoniae		gammaproteobacteria
OP045496	Klebsiella phage 150004	2022-09-26T00:00:00Z		Klebsiella phage 150004	Przondovirus	Autographiviridae	41643	complete	Klebsiella pneumoniae		gammaproteobacteria
OL362281	Klebsiella phage 6996	2022-10-01T00:00:00Z		Klebsiella phage 6996	Teetrevirus	Autographiviridae	39374	complete	Klebsiella pneumoniae		gammaproteobacteria
OL362282	Klebsiella phage 6998	2022-10-01T00:00:00Z		Klebsiella phage 6998	Teetrevirus	Autographiviridae	38772	complete	Klebsiella pneumoniae		gammaproteobacteria
OL362283	Klebsiella phage 69101	2022-10-01T00:00:00Z		Klebsiella phage 69101	Teetrevirus	Autographiviridae	38771	complete	Klebsiella pneumoniae		gammaproteobacteria
OP256047	Klebsiella phage BUCT-3589	2022-10-08T00:00:00Z		Klebsiella phage BUCT-3589	Przondovirus	Autographiviridae	40757	complete	Klebsiella pneumoniae		gammaproteobacteria
OP103917	Klebsiella phage 150007	2022-10-16T00:00:00Z		Klebsiella phage 150007	Przondovirus	Autographiviridae	42064	complete	Klebsiella pneumoniae		gammaproteobacteria
OP103918	Klebsiella phage 150009	2022-10-16T00:00:00Z		Klebsiella phage 150009	Przondovirus	Autographiviridae	41216	complete	Klebsiella pneumoniae		gammaproteobacteria
OP103919	Klebsiella phage 150015	2022-10-16T00:00:00Z		Klebsiella phage 150015	Przondovirus	Autographiviridae	40798	complete	Klebsiella pneumoniae		gammaproteobacteria
OP103920	Klebsiella phage 150016	2022-10-16T00:00:00Z		Klebsiella phage 150016	Przondovirus	Autographiviridae	41215	complete	Klebsiella pneumoniae		gammaproteobacteria
OP103921	Klebsiella phage 150021	2022-10-16T00:00:00Z		Klebsiella phage 150021	Przondovirus	Autographiviridae	41658	complete	Klebsiella pneumoniae		gammaproteobacteria
OP103922	Klebsiella phage 150031	2022-10-16T00:00:00Z		Klebsiella phage 150031	Przondovirus	Autographiviridae	41374	complete	Klebsiella pneumoniae		gammaproteobacteria
OP103923	Klebsiella phage 150034	2022-10-16T00:00:00Z		Klebsiella phage 150034	Przondovirus	Autographiviridae	41374	complete	Klebsiella pneumoniae		gammaproteobacteria
OP114731	Klebsiella phage SKP1	2022-10-19T00:00:00Z		Klebsiella phage SKP1	Drulisvirus	Autographiviridae	44006	complete	Klebsiella pneumoniae		gammaproteobacteria
OP617747	Klebsiella phage KP13MC5-2	2022-10-25T00:00:00Z		Klebsiella phage KP13MC5-2	Teetrevirus	Autographiviridae	39447	complete	Klebsiella pneumoniae		gammaproteobacteria
OP013026	Klebsiella phage NK20	2022-10-26T00:00:00Z		Klebsiella phage NK20	Przondovirus	Autographiviridae	39651	complete	Klebsiella pneumoniae		gammaproteobacteria
OK583893	Klebsiella phage KPPK108.2	2022-11-20T00:00:00Z		Klebsiella phage KPPK108.2	Drulisvirus	Autographiviridae	43834	complete	Klebsiella pneumoniae		gammaproteobacteria
OP413828	Klebsiella phage pKP-M186-2.1	2022-11-20T00:00:00Z		Klebsiella phage pKP-M186-2.1		Autographiviridae	42894	complete	Klebsiella pneumoniae	feces	gammaproteobacteria
OP413829	Klebsiella phage pKP-M186-2.2	2022-11-20T00:00:00Z		Klebsiella phage pKP-M186-2.2	Drulisvirus	Autographiviridae	44728	complete	Klebsiella pneumoniae		gammaproteobacteria
OP413830	Klebsiella phage pKV-BS375-3.1	2022-11-20T00:00:00Z		Klebsiella phage pKV-BS375-3.1		Autographiviridae	45617	complete	Klebsiella pneumoniae		gammaproteobacteria
ON755175	Klebsiella phage KXP	2022-11-27T00:00:00Z		Klebsiella phage KXP	Drulisvirus	Autographiviridae	42946	complete	Klebsiella pneumoniae		gammaproteobacteria
ON755176	Klebsiella phage KYP	2022-11-27T00:00:00Z		Klebsiella phage KYP		Autographiviridae	43195	complete	Klebsiella pneumoniae		gammaproteobacteria
OP620754	Klebsiella phage vB_KpnP_K2044-HW	2022-11-27T00:00:00Z		Klebsiella phage vB_KpnP_K2044-HW	Przondovirus	Autographiviridae	40115	complete	Klebsiella pneumoniae		gammaproteobacteria
OP620755	Klebsiella phage vB_KpnP_K2044-EW	2022-11-27T00:00:00Z		Klebsiella phage vB_KpnP_K2044-EW	Przondovirus	Autographiviridae	40254	complete	Klebsiella pneumoniae		gammaproteobacteria
OP620756	Klebsiella phage vB_KpnP_K2044-302	2022-11-27T00:00:00Z		Klebsiella phage vB_KpnP_K2044-302	Przondovirus	Autographiviridae	39372	complete	Klebsiella pneumoniae		gammaproteobacteria
OP852425	Klebsiella phage BUCT631	2022-12-13T00:00:00Z		Klebsiella phage BUCT631	Drulisvirus	Autographiviridae	44812	complete	Klebsiella pneumoniae		gammaproteobacteria
OP970825	Klebsiella phage Kp_GWPB35	2022-12-26T00:00:00Z		Klebsiella phage Kp_GWPB35	Przondovirus	Autographiviridae	40910	complete	Klebsiella pneumoniae		gammaproteobacteria
OP970826	Klebsiella phage Kp_GWPA139	2022-12-26T00:00:00Z		Klebsiella phage Kp_GWPA139	Przondovirus	Autographiviridae	40976	complete	Klebsiella pneumoniae		gammaproteobacteria
ON148528	Klebsiella phage Kp11	2022-05-02T00:00:00Z		Klebsiella phage Kp11	Przondovirus	Autographiviridae	39935	complete	Klebsiella pneumoniae ATCC 43816		gammaproteobacteria
ON148527	Klebsiella phage Kp7	2022-05-17T00:00:00Z		Klebsiella phage Kp7		Autographiviridae	45997	complete	Klebsiella pneumoniae ATCC 43816		gammaproteobacteria
ON148529	Klebsiella phage Kp9	2022-05-17T00:00:00Z		Klebsiella phage Kp9	Przondovirus	Autographiviridae	40337	complete	Klebsiella pneumoniae ATCC 43816		gammaproteobacteria
KM576124	Klebsiella phage phiBO1E	2017-04-03T00:00:00Z		Drulisvirus BO1E	Drulisvirus	Autographiviridae	43865	complete	Klebsiella pneumoniae subsp. pneumoniae KKBO-1		gammaproteobacteria
LC413193	Klebsiella phage KN1-1	2018-12-18T00:00:00Z		Przondovirus KN11	Przondovirus	Autographiviridae	40236	complete	Klebsiella sp.		gammaproteobacteria
LC413194	Klebsiella phage KN3-1	2018-12-18T00:00:00Z		Przondovirus KN31	Przondovirus	Autographiviridae	41059	complete	Klebsiella sp.		gammaproteobacteria
LC413195	Klebsiella phage KN4-1	2018-12-18T00:00:00Z		Przondovirus KN41	Przondovirus	Autographiviridae	41219	complete	Klebsiella sp.		gammaproteobacteria
OL474125	Klebsiella phage BUCT86	2021-12-11T00:00:00Z		Klebsiella phage BUCT86	Drulisvirus	Autographiviridae	44542	complete	Klebsiella sp.		gammaproteobacteria
OP441381	Klebsiella phage vB_KpP_FBKp18	2022-11-30T00:00:00Z		Klebsiella phage vB_KpP_FBKp18	Drulisvirus	Autographiviridae	43592	complete	Klebsiella sp.		gammaproteobacteria
EU734173	Klebsiella phage K11	2008-07-02T00:00:00Z		Przondovirus K11	Przondovirus	Autographiviridae	41181	complete	Klebsiella sp. 390		gammaproteobacteria
OL744215	Klebsiella phage vB_KvaP_F4M1D	2022-09-06T00:00:00Z		Klebsiella phage vB_KvaP_F4M1D		Autographiviridae	45969	complete	Klebsiella variicola		gammaproteobacteria
OL744218	Klebsiella phage vB_KvaP_F5M1D	2022-09-06T00:00:00Z		Klebsiella phage vB_KvaP_F5M1D		Autographiviridae	45703	complete	Klebsiella variicola		gammaproteobacteria
FJ194439	Kluyvera phage Kvp1	2008-11-11T00:00:00Z		Berlinvirus Kvp1	Berlinvirus	Autographiviridae	39472	complete	Kluyvera		gammaproteobacteria
MW250275	Kosakonia virus Kc261	2021-07-28T00:00:00Z		Kosakonia virus Kc261	Bonnellvirus	Autographiviridae	42432	complete	Kosakonia cowanii		gammaproteobacteria
MW250276	Kosakonia virus Kc318	2021-07-28T00:00:00Z		Kosakonia virus Kc318	Cronosvirus	Autographiviridae	41938	complete	Kosakonia cowanii		gammaproteobacteria
MW258709	Kosakonia phage Kc166A	2021-07-28T00:00:00Z		Kosakonia phage Kc166A	Kayfunavirus	Autographiviridae	41374	complete	Kosakonia cowanii		gammaproteobacteria
MF285616	Leclercia phage 10164-302	2017-09-18T00:00:00Z		Teetrevirus tv10164302	Teetrevirus	Autographiviridae	39064	complete	Leclercia adecarboxylata		gammaproteobacteria
MF285617	Leclercia phage 10164RH	2017-09-18T00:00:00Z		Teetrevirus tv10164302	Teetrevirus	Autographiviridae	39300	complete	Leclercia adecarboxylata		gammaproteobacteria
KM370384	Lelliottia phage phD2B	2014-09-09T00:00:00Z		Tuodvirus phD2B	Tuodvirus	Autographiviridae	44366	complete	Lelliottia sp. GL2		gammaproteobacteria
KY626176	Marinomonas phage CPP1m	2017-04-14T00:00:00Z		Murciavirus CPP1m	Murciavirus	Autographiviridae	44245	complete	Marinomonas mediterranea		gammaproteobacteria
KY626177	Marinomonas phage CPG1g	2017-04-14T00:00:00Z		Murciavirus CPP1m	Murciavirus	Autographiviridae	44244	complete	Marinomonas mediterranea		gammaproteobacteria
MF481197	Marinomonas phage CB5A	2017-08-06T00:00:00Z		Murciavirus CB5A	Murciavirus	Autographiviridae	45385	complete	Marinomonas sp.		gammaproteobacteria
KM199771	Mesorhizobium phage vB_MloP_Lo5R7ANS	2014-08-26T00:00:00Z		Pairvirus Lo5R7ANS	Pairvirus	Autographiviridae	45718	complete	Mesorhizobium loti		alphaproteobacteria
EU652770	Morganella phage MmP1	2008-07-23T00:00:00Z		Minipunavirus MmP1	Minipunavirus	Autographiviridae	38457	complete	Morganella morganii		gammaproteobacteria
OK499982	Morganella phage vB_MmoP_Lilpapawes	2021-12-15T00:00:00Z		Morganella phage vB_MmoP_Lilpapawes	Minipunavirus	Autographiviridae	39168	complete	Morganella morganii		gammaproteobacteria
KX078568	Morganella phage vB_MmoP_MP2	2016-06-22T00:00:00Z		Minipunavirus MP2	Minipunavirus	Autographiviridae	39616	complete	Morganella sp. (in: enterobacteria)		gammaproteobacteria
FR687252	Pantoea phage LIMElight	2010-10-01T00:00:00Z		Limelightvirus limelight	Limelightvirus	Autographiviridae	44546	complete	Pantoea agglomerans		gammaproteobacteria
FR751545	Pantoea phage LIMEzero	2011-05-12T00:00:00Z		Waewaevirus limezero	Waewaevirus	Autographiviridae	43032	complete	Pantoea agglomerans		gammaproteobacteria
MN450150	Pantoea phage vB_PagP-SK1	2019-10-27T00:00:00Z		Pantoea phage vB_PagP-SK1	Elunavirus	Autographiviridae	39938	complete	Pantoea agglomerans		gammaproteobacteria
OK570184	Pantoea phage Nifs112	2022-01-25T00:00:00Z		Pantoea phage Nifs112	Eracentumvirus	Autographiviridae	46202	complete	Pantoea agglomerans		gammaproteobacteria
OK570185	Pantoea phage Nufs112	2022-01-25T00:00:00Z		Pantoea phage Nufs112		Autographiviridae	45951	complete	Pantoea agglomerans		gammaproteobacteria
OL744209	Pantoea phage vB_PdeP_F1M1C	2022-09-06T00:00:00Z		Pantoea phage vB_PdeP_F1M1C	Teetrevirus	Autographiviridae	38645	complete	Pantoea deleyi		gammaproteobacteria
OL744212	Pantoea phage vB_PdeP_F2M1C	2022-09-06T00:00:00Z		Pantoea phage vB_PdeP_F2M1C	Teetrevirus	Autographiviridae	39424	complete	Pantoea deleyi		gammaproteobacteria
OL744217	Pantoea phage vB_PdeP_F5M1C	2022-09-06T00:00:00Z		Pantoea phage vB_PdeP_F5M1C	Teetrevirus	Autographiviridae	36790	complete	Pantoea deleyi		gammaproteobacteria
MF034659	Pasteurella phage vB_PmuP_PHB02	2017-06-07T00:00:00Z		Wuhanvirus PHB02	Wuhanvirus	Autographiviridae	38670	complete	Pasteurella multocida		gammaproteobacteria
MF166859	Pasteurella phage PHB01	2017-07-01T00:00:00Z		Wuhanvirus PHB01	Wuhanvirus	Autographiviridae	37287	complete	Pasteurella multocida		gammaproteobacteria
MT902335	Pasteurella phage vB_PmuP_Pa7	2020-09-02T00:00:00Z		Wuhanvirus PHB02	Wuhanvirus	Autographiviridae	37402	complete	Pasteurella multocida		gammaproteobacteria
MZ995503	Pasteurella phage vB_PmuP_PS07	2022-01-17T00:00:00Z		Pasteurella phage vB_PmuP_PS07	Wuhanvirus	Autographiviridae	38038	complete	Pasteurella multocida		gammaproteobacteria
MZ995506	Pasteurella phage vB_PmuP_PS30	2022-01-17T00:00:00Z		Pasteurella phage vB_PmuP_PS30	Wuhanvirus	Autographiviridae	38176	complete	Pasteurella multocida		gammaproteobacteria
JQ837901	Pectobacterium phage PP1	2012-08-08T00:00:00Z		Axomammavirus PP1	Axomammavirus	Autographiviridae	44400	complete	Pectobacterium		gammaproteobacteria
LC216347	Pectobacterium phage PPWS4	2017-08-29T00:00:00Z		Pektosvirus PPWS4	Pektosvirus	Autographiviridae	39906	complete	Pectobacterium		gammaproteobacteria
LC375533	Pectobacterium phage PPWS2	2018-11-13T00:00:00Z		Kotilavirus PPWS2	Kotilavirus	Autographiviridae	44716	complete	Pectobacterium		gammaproteobacteria
MW367418	Pectobacterium phage PcCB251	2021-04-14T00:00:00Z		Pectobacterium phage PcCB251	Berlinvirus	Autographiviridae	40557	complete	Pectobacterium		gammaproteobacteria
KR604693	Pectobacterium phage Peat1	2015-06-28T00:00:00Z		Phimunavirus peat1	Phimunavirus	Autographiviridae	45633	complete	Pectobacterium atrosepticum		gammaproteobacteria
KX278419	Pectobacterium phage PP90	2016-08-01T00:00:00Z		Phimunavirus PP90	Phimunavirus	Autographiviridae	44570	complete	Pectobacterium atrosepticum		gammaproteobacteria
KY953156	Pectobacterium phage vB_PatP_CB5	2018-05-25T00:00:00Z		Phimunavirus CB5	Phimunavirus	Autographiviridae	44549	complete	Pectobacterium atrosepticum		gammaproteobacteria
MH807811	Pectobacterium phage Gaspode	2018-09-18T00:00:00Z		Phimunavirus gaspode	Phimunavirus	Autographiviridae	44364	complete	Pectobacterium atrosepticum		gammaproteobacteria
MH807814	Pectobacterium phage Lelidair	2018-09-18T00:00:00Z		Phimunavirus lelidair	Phimunavirus	Autographiviridae	43686	complete	Pectobacterium atrosepticum		gammaproteobacteria
MH807816	Pectobacterium phage Momine	2018-09-18T00:00:00Z		Phimunavirus koot	Phimunavirus	Autographiviridae	43402	complete	Pectobacterium atrosepticum		gammaproteobacteria
MH807818	Pectobacterium phage Nobby	2018-09-18T00:00:00Z		Phimunavirus nobby	Phimunavirus	Autographiviridae	42818	complete	Pectobacterium atrosepticum		gammaproteobacteria
MH807819	Pectobacterium phage Slant	2018-09-18T00:00:00Z		Phimunavirus khlen	Phimunavirus	Autographiviridae	44149	complete	Pectobacterium atrosepticum		gammaproteobacteria
MK095192	Pectobacterium phage Astalicious	2018-12-05T00:00:00Z		Phimunavirus nobby	Phimunavirus	Autographiviridae	42818	complete	Pectobacterium atrosepticum		gammaproteobacteria
MK095193	Pectobacterium phage Clickz	2018-12-05T00:00:00Z		Phimunavirus Clickz	Phimunavirus	Autographiviridae	43310	complete	Pectobacterium atrosepticum		gammaproteobacteria
MK095194	Pectobacterium phage Clickz_B2	2018-12-05T00:00:00Z		Phimunavirus Clickz	Phimunavirus	Autographiviridae	43312	complete	Pectobacterium atrosepticum		gammaproteobacteria
MK095195	Pectobacterium phage Clickz_B3	2018-12-05T00:00:00Z		Phimunavirus Clickz	Phimunavirus	Autographiviridae	43310	complete	Pectobacterium atrosepticum		gammaproteobacteria
MK095196	Pectobacterium phage Clickz_B4	2018-12-05T00:00:00Z		Phimunavirus Clickz	Phimunavirus	Autographiviridae	43312	complete	Pectobacterium atrosepticum		gammaproteobacteria
MK095197	Pectobacterium phage Clickz_B5	2018-12-05T00:00:00Z		Phimunavirus Clickz	Phimunavirus	Autographiviridae	43312	complete	Pectobacterium atrosepticum		gammaproteobacteria
MK095198	Pectobacterium phage Clickz_B6	2018-12-05T00:00:00Z		Phimunavirus Clickz	Phimunavirus	Autographiviridae	43314	complete	Pectobacterium atrosepticum		gammaproteobacteria
MK095199	Pectobacterium phage Clickz_B7	2018-12-05T00:00:00Z		Phimunavirus Clickz	Phimunavirus	Autographiviridae	43310	complete	Pectobacterium atrosepticum		gammaproteobacteria
MK095200	Pectobacterium phage Clickz_B8	2018-12-05T00:00:00Z		Phimunavirus Clickz	Phimunavirus	Autographiviridae	43310	complete	Pectobacterium atrosepticum		gammaproteobacteria
MK095201	Pectobacterium phage Ekidair	2018-12-05T00:00:00Z		Phimunavirus lelidair	Phimunavirus	Autographiviridae	43495	complete	Pectobacterium atrosepticum		gammaproteobacteria
MK095202	Pectobacterium phage Khlen	2018-12-05T00:00:00Z		Phimunavirus khlen	Phimunavirus	Autographiviridae	44013	complete	Pectobacterium atrosepticum		gammaproteobacteria
MK095203	Pectobacterium phage Koot	2018-12-05T00:00:00Z		Phimunavirus koot	Phimunavirus	Autographiviridae	43402	complete	Pectobacterium atrosepticum		gammaproteobacteria
MK095204	Pectobacterium phage Koot_B1	2018-12-05T00:00:00Z		Phimunavirus koot	Phimunavirus	Autographiviridae	43402	complete	Pectobacterium atrosepticum		gammaproteobacteria
MK095205	Pectobacterium phage Nobby_B1	2018-12-05T00:00:00Z		Phimunavirus nobby	Phimunavirus	Autographiviridae	42836	complete	Pectobacterium atrosepticum		gammaproteobacteria
MK095206	Pectobacterium phage Nobby_B2	2018-12-05T00:00:00Z		Phimunavirus nobby	Phimunavirus	Autographiviridae	42837	complete	Pectobacterium atrosepticum		gammaproteobacteria
MK095207	Pectobacterium phage Nobby_B3	2018-12-05T00:00:00Z		Phimunavirus nobby	Phimunavirus	Autographiviridae	42818	complete	Pectobacterium atrosepticum		gammaproteobacteria
MK095208	Pectobacterium phage Nobby_B4	2018-12-05T00:00:00Z		Phimunavirus nobby	Phimunavirus	Autographiviridae	42830	complete	Pectobacterium atrosepticum		gammaproteobacteria
MK095209	Pectobacterium phage Phoria	2018-12-05T00:00:00Z		Phimunavirus phoria	Phimunavirus	Autographiviridae	43825	complete	Pectobacterium atrosepticum		gammaproteobacteria
MK095210	Pectobacterium phage Zenivior	2018-12-05T00:00:00Z		Phimunavirus zenivior	Phimunavirus	Autographiviridae	43724	complete	Pectobacterium atrosepticum		gammaproteobacteria
MK095211	Pectobacterium phage Zenivior_B1	2018-12-05T00:00:00Z		Phimunavirus zenivior	Phimunavirus	Autographiviridae	43724	complete	Pectobacterium atrosepticum		gammaproteobacteria
MN270887	Pectobacterium phage CX5	2019-10-20T00:00:00Z		Pectobacterium phage CX5	Phimunavirus	Autographiviridae	43885	complete	Pectobacterium atrosepticum		gammaproteobacteria
MN270888	Pectobacterium phage CX5-1	2019-10-20T00:00:00Z		Pectobacterium phage CX5-1	Phimunavirus	Autographiviridae	43885	complete	Pectobacterium atrosepticum		gammaproteobacteria
MN327636	Pectobacterium phage MA6	2019-11-13T00:00:00Z		Pectobacterium phage MA6	Pektosvirus	Autographiviridae	38553	complete	Pectobacterium atrosepticum		gammaproteobacteria
JX290549	Pectobacterium phage PhiM1	2017-02-14T00:00:00Z		Phimunavirus fM1	Phimunavirus	Autographiviridae	43827	complete	Pectobacterium atrosepticum SCRI1043		gammaproteobacteria
KX278418	Pectobacterium phage PP16	2016-08-01T00:00:00Z		Kotilavirus PP16	Kotilavirus	Autographiviridae	44268	complete	Pectobacterium carotovorum		gammaproteobacteria
KY124276	Pectobacterium phage PP81	2017-01-15T00:00:00Z		Pektosvirus PP81	Pektosvirus	Autographiviridae	40751	complete	Pectobacterium carotovorum		gammaproteobacteria
KY250034	Pectobacterium phage PP99	2017-01-24T00:00:00Z		Gajwadongvirus PP99	Gajwadongvirus	Autographiviridae	44609	complete	Pectobacterium carotovorum		gammaproteobacteria
KY250035	Pectobacterium phage PP47	2017-01-24T00:00:00Z		Pektosvirus PP47	Pektosvirus	Autographiviridae	40995	complete	Pectobacterium carotovorum		gammaproteobacteria
KX756572	Pectobacterium phage PP2	2017-04-25T00:00:00Z		Wanjuvirus PP2	Wanjuvirus	Autographiviridae	41841	complete	Pectobacterium carotovorum		gammaproteobacteria
KY744566	Pectobacterium phage POP72	2018-03-29T00:00:00Z		Axomammavirus PP1	Axomammavirus	Autographiviridae	44760	complete	Pectobacterium carotovorum		gammaproteobacteria
MH059637	Pectobacterium phage Jarilo	2018-05-02T00:00:00Z		Jarilovirus jarilo	Jarilovirus	Autographiviridae	40552	complete	Pectobacterium carotovorum		gammaproteobacteria
MK053931	Pectobacterium phage Arno160	2018-12-05T00:00:00Z		Wanjuvirus arno160	Wanjuvirus	Autographiviridae	41823	complete	Pectobacterium carotovorum		gammaproteobacteria
MN271656	Pectobacterium phage MA2	2019-11-13T00:00:00Z		Pectobacterium phage MA2	Kotilavirus	Autographiviridae	41857	complete	Pectobacterium carotovorum		gammaproteobacteria
MK290739	Pectobacterium phage Q19	2020-01-01T00:00:00Z		Pectobacterium phage Q19	Pektosvirus	Autographiviridae	40227	complete	Pectobacterium carotovorum		gammaproteobacteria
MN812690	Dickeya phage Irene	2021-12-31T00:00:00Z		Dickeya phage Irene	Kotilavirus	Autographiviridae	44368	complete	Pectobacterium carotovorum		gammaproteobacteria
ON995367	Pectobacterium phage vB_PcaP_P15_PC2B6	2022-08-07T00:00:00Z		Pectobacterium phage vB_PcaP_P15_PC2B6	Unyawovirus	Autographiviridae	39701	complete	Pectobacterium carotovorum		gammaproteobacteria
MW001769	Pectobacterium phage phiPccP-1	2021-05-11T00:00:00Z		Unyawovirus DUPPII	Unyawovirus	Autographiviridae	40387	complete	Pectobacterium odoriferum		gammaproteobacteria
MF979561	Pectobacterium phage DU_PP_II	2017-11-12T00:00:00Z		Unyawovirus DUPPII	Unyawovirus	Autographiviridae	40142	complete	Pectobacterium sp.		gammaproteobacteria
KY084243	Pectobacterium phage PP74	2016-11-23T00:00:00Z		Berlinvirus PP74	Berlinvirus	Autographiviridae	39790	complete	Pectobacterium wasabiae		gammaproteobacteria
AY939843	Prochlorococcus phage P-SSP7	2005-03-21T00:00:00Z		Tiamatvirus PSSP7	Tiamatvirus	Autographiviridae	45176	complete	Prochlorococcus		cyanophyceae
GU071100	Cyanophage 9515-10a	2010-10-30T00:00:00Z		Tangaroavirus tv951510a	Tangaroavirus	Autographiviridae	47055	complete	Prochlorococcus		cyanophyceae
GU071102	Cyanophage NATL1A-7	2010-10-30T00:00:00Z		Cheungvirus NATL1A7	Cheungvirus	Autographiviridae	47741	complete	Prochlorococcus		cyanophyceae
HQ634152	Prochlorococcus phage P-SSP6	2013-02-26T00:00:00Z		Tangaroavirus tv951510a	Tangaroavirus	Autographiviridae	47039	complete	Prochlorococcus marinus		cyanophyceae
NC_020835	Prochlorococcus phage P-SSP10	2013-03-30T00:00:00Z		Tangaroavirus PSSP10	Tangaroavirus	Autographiviridae	47325	complete	Prochlorococcus marinus		cyanophyceae
NC_020874	Prochlorococcus phage P-SSP3	2013-03-30T00:00:00Z		Tritonvirus PSSP3	Tritonvirus	Autographiviridae	46198	complete	Prochlorococcus marinus		cyanophyceae
GU071104	Cyanophage NATL2A-133	2010-10-30T00:00:00Z		Tangaroavirus NATL2A133	Tangaroavirus	Autographiviridae	47536	complete	Prochlorococcus marinus str. NATL2A		cyanophyceae
NC_020872	Cyanophage SS120-1	2013-03-30T00:00:00Z		Banchanvirus SS1201	Banchanvirus	Autographiviridae	46997	complete	Prochlorococcus marinus subsp. marinus str. CCMP1375		cyanophyceae
NC_020878	Prochlorococcus phage P-GSP1	2013-03-30T00:00:00Z		Lingvirus PGSP1	Lingvirus	Autographiviridae	44945	complete	Prochlorococcus marinus subsp. pastoris str. CCMP1986		cyanophyceae
OM416763	Prochlorococcus phage P-SCSP1a	2022-07-31T00:00:00Z		Prochlorococcus phage P-SCSP1a		Autographiviridae	37777	complete	Prochlorococcus marinus subsp. pastoris str. CCMP1986		cyanophyceae
OM416764	Prochlorococcus phage P-SCSP1b	2022-07-31T00:00:00Z		Prochlorococcus phage P-SCSP1b		Autographiviridae	37821	complete	Prochlorococcus marinus subsp. pastoris str. CCMP1986		cyanophyceae
OM416765	Prochlorococcus phage P-SCSP1c	2022-07-31T00:00:00Z		Prochlorococcus phage P-SCSP1c		Autographiviridae	37789	complete	Prochlorococcus marinus subsp. pastoris str. CCMP1986		cyanophyceae
OM416766	Prochlorococcus phage P-SCSP1d	2022-07-31T00:00:00Z		Prochlorococcus phage P-SCSP1d		Autographiviridae	37752	complete	Prochlorococcus marinus subsp. pastoris str. CCMP1986		cyanophyceae
OM416767	Prochlorococcus phage P-SCSP1f	2022-07-31T00:00:00Z		Prochlorococcus phage P-SCSP1f		Autographiviridae	37858	complete	Prochlorococcus marinus subsp. pastoris str. CCMP1986		cyanophyceae
OM416768	Prochlorococcus phage P-SCSP1g	2022-07-31T00:00:00Z		Prochlorococcus phage P-SCSP1g		Autographiviridae	37811	complete	Prochlorococcus marinus subsp. pastoris str. CCMP1986		cyanophyceae
OM416769	Prochlorococcus phage P-SCSP1h	2022-07-31T00:00:00Z		Prochlorococcus phage P-SCSP1h		Autographiviridae	37844	complete	Prochlorococcus marinus subsp. pastoris str. CCMP1986		cyanophyceae
OM416770	Prochlorococcus phage P-SCSP1i	2022-07-31T00:00:00Z		Prochlorococcus phage P-SCSP1i		Autographiviridae	37812	complete	Prochlorococcus marinus subsp. pastoris str. CCMP1986		cyanophyceae
OM416771	Prochlorococcus phage P-SCSP1k	2022-07-31T00:00:00Z		Prochlorococcus phage P-SCSP1k		Autographiviridae	37771	complete	Prochlorococcus marinus subsp. pastoris str. CCMP1986		cyanophyceae
OM416772	Prochlorococcus phage P-SCSP1l	2022-07-31T00:00:00Z		Prochlorococcus phage P-SCSP1l		Autographiviridae	37821	complete	Prochlorococcus marinus subsp. pastoris str. CCMP1986		cyanophyceae
OM416773	Prochlorococcus phage P-SCSP1m	2022-07-31T00:00:00Z		Prochlorococcus phage P-SCSP1m		Autographiviridae	37812	complete	Prochlorococcus marinus subsp. pastoris str. CCMP1986		cyanophyceae
OM416774	Prochlorococcus phage P-SCSP1n	2022-07-31T00:00:00Z		Prochlorococcus phage P-SCSP1n		Autographiviridae	37812	complete	Prochlorococcus marinus subsp. pastoris str. CCMP1986		cyanophyceae
OM416775	Prochlorococcus phage P-SCSP1o	2022-07-31T00:00:00Z		Prochlorococcus phage P-SCSP1o		Autographiviridae	37752	complete	Prochlorococcus marinus subsp. pastoris str. CCMP1986		cyanophyceae
OM416776	Prochlorococcus phage P-SCSP1p	2022-07-31T00:00:00Z		Prochlorococcus phage P-SCSP1p		Autographiviridae	37844	complete	Prochlorococcus marinus subsp. pastoris str. CCMP1986		cyanophyceae
OM416777	Prochlorococcus phage P-SCSP1q	2022-07-31T00:00:00Z		Prochlorococcus phage P-SCSP1q		Autographiviridae	37754	complete	Prochlorococcus marinus subsp. pastoris str. CCMP1986		cyanophyceae
OM416778	Prochlorococcus phage P-SCSP1s	2022-07-31T00:00:00Z		Prochlorococcus phage P-SCSP1s		Autographiviridae	37849	complete	Prochlorococcus marinus subsp. pastoris str. CCMP1986		cyanophyceae
OM416779	Prochlorococcus phage P-SCSP1u	2022-07-31T00:00:00Z		Prochlorococcus phage P-SCSP1u		Autographiviridae	37861	complete	Prochlorococcus marinus subsp. pastoris str. CCMP1986		cyanophyceae
OM416780	Prochlorococcus phage P-SCSP2	2022-07-31T00:00:00Z		Prochlorococcus phage P-SCSP2		Autographiviridae	37264	complete	Prochlorococcus marinus subsp. pastoris str. CCMP1986		cyanophyceae
KF319020	Proteus phage PM16	2014-12-27T00:00:00Z		Novosibovirus PM16	Novosibovirus	Autographiviridae	41268	complete	Proteus mirabilis		gammaproteobacteria
KM819694	Proteus phage PM 75	2015-05-01T00:00:00Z		Novosibovirus PM75	Novosibovirus	Autographiviridae	41480	complete	Proteus mirabilis		gammaproteobacteria
KM819695	Proteus phage PM 85	2015-05-01T00:00:00Z		Acadevirus PM85	Acadevirus	Autographiviridae	43642	complete	Proteus mirabilis		gammaproteobacteria
KM819696	Proteus phage PM 93	2015-05-01T00:00:00Z		Acadevirus PM93	Acadevirus	Autographiviridae	45169	complete	Proteus mirabilis		gammaproteobacteria
KP890822	Proteus phage vB_PmiP_Pm5460	2015-06-01T00:00:00Z		Acadevirus Pm5460	Acadevirus	Autographiviridae	44573	complete	Proteus mirabilis		gammaproteobacteria
KU946962	Proteus phage PM 116	2017-10-26T00:00:00Z		Acadevirus PM116	Acadevirus	Autographiviridae	44601	complete	Proteus mirabilis		gammaproteobacteria
MG575418	Proteus phage vB_PmiP_RS1pmA	2019-07-10T00:00:00Z		Proteus phage vB_PmiP_RS1pmA	Novosibovirus	Autographiviridae	42112	complete	Proteus mirabilis		gammaproteobacteria
MG575419	Proteus phage vB_PmiP_RS8pmA	2019-07-10T00:00:00Z		Proteus phage vB_PmiP_RS8pmA	Novosibovirus	Autographiviridae	42696	complete	Proteus mirabilis		gammaproteobacteria
MT680615	Proteus phage PmP19	2020-11-29T00:00:00Z		Proteus phage PmP19		Autographiviridae	44305	complete	Proteus mirabilis		gammaproteobacteria
OL416096	Proteus phage 309	2022-05-11T00:00:00Z		Proteus phage 309	Novosibovirus	Autographiviridae	41740	complete	Proteus mirabilis		gammaproteobacteria
MW358928	Providencia phage PSTRCR_120	2021-01-10T00:00:00Z		Providencia phage PSTRCR_120		Autographiviridae	39396	complete	Providencia		gammaproteobacteria
MW358930	Providencia phage PSTRCR_114	2021-01-10T00:00:00Z		Providencia phage PSTRCR_114	Kakivirus	Autographiviridae	43106	complete	Providencia		gammaproteobacteria
MW358931	Providencia phage PSTRCR_128	2021-01-10T00:00:00Z		Providencia phage PSTRCR_128	Minipunavirus	Autographiviridae	38838	complete	Providencia		gammaproteobacteria
OM256482	Providencia phage EPr2	2022-03-22T00:00:00Z		Providencia phage EPr2	Kayfunavirus	Autographiviridae	41261	complete	Providencia rettgeri		gammaproteobacteria
MK387869	Providencia phage vB PstP PS3	2019-02-06T00:00:00Z		Kakivirus PS3	Kakivirus	Autographiviridae	41024	complete	Providencia stuartii		gammaproteobacteria
MW057854	Providencia phage PSTCR2	2020-11-15T00:00:00Z		Providencia phage PSTCR2		Autographiviridae	40200	complete	Providencia stuartii		gammaproteobacteria
MW145136	Providencia phage PSTNGR1	2020-11-15T00:00:00Z		Providencia phage PSTNGR1		Autographiviridae	41033	complete	Providencia stuartii		gammaproteobacteria
AJ505558	Pseudomonas phage phiKMV	2003-07-25T00:00:00Z		Phikmvvirus phiKMV	Phikmvvirus	Autographiviridae	42519	complete	Pseudomonas		gammaproteobacteria
EU236438	Pseudomonas phage PT2	2008-07-31T00:00:00Z		Phikmvvirus PT2	Phikmvvirus	Autographiviridae	42961	complete	Pseudomonas		gammaproteobacteria
FR823298	Pseudomonas phage phi15	2011-03-01T00:00:00Z		Troedvirus Phi15	Troedvirus	Autographiviridae	39562	complete	Pseudomonas		gammaproteobacteria
NC_023005	Pseudomonas phage PPpW-4	2013-12-09T00:00:00Z		Phutvirus PPpW4	Phutvirus	Autographiviridae	41386	complete	Pseudomonas		gammaproteobacteria
KX066068	Pseudomonas phage VSW-3	2016-06-02T00:00:00Z		Napahaivirus VSW3	Napahaivirus	Autographiviridae	40556	complete	Pseudomonas		gammaproteobacteria
MG775258	Pseudomonas phage Henninger	2018-02-03T00:00:00Z		Ghunavirus henninger	Ghunavirus	Autographiviridae	40923	complete	Pseudomonas		gammaproteobacteria
MG775261	Pseudomonas phage PollyC	2018-02-03T00:00:00Z		Pollyceevirus pollyC	Pollyceevirus	Autographiviridae	41651	complete	Pseudomonas		gammaproteobacteria
MT104465	Pseudomonas phage MR1	2020-05-15T00:00:00Z		Pseudomonas phage MR1	Ghunavirus	Autographiviridae	39033	complete	Pseudomonas		gammaproteobacteria
MT104466	Pseudomonas phage MR2	2020-05-15T00:00:00Z		Pseudomonas phage MR2	Ghunavirus	Autographiviridae	40986	complete	Pseudomonas		gammaproteobacteria
MT104467	Pseudomonas phage MR4	2020-05-15T00:00:00Z		Pseudomonas phage MR4	Gajwadongvirus	Autographiviridae	44816	complete	Pseudomonas		gammaproteobacteria
MT104468	Pseudomonas phage MR5	2020-05-15T00:00:00Z		Pseudomonas phage MR5		Autographiviridae	41270	complete	Pseudomonas		gammaproteobacteria
MT104469	Pseudomonas phage MR6	2020-05-15T00:00:00Z		Pseudomonas phage MR6		Autographiviridae	41300	complete	Pseudomonas		gammaproteobacteria
MT104470	Pseudomonas phage MR7	2020-05-15T00:00:00Z		Pseudomonas phage MR7		Autographiviridae	41705	complete	Pseudomonas		gammaproteobacteria
MT104471	Pseudomonas phage MR8	2020-05-15T00:00:00Z		Pseudomonas phage MR8		Autographiviridae	41371	complete	Pseudomonas		gammaproteobacteria
MT104472	Pseudomonas phage MR12	2020-05-15T00:00:00Z		Pseudomonas phage MR12		Autographiviridae	41368	complete	Pseudomonas		gammaproteobacteria
MT104476	Pseudomonas phage MR16	2020-05-15T00:00:00Z		Pseudomonas phage MR16		Autographiviridae	42827	complete	Pseudomonas		gammaproteobacteria
MT104477	Pseudomonas phage MR18	2020-05-15T00:00:00Z		Pseudomonas phage MR18		Autographiviridae	41420	complete	Pseudomonas		gammaproteobacteria
NC_048200	Pseudomonas phage shl2	2020-05-15T00:00:00Z		Ghunavirus shl2	Ghunavirus	Autographiviridae	40466	complete	Pseudomonas		gammaproteobacteria
NC_048201	Pseudomonas phage 17A	2020-05-15T00:00:00Z		Ghunavirus 17A	Ghunavirus	Autographiviridae	40242	complete	Pseudomonas		gammaproteobacteria
OP556577	Pseudomonas phage vB PaM SEMA	2022-10-19T00:00:00Z		Pseudomonas phage vB PaM SEMA	Phikmvvirus	Autographiviridae	42699	complete	Pseudomonas		gammaproteobacteria
AM265638	Pseudomonas phage LKD16	2006-09-18T00:00:00Z		Phikmvvirus LKD16	Phikmvvirus	Autographiviridae	43200	complete	Pseudomonas aeruginosa		gammaproteobacteria
AM265639	Pseudomonas phage LKA1	2006-09-18T00:00:00Z		Stubburvirus LKA1	Stubburvirus	Autographiviridae	41593	complete	Pseudomonas aeruginosa		gammaproteobacteria
EU056923	Pseudomonas phage PT5	2008-07-31T00:00:00Z		Phikmvvirus PT5	Phikmvvirus	Autographiviridae	42954	complete	Pseudomonas aeruginosa		gammaproteobacteria
FN263372	Pseudomonas phage phikF77	2009-03-23T00:00:00Z		Phikmvvirus kF77	Phikmvvirus	Autographiviridae	43152	complete	Pseudomonas aeruginosa		gammaproteobacteria
JQ307386	Pseudomonas phage vB_Pae-TbilisiM32	2012-02-29T00:00:00Z		Phikmvvirus PT5	Phikmvvirus	Autographiviridae	42966	complete	Pseudomonas aeruginosa		gammaproteobacteria
KC969441	Pseudomonas phage MBL	2013-06-16T00:00:00Z		Phikmvvirus PT2	Phikmvvirus	Autographiviridae	42519	complete	Pseudomonas aeruginosa		gammaproteobacteria
JX997978	Pseudomonas phage MPK6	2013-10-31T00:00:00Z		Phikmvvirus MPK6	Phikmvvirus	Autographiviridae	42957	complete	Pseudomonas aeruginosa		gammaproteobacteria
LN610574	Pseudomonas phage vB_PaeP_PAO1_Ab05	2014-11-10T00:00:00Z		Phikmvvirus Ab05	Phikmvvirus	Autographiviridae	43639	complete	Pseudomonas aeruginosa		gammaproteobacteria
LN610580	Pseudomonas phage vB_PaeP_PAO1_1-15pyo	2014-11-10T00:00:00Z		Phikmvvirus 15pyo	Phikmvvirus	Autographiviridae	42750	complete	Pseudomonas aeruginosa		gammaproteobacteria
KM067278	Pseudomonas phage vB_PaeP_PPA-ABTNL	2015-02-08T00:00:00Z		Phikmvvirus ABTNL	Phikmvvirus	Autographiviridae	43227	complete	Pseudomonas aeruginosa		gammaproteobacteria
KU743887	Pseudomonas phage phiNFS	2016-03-22T00:00:00Z		Phikmvvirus NFS	Phikmvvirus	Autographiviridae	42351	complete	Pseudomonas aeruginosa		gammaproteobacteria
MH107770	Pseudomonas phage vB_PaeP_130_113	2018-04-16T00:00:00Z		Phikmvvirus pv130113	Phikmvvirus	Autographiviridae	44205	complete	Pseudomonas aeruginosa		gammaproteobacteria
MH979674	Pseudomonas phage RLP	2019-03-23T00:00:00Z		Phikmvvirus RLP	Phikmvvirus	Autographiviridae	43446	complete	Pseudomonas aeruginosa		gammaproteobacteria
MN602045	Pseudomonas phage vB_PaeP_ASP23	2019-11-13T00:00:00Z		Phikmvvirus 15pyo	Phikmvvirus	Autographiviridae	42735	complete	Pseudomonas aeruginosa		gammaproteobacteria
MN692672	Pseudomonas phage vB_PaeP_Lx18	2020-01-11T00:00:00Z		Phikmvvirus 15pyo	Phikmvvirus	Autographiviridae	42735	complete	Pseudomonas aeruginosa		gammaproteobacteria
MN901924	Pseudomonas phage vB_PaeP_PE3	2020-02-16T00:00:00Z		Phikmvvirus LUZ19	Phikmvvirus	Autographiviridae	43583	complete	Pseudomonas aeruginosa		gammaproteobacteria
MW117144	Pseudomonas phage AIIMS-Pa-A1	2020-12-16T00:00:00Z		Pseudomonas phage AIIMS-Pa-A1	Phikmvvirus	Autographiviridae	40977	complete	Pseudomonas aeruginosa		gammaproteobacteria
MW406975	Pseudomonas phage MYY9	2021-01-13T00:00:00Z		Phikmvvirus PAXYB1	Phikmvvirus	Autographiviridae	43005	complete	Pseudomonas aeruginosa		gammaproteobacteria
MW406976	Pseudomonas phage HX1	2021-01-13T00:00:00Z		Pseudomonas phage HX1	Phikmvvirus	Autographiviridae	43113	complete	Pseudomonas aeruginosa		gammaproteobacteria
MZ553931	Pseudomonas phage vB_PaeA_55_1W	2021-08-30T00:00:00Z		Phikmvvirus LUZ19	Phikmvvirus	Autographiviridae	42546	complete	Pseudomonas aeruginosa		gammaproteobacteria
OK539824	Pseudomonas phage phipa2	2021-12-14T00:00:00Z		Pseudomonas phage phipa2	Phikmvvirus	Autographiviridae	43291	complete	Pseudomonas aeruginosa		gammaproteobacteria
OL754589	Pseudomonas phage L5	2022-02-09T00:00:00Z		Pseudomonas phage L5	Phikmvvirus	Autographiviridae	42925	complete	Pseudomonas aeruginosa		gammaproteobacteria
OM234793	Pseudomonas phage PA28	2022-02-12T00:00:00Z		Pseudomonas phage PA28	Novosibovirus	Autographiviridae	42910	complete	Pseudomonas aeruginosa		gammaproteobacteria
OP292288	Pseudomonas phage PNM	2022-09-03T00:00:00Z		Pseudomonas phage PNM	Phikmvvirus	Autographiviridae	42721	complete	Pseudomonas aeruginosa		gammaproteobacteria
LC727700	Pseudomonas phage sp. LP	2022-09-08T00:00:00Z		Pseudomonas phage sp. LP	Phikmvvirus	Autographiviridae	42855	complete	Pseudomonas aeruginosa		gammaproteobacteria
AM910651	Pseudomonas phage LUZ19	2007-11-27T00:00:00Z		Phikmvvirus LUZ19	Phikmvvirus	Autographiviridae	43548	complete	Pseudomonas aeruginosa PAO1		gammaproteobacteria
JX501340	Pseudomonas phage MPK7	2013-08-14T00:00:00Z		Phikmvvirus MPK7	Phikmvvirus	Autographiviridae	42874	complete	Pseudomonas aeruginosa PAO1		gammaproteobacteria
KR054031	Pseudomonas phage DL62	2015-05-06T00:00:00Z		Phikmvvirus DL62	Phikmvvirus	Autographiviridae	42508	complete	Pseudomonas aeruginosa PAO1		gammaproteobacteria
KY618819	Pseudomonas phage PAXYB1	2018-03-27T00:00:00Z		Phikmvvirus PAXYB1	Phikmvvirus	Autographiviridae	43337	complete	Pseudomonas aeruginosa PAO1		gammaproteobacteria
MN615698	Pseudomonas phage vB_PaeP_SPCB	2019-11-20T00:00:00Z		Phikmvvirus PT5	Phikmvvirus	Autographiviridae	43125	complete	Pseudomonas aeruginosa PAO1		gammaproteobacteria
MN615699	Pseudomonas phage vB_PaeP_SPCG	2019-11-20T00:00:00Z		Phikmvvirus PT5	Phikmvvirus	Autographiviridae	42410	complete	Pseudomonas aeruginosa PAO1		gammaproteobacteria
MN553585	Pseudomonas phage 4phiC20-1	2019-12-11T00:00:00Z		Phikmvvirus phiKMV	Phikmvvirus	Autographiviridae	42232	complete	Pseudomonas aeruginosa PAO1		gammaproteobacteria
MN553587	Pseudomonas phage phiKMVC5-121	2019-12-11T00:00:00Z		Phikmvvirus phiKMV	Phikmvvirus	Autographiviridae	42231	complete	Pseudomonas aeruginosa PAO1		gammaproteobacteria
MN553588	Pseudomonas phage phiKMVC5-12	2019-12-11T00:00:00Z		Phikmvvirus phiKMV	Phikmvvirus	Autographiviridae	42232	complete	Pseudomonas aeruginosa PAO1		gammaproteobacteria
MN871455	Pseudomonas phage Pa-B	2020-02-16T00:00:00Z	19	Pseudomonas phage Pa-B	Phikmvvirus	Autographiviridae	34243	complete	Pseudomonas aeruginosa PAO1		gammaproteobacteria
MN871483	Pseudomonas phage PaSz-8_45_42k	2020-02-16T00:00:00Z	47	Pseudomonas phage PaSz-8_45_42k	Phikmvvirus	Autographiviridae	42819	complete	Pseudomonas aeruginosa PAO1		gammaproteobacteria
OL802210	Pseudomonas phage vB_Pae_S1	2022-02-09T00:00:00Z		Phikmvvirus MPK7	Phikmvvirus	Autographiviridae	43058	complete	Pseudomonas aeruginosa PAO1		gammaproteobacteria
MG845683	Pseudomonas phage phiNV3	2018-02-28T00:00:00Z		Kirikabuvirus NV3	Kirikabuvirus	Autographiviridae	43184	complete	Pseudomonas agarici		gammaproteobacteria
MW812345	Pseudomonas phage vB_Pci_PCMW57	2021-05-16T00:00:00Z		Pseudomonas phage vB_Pci_PCMW57	Ghunavirus	Autographiviridae	40117	complete	Pseudomonas cichorii		gammaproteobacteria
GU583987	Pseudomonas phage phiIBB-PF7A	2011-01-28T00:00:00Z		Pifdecavirus IBBPF7A	Pifdecavirus	Autographiviridae	40973	complete	Pseudomonas fluorescens		gammaproteobacteria
JX173487	Pseudomonas phage Phi-S1	2013-04-02T00:00:00Z		Pifdecavirus PhiS1	Pifdecavirus	Autographiviridae	40192	complete	Pseudomonas fluorescens		gammaproteobacteria
KP025626	Pseudomonas phage Pf-10	2014-11-22T00:00:00Z		Pifdecavirus Pf10	Pifdecavirus	Autographiviridae	39167	complete	Pseudomonas fluorescens		gammaproteobacteria
MG250485	Pseudomonas phage Pf1 ERZ-2017	2017-12-18T00:00:00Z		Ghunavirus Pf1ERZ2017	Ghunavirus	Autographiviridae	39195	complete	Pseudomonas fluorescens		gammaproteobacteria
MH179472	Pseudomonas phage 22PfluR64PP	2018-05-08T00:00:00Z		Pifdecavirus pv22PfluR64PP	Pifdecavirus	Autographiviridae	40822	complete	Pseudomonas fluorescens		gammaproteobacteria
MH179475	Pseudomonas phage 71PfluR64PP	2018-05-08T00:00:00Z		Pifdecavirus pv22PfluR64PP	Pifdecavirus	Autographiviridae	40582	complete	Pseudomonas fluorescens		gammaproteobacteria
MH179478	Pseudomonas phage 67PfluR64PP	2018-05-08T00:00:00Z		Pifdecavirus pv22PfluR64PP	Pifdecavirus	Autographiviridae	40748	complete	Pseudomonas fluorescens		gammaproteobacteria
MH268168	Pseudomonas phage PFP1	2018-07-07T00:00:00Z		Pifdecavirus PFP1	Pifdecavirus	Autographiviridae	40914	complete	Pseudomonas fluorescens		gammaproteobacteria
MT094430	Pseudomonas phage BIM BV-45	2020-03-25T00:00:00Z		Pseudomonas phage BIM BV-45	Bifseptvirus	Autographiviridae	40565	complete	Pseudomonas fluorescens	plant leaf	gammaproteobacteria
MT094431	Pseudomonas phage BIM BV-46	2020-03-25T00:00:00Z		Pifdecavirus Pf10	Pifdecavirus	Autographiviridae	38860	complete	Pseudomonas fluorescens		gammaproteobacteria
MW627366	Pseudomonas phage phiGM22-3	2021-04-25T00:00:00Z		Pseudomonas phage phiGM22-3	Tunggulvirus	Autographiviridae	42662	complete	Pseudomonas fluorescens		gammaproteobacteria
OK094519	Pseudomonas phage PCS4	2021-10-09T00:00:00Z		Pifdecavirus UNOSLW1	Pifdecavirus	Autographiviridae	39191	complete	Pseudomonas fluorescens		gammaproteobacteria
OP924544	Pseudomonas phage UFJF_PfSW6	2023-01-30T00:00:00Z		Pseudomonas phage UFJF_PfSW6	Pijolavirus	Autographiviridae	38758	complete	Pseudomonas fluorescens		gammaproteobacteria
KY798120	Pseudomonas phage WRT	2017-05-06T00:00:00Z		Ghunavirus WRT	Ghunavirus	Autographiviridae	40214	complete	Pseudomonas fluorescens group		gammaproteobacteria
KY798121	Pseudomonas phage KNP	2017-05-06T00:00:00Z		Ghunavirus KNP	Ghunavirus	Autographiviridae	40491	complete	Pseudomonas fluorescens group		gammaproteobacteria
FN594518	Pseudomonas phage phi-2	2009-12-10T00:00:00Z		Tunggulvirus f2	Tunggulvirus	Autographiviridae	43144	complete	Pseudomonas fluorescens SBW25		gammaproteobacteria
AF493143	Pseudomonas phage gh-1	2003-03-26T00:00:00Z		Ghunavirus gh1	Ghunavirus	Autographiviridae	37359	complete	Pseudomonas putida		gammaproteobacteria
KU310944	Pseudomonas phage YMC11/06/C171_PPU_BP	2016-03-13T00:00:00Z		Kantovirus C171	Kantovirus	Autographiviridae	45417	complete	Pseudomonas putida		gammaproteobacteria
MT711887	Pseudomonas phage Stalingrad	2020-08-30T00:00:00Z		Pseudomonas phage Stalingrad	Troedvirus	Autographiviridae	40723	complete	Pseudomonas putida		gammaproteobacteria
MT711889	Pseudomonas phage Waldo5	2020-08-30T00:00:00Z		Pseudomonas phage Waldo5	Ghunavirus	Autographiviridae	41195	complete	Pseudomonas putida		gammaproteobacteria
MT711890	Pseudomonas phage PlaquesPlease	2020-08-30T00:00:00Z		Pseudomonas phage PlaquesPlease	Ghunavirus	Autographiviridae	41456	complete	Pseudomonas putida		gammaproteobacteria
OM471789	Pseudomonas phage PCW2	2022-03-08T00:00:00Z		Ghunavirus PSA2	Ghunavirus	Autographiviridae	40117	complete	Pseudomonas putida	muscle	gammaproteobacteria
OM630587	Pseudomonas phage vB_PputP_LNA8	2022-10-07T00:00:00Z		Pseudomonas phage vB_PputP_LNA8		Autographiviridae	40103	complete	Pseudomonas putida KT2440		gammaproteobacteria
OM630589	Pseudomonas phage vB_PputP_LNA10	2022-10-07T00:00:00Z		Pseudomonas phage vB_PputP_LNA10		Autographiviridae	39974	complete	Pseudomonas putida KT2440		gammaproteobacteria
OM630590	Pseudomonas phage vB_PputP_LNA11	2022-10-07T00:00:00Z		Pseudomonas phage vB_PputP_LNA11	Ghunavirus	Autographiviridae	40331	complete	Pseudomonas putida KT2440		gammaproteobacteria
ON109291	Pseudomonas phage PCS5	2022-05-09T00:00:00Z		Pseudomonas phage PCS5	Pifdecavirus	Autographiviridae	39340	complete	Pseudomonas putida NBRC 14164	muscle	gammaproteobacteria
OM282085	Pseudomonas phage P413	2022-03-09T00:00:00Z		Pseudomonas phage P413	Ghunavirus	Autographiviridae	40658	complete	Pseudomonas savastanoi		gammaproteobacteria
OM256450	Pseudomonas phage P421	2022-03-09T00:00:00Z		Pseudomonas phage P421	Ghunavirus	Autographiviridae	41738	complete	Pseudomonas savastanoi pv. glycinea		gammaproteobacteria
MT354570	Pseudomonas phage phiB1_1	2020-08-03T00:00:00Z		Pseudomonas phage phiB1_1		Autographiviridae	41714	complete	Pseudomonas savastanoi pv. phaseolicola		gammaproteobacteria
KX431888	Pseudomonas phage UNO-SLW1	2016-08-08T00:00:00Z		Pifdecavirus UNOSLW1	Pifdecavirus	Autographiviridae	39215	complete	Pseudomonas sp.		gammaproteobacteria
KX449361	Pseudomonas phage UNO-SLW2	2016-08-08T00:00:00Z		Pifdecavirus UNOSLW1	Pifdecavirus	Autographiviridae	39167	complete	Pseudomonas sp.		gammaproteobacteria
KX449362	Pseudomonas phage UNO-SLW3	2016-08-08T00:00:00Z		Pifdecavirus UNOSLW1	Pifdecavirus	Autographiviridae	39092	complete	Pseudomonas sp.		gammaproteobacteria
KX449363	Pseudomonas phage UNO-SLW4	2016-08-08T00:00:00Z		Pifdecavirus UNOSLW1	Pifdecavirus	Autographiviridae	39136	complete	Pseudomonas sp.		gammaproteobacteria
KY971611	Pseudomonas phage PspYZU08	2018-06-12T00:00:00Z		Pijolavirus PspYZU08	Pijolavirus	Autographiviridae	40184	complete	Pseudomonas sp.		gammaproteobacteria
MZ687409	Pseudomonas phage vB_Pae_QDWS	2021-08-18T00:00:00Z		Pseudomonas phage vB_Pae_QDWS	Phikmvvirus	Autographiviridae	43170	complete	Pseudomonas sp.		gammaproteobacteria
OM131411	Pseudomonas phage Pf17397_F_PD1	2022-02-12T00:00:00Z		Pseudomonas phage Pf17397_F_PD1	Pijolavirus	Autographiviridae	40763	complete	Pseudomonas sp.		gammaproteobacteria
ON857926	Pseudomonas phage vB_PaeM_FBPa3	2022-08-31T00:00:00Z		Pseudomonas phage vB_PaeM_FBPa3	Phikmvvirus	Autographiviridae	43171	complete	Pseudomonas sp.		gammaproteobacteria
ON857928	Pseudomonas phage vB_PaeP_FBPa6	2022-08-31T00:00:00Z		Pseudomonas phage vB_PaeP_FBPa6	Phikmvvirus	Autographiviridae	40865	complete	Pseudomonas sp.		gammaproteobacteria
ON857933	Pseudomonas phage vB_PaeP_FBPa18	2022-08-31T00:00:00Z		Pseudomonas phage vB_PaeP_FBPa18	Phikmvvirus	Autographiviridae	45261	complete	Pseudomonas sp.		gammaproteobacteria
ON857935	Pseudomonas phage vB_PaeP_FBPa25	2022-08-31T00:00:00Z		Pseudomonas phage vB_PaeP_FBPa25	Phikmvvirus	Autographiviridae	41566	complete	Pseudomonas sp.		gammaproteobacteria
KU064779	Pseudomonas phage PPPL-1	2015-11-24T00:00:00Z		Ghunavirus PPPL1	Ghunavirus	Autographiviridae	41149	complete	Pseudomonas syringae		gammaproteobacteria
KX458241	Pseudomonas phage Andromeda	2016-07-25T00:00:00Z		Bifseptvirus andromeda	Bifseptvirus	Autographiviridae	40008	complete	Pseudomonas syringae		gammaproteobacteria
MN729595	Pseudomonas phage CHF1	2020-06-29T00:00:00Z		Ghunavirus PSA2	Ghunavirus	Autographiviridae	40999	complete	Pseudomonas syringae		gammaproteobacteria
MN729596	Pseudomonas phage CHF7	2020-06-29T00:00:00Z		Ghunavirus PSA2	Ghunavirus	Autographiviridae	40557	complete	Pseudomonas syringae		gammaproteobacteria
MN729597	Pseudomonas phage CHF19	2020-06-29T00:00:00Z		Ghunavirus PSA2	Ghunavirus	Autographiviridae	40882	complete	Pseudomonas syringae		gammaproteobacteria
MN729598	Pseudomonas phage CHF21	2020-06-29T00:00:00Z		Ghunavirus PSA2	Ghunavirus	Autographiviridae	40557	complete	Pseudomonas syringae		gammaproteobacteria
MN729599	Pseudomonas phage CHF33	2020-06-29T00:00:00Z		Ghunavirus PSA2	Ghunavirus	Autographiviridae	40999	complete	Pseudomonas syringae		gammaproteobacteria
MN729600	Pseudomonas phage CHF17	2020-06-29T00:00:00Z		Ghunavirus PSA2	Ghunavirus	Autographiviridae	40882	complete	Pseudomonas syringae		gammaproteobacteria
MT597419	Pseudomonas phage vB_PsyP_3MF5	2020-07-21T00:00:00Z		Warsawvirus 3MF5	Warsawvirus	Autographiviridae	41608	complete	Pseudomonas syringae		gammaproteobacteria
MW286266	Pseudomonas phage Bertil	2021-01-18T00:00:00Z		Pseudomonas phage Bertil		Autographiviridae	41374	complete	Pseudomonas syringae		gammaproteobacteria
MW286267	Pseudomonas phage Misse	2021-01-18T00:00:00Z		Pseudomonas phage Misse		Autographiviridae	41342	complete	Pseudomonas syringae		gammaproteobacteria
MW286268	Pseudomonas phage Strit	2021-01-18T00:00:00Z		Pseudomonas phage Strit		Autographiviridae	41373	complete	Pseudomonas syringae		gammaproteobacteria
MZ598487	Pseudomonas phage FRS	2021-07-28T00:00:00Z		Ghunavirus 17A	Ghunavirus	Autographiviridae	40335	complete	Pseudomonas syringae		gammaproteobacteria
MZ501272	Pseudomonas phage AH05	2021-08-22T00:00:00Z		Pseudomonas phage AH05	Ghunavirus	Autographiviridae	40502	complete	Pseudomonas syringae	plant leaf	gammaproteobacteria
MZ826344	Pseudomonas phage ALEA	2021-09-22T00:00:00Z		Pseudomonas phage ALEA	Ghunavirus	Autographiviridae	40502	complete	Pseudomonas syringae		gammaproteobacteria
MZ826345	Pseudomonas phage FMS	2021-09-22T00:00:00Z		Ghunavirus shl2	Ghunavirus	Autographiviridae	40215	complete	Pseudomonas syringae		gammaproteobacteria
MZ826346	Pseudomonas phage JOR	2021-09-22T00:00:00Z		Pseudomonas phage JOR	Ghunavirus	Autographiviridae	40531	complete	Pseudomonas syringae		gammaproteobacteria
MZ826347	Pseudomonas phage M1.1	2021-09-22T00:00:00Z		Pseudomonas phage M1.1	Ghunavirus	Autographiviridae	40502	complete	Pseudomonas syringae		gammaproteobacteria
MZ826348	Pseudomonas phage M1.2	2021-09-22T00:00:00Z		Pseudomonas phage M1.2	Ghunavirus	Autographiviridae	40502	complete	Pseudomonas syringae		gammaproteobacteria
MZ826349	Pseudomonas phage M3.1	2021-09-22T00:00:00Z		Pseudomonas phage M3.1	Ghunavirus	Autographiviridae	40502	complete	Pseudomonas syringae		gammaproteobacteria
MZ826351	Pseudomonas phage NOI	2021-09-22T00:00:00Z		Pseudomonas phage NOI	Ghunavirus	Autographiviridae	40496	complete	Pseudomonas syringae		gammaproteobacteria
MZ826352	Pseudomonas phage QAC	2021-09-22T00:00:00Z		Ghunavirus 17A	Ghunavirus	Autographiviridae	40336	complete	Pseudomonas syringae		gammaproteobacteria
MZ826354	Pseudomonas phage SNK	2021-09-22T00:00:00Z		Pseudomonas phage SNK	Ghunavirus	Autographiviridae	40818	complete	Pseudomonas syringae		gammaproteobacteria
MZ868714	Pseudomonas phage pphageB21	2021-09-22T00:00:00Z		Pseudomonas phage pphageB21		Autographiviridae	41708	complete	Pseudomonas syringae		gammaproteobacteria
MZ868715	Pseudomonas phage pphageT21	2021-09-22T00:00:00Z		Pseudomonas phage pphageT21		Autographiviridae	41512	complete	Pseudomonas syringae		gammaproteobacteria
MZ868716	Pseudomonas phage pphageT12	2021-09-22T00:00:00Z		Pseudomonas phage pphageT12		Autographiviridae	41889	complete	Pseudomonas syringae		gammaproteobacteria
MZ868717	Pseudomonas phage pphageBV72	2021-09-22T00:00:00Z		Pseudomonas phage pphageBV72		Autographiviridae	41435	complete	Pseudomonas syringae		gammaproteobacteria
OK523998	Pseudomonas phage Pst_GM1	2022-04-20T00:00:00Z		Pseudomonas phage Pst_GM1	Ghunavirus	Autographiviridae	40532	complete	Pseudomonas syringae		gammaproteobacteria
OK523999	Pseudomonas phage Pst_GIL1	2022-04-20T00:00:00Z		Pseudomonas phage Pst_GIL1	Ghunavirus	Autographiviridae	40485	complete	Pseudomonas syringae		gammaproteobacteria
OP485124	Pseudomonas phage PSV6	2022-12-05T00:00:00Z		Pseudomonas phage PSV6	Pifdecavirus	Autographiviridae	40070	complete	Pseudomonas syringae		gammaproteobacteria
KJ507099	Pseudomonas phage phiPSA2	2014-05-24T00:00:00Z		Ghunavirus PSA2	Ghunavirus	Autographiviridae	40472	complete	Pseudomonas syringae pv. actinidiae		gammaproteobacteria
MT941682	Pseudomonas phage BUCT553	2020-11-15T00:00:00Z		Pseudomonas phage BUCT553	Uliginvirus	Autographiviridae	47148	complete	Pseudomonas syringae pv. actinidiae		gammaproteobacteria
KR091952	Pseudomonas phage phiPsa17	2015-06-16T00:00:00Z		Ghunavirus Psa17	Ghunavirus	Autographiviridae	40525	complete	Pseudomonas syringae pv. actinidiae ICMP 18800		gammaproteobacteria
MG018929	Pseudomonas phage uligo	2017-11-21T00:00:00Z		Uliginvirus uligo	Uliginvirus	Autographiviridae	47868	complete	Pseudomonas syringae pv. avii		gammaproteobacteria
MH113812	Pseudomonas phage Njord	2018-05-02T00:00:00Z		Uliginvirus njord	Uliginvirus	Autographiviridae	46644	complete	Pseudomonas syringae pv. avii		gammaproteobacteria
MH113813	Pseudomonas phage Nerthus	2018-05-02T00:00:00Z		Uliginvirus nerthus	Uliginvirus	Autographiviridae	45779	complete	Pseudomonas syringae pv. avii		gammaproteobacteria
MH113814	Pseudomonas phage Achelous	2018-05-02T00:00:00Z		Uliginvirus achelous	Uliginvirus	Autographiviridae	46585	complete	Pseudomonas syringae pv. avii		gammaproteobacteria
MH113815	Pseudomonas phage Alpheus	2018-05-02T00:00:00Z		Uliginvirus alpheus	Uliginvirus	Autographiviridae	45756	complete	Pseudomonas syringae pv. avii		gammaproteobacteria
OM962999	Pseudomonas phage SoKa	2022-04-13T00:00:00Z		Pseudomonas phage SoKa	Bifseptvirus	Autographiviridae	40360	complete	Pseudomonas syringae pv. syringae		gammaproteobacteria
OL581611	Pseudomonas phage Eir4	2021-12-14T00:00:00Z		Pseudomonas phage Eir4	Ghunavirus	Autographiviridae	40177	complete	Pseudomonas syringae pv. tomato str. DC3000		gammaproteobacteria
OL581612	Pseudomonas phage Eisa9	2021-12-14T00:00:00Z		Pseudomonas phage Eisa9	Pollyceevirus	Autographiviridae	40730	complete	Pseudomonas syringae pv. tomato str. DC3000		gammaproteobacteria
JN991020	Pseudomonas phage Bf7	2012-01-17T00:00:00Z		Bifseptvirus Bf7	Bifseptvirus	Autographiviridae	40058	complete	Pseudomonas tolaasii		gammaproteobacteria
OL856139	Rahnella phage Sarma103	2022-02-09T00:00:00Z		Rahnella phage Sarma103		Autographiviridae	40678	complete	Rahnella woolbedingensis		gammaproteobacteria
MN685189	Ralstonia phage vRsoP-WF2	2019-12-23T00:00:00Z		Gyeongsanvirus RsoP1EGY	Gyeongsanvirus	Autographiviridae	40690	complete	Ralstonia		betaproteobacteria
MN685190	Ralstonia phage vRsoP-WM2	2019-12-23T00:00:00Z		Gyeongsanvirus RsoP1EGY	Gyeongsanvirus	Autographiviridae	40688	complete	Ralstonia		betaproteobacteria
MN685191	Ralstonia phage vRsoP-WR2	2019-12-23T00:00:00Z		Gyeongsanvirus RsoP1EGY	Gyeongsanvirus	Autographiviridae	41158	complete	Ralstonia		betaproteobacteria
MT740728	Ralstonia phage Anchaing	2020-08-20T00:00:00Z		Anchaingvirus anchaing	Anchaingvirus	Autographiviridae	43597	complete	Ralstonia pseudosolanacearum		betaproteobacteria
OK274245	Ralstonia phage RpT1	2021-10-17T00:00:00Z		Ralstonia phage RpT1	Serkorvirus	Autographiviridae	40788	complete	Ralstonia pseudosolanacearum		betaproteobacteria
OK318991	Ralstonia phage RpY2	2021-10-17T00:00:00Z		Ralstonia phage RpY2	Serkorvirus	Autographiviridae	40147	complete	Ralstonia pseudosolanacearum		betaproteobacteria
AB451219	Ralstonia phage RSB1	2008-09-04T00:00:00Z		Higashivirus RSB1	Higashivirus	Autographiviridae	43079	complete	Ralstonia solanacearum		betaproteobacteria
AB597179	Ralstonia phage RSB2	2010-12-28T00:00:00Z		Kelmasvirus RSB2	Kelmasvirus	Autographiviridae	40411	complete	Ralstonia solanacearum		betaproteobacteria
AB854109	Ralstonia phage RSB3	2013-10-03T00:00:00Z		Jiaoyazivirus RSB3	Jiaoyazivirus	Autographiviridae	44578	complete	Ralstonia solanacearum		betaproteobacteria
AB920995	Ralstonia phage RSJ2	2014-07-04T00:00:00Z		Risjevirus RSJ2	Risjevirus	Autographiviridae	44360	complete	Ralstonia solanacearum		betaproteobacteria
AB983711	Ralstonia phage RSJ5	2014-08-26T00:00:00Z		Risjevirus RSJ5	Risjevirus	Autographiviridae	43745	complete	Ralstonia solanacearum		betaproteobacteria
KP343639	Ralstonia phage phiITL-1	2016-01-21T00:00:00Z		Serkorvirus ITL1	Serkorvirus	Autographiviridae	38731	complete	Ralstonia solanacearum		betaproteobacteria
KY117485	Ralstonia phage phiAp1	2017-01-15T00:00:00Z		Ayakvirus Ap1	Ayakvirus	Autographiviridae	44793	complete	Ralstonia solanacearum		betaproteobacteria
KY316062	Ralstonia phage RS-PII-1	2017-01-15T00:00:00Z		Sukuvirus RSPII1	Sukuvirus	Autographiviridae	42042	complete	Ralstonia solanacearum		betaproteobacteria
KY464836	Ralstonia phage RS-PI-1	2017-03-04T00:00:00Z		Ampunavirus RSPI1	Ampunavirus	Autographiviridae	43211	complete	Ralstonia solanacearum		betaproteobacteria
MF979559	Ralstonia phage DU_RP_I	2017-11-12T00:00:00Z		Gyeongsanvirus DURPI	Gyeongsanvirus	Autographiviridae	40657	complete	Ralstonia solanacearum		betaproteobacteria
MG652450	Ralstonia phage RsoP1IDN	2018-02-28T00:00:00Z		Higashivirus RsoP1IDN	Higashivirus	Autographiviridae	41135	complete	Ralstonia solanacearum		betaproteobacteria
MG711516	Ralstonia phage RsoP1EGY	2018-03-30T00:00:00Z		Gyeongsanvirus RsoP1EGY	Gyeongsanvirus	Autographiviridae	41297	complete	Ralstonia solanacearum		betaproteobacteria
MF893341	Ralstonia phage RPSC1	2018-07-02T00:00:00Z		Stompelvirus RPSC1	Stompelvirus	Autographiviridae	39628	complete	Ralstonia solanacearum		betaproteobacteria
MN270889	Ralstonia phage P-PSG-11	2019-10-20T00:00:00Z		Ralstonia phage P-PSG-11	Gyeongsanvirus	Autographiviridae	40313	complete	Ralstonia solanacearum		betaproteobacteria
MN270890	Ralstonia phage P-PSG-11-1	2019-10-20T00:00:00Z		Ralstonia phage P-PSG-11-1	Gyeongsanvirus	Autographiviridae	40313	complete	Ralstonia solanacearum		betaproteobacteria
MW965453	Ralstonia phage vB_RsoP_BMB50	2021-05-17T00:00:00Z		Ralstonia phage vB_RsoP_BMB50	Higashivirus	Autographiviridae	43665	complete	Ralstonia solanacearum		betaproteobacteria
OP087422	Ralstonia phage BHDT_So9	2022-09-12T00:00:00Z		Ralstonia phage BHDT_So9	Higashivirus	Autographiviridae	41296	complete	Ralstonia solanacearum		betaproteobacteria
OP087423	Ralstonia phage DLDT_So2	2022-09-12T00:00:00Z		Ralstonia phage DLDT_So2	Higashivirus	Autographiviridae	41341	complete	Ralstonia solanacearum		betaproteobacteria
OP313111	Ralstonia phage 10RS306A	2022-10-08T00:00:00Z		Ralstonia phage 10RS306A	Serkorvirus	Autographiviridae	39742	complete	Ralstonia solanacearum		betaproteobacteria
ON170174	Ralstonia phage YO102_1	2022-10-14T00:00:00Z		Ralstonia phage YO102_1	Anchaingvirus	Autographiviridae	61020	complete	Ralstonia solanacearum		betaproteobacteria
ON170178	Ralstonia phage YO103_7	2022-10-14T00:00:00Z		Ralstonia phage YO103_7	Anchaingvirus	Autographiviridae	48547	complete	Ralstonia solanacearum		betaproteobacteria
ON170184	Ralstonia phage YO106_1	2022-10-14T00:00:00Z		Ralstonia phage YO106_1	Anchaingvirus	Autographiviridae	49014	complete	Ralstonia solanacearum		betaproteobacteria
ON170190	Ralstonia phage YO108_1	2022-10-14T00:00:00Z		Ralstonia phage YO108_1	Anchaingvirus	Autographiviridae	44408	complete	Ralstonia solanacearum		betaproteobacteria
ON170318	Ralstonia phage YO187_3	2022-10-14T00:00:00Z		Ralstonia phage YO187_3	Anchaingvirus	Autographiviridae	43870	complete	Ralstonia solanacearum		betaproteobacteria
ON170358	Ralstonia phage YO383_1	2022-10-14T00:00:00Z		Ralstonia phage YO383_1	Anchaingvirus	Autographiviridae	43426	complete	Ralstonia solanacearum		betaproteobacteria
OP617560	Ralstonia phage 10RS305A	2022-10-19T00:00:00Z		Ralstonia phage 10RS305A	Serkorvirus	Autographiviridae	39764	complete	Ralstonia solanacearum		betaproteobacteria
OP811265	Ralstonia phage BHDTSo81	2022-11-27T00:00:00Z		Ralstonia phage BHDTSo81	Higashivirus	Autographiviridae	41296	complete	Ralstonia solanacearum		betaproteobacteria
OP947225	Ralstonia phage p2106	2022-12-27T00:00:00Z		Ralstonia phage p2106	Serkorvirus	Autographiviridae	35928	complete	Ralstonia solanacearum		betaproteobacteria
OP947227	Ralstonia phage p2137	2022-12-27T00:00:00Z		Ralstonia phage p2137	Serkorvirus	Autographiviridae	37595	complete	Ralstonia solanacearum		betaproteobacteria
JX483873	Rhizobium phage RHEph01	2013-01-16T00:00:00Z		Paadamvirus RHEph01	Paadamvirus	Autographiviridae	43444	complete	Rhizobium etli		alphaproteobacteria
JX483874	Rhizobium phage RHEph02	2013-01-16T00:00:00Z		Cuernavacavirus RHEph02	Cuernavacavirus	Autographiviridae	46486	complete	Rhizobium etli		alphaproteobacteria
JX483875	Rhizobium phage RHEph03	2013-01-16T00:00:00Z		Cuernavacavirus RHEph02	Cuernavacavirus	Autographiviridae	45912	complete	Rhizobium etli		alphaproteobacteria
JX483879	Rhizobium phage RHEph08	2013-01-16T00:00:00Z		Cuernavacavirus RHEph08	Cuernavacavirus	Autographiviridae	43619	complete	Rhizobium etli		alphaproteobacteria
JX483880	Rhizobium phage RHEph09	2013-01-16T00:00:00Z		Cuernavacavirus RHEph09	Cuernavacavirus	Autographiviridae	45962	complete	Rhizobium etli		alphaproteobacteria
MN988488	Rhizobium phage RHph_Y1_20	2021-01-26T00:00:00Z		Rhizobium phage RHph_Y1_20		Autographiviridae	45999	complete	Rhizobium etli		alphaproteobacteria
MN988514	Rhizobium phage RHph_Y2_7	2021-01-26T00:00:00Z		Rhizobium phage RHph_Y2_7		Autographiviridae	46273	complete	Rhizobium etli		alphaproteobacteria
MW980065	Rhizobium phage RHEph15	2021-07-27T00:00:00Z		Rhizobium phage RHEph15		Autographiviridae	46206	complete	Rhizobium etli		alphaproteobacteria
MW980074	Rhizobium phage RHEph27	2021-07-27T00:00:00Z		Rhizobium phage RHEph27		Autographiviridae	46040	complete	Rhizobium etli		alphaproteobacteria
MN988466	Rhizobium phage RHph_TM34	2021-01-26T00:00:00Z		Rhizobium phage RHph_TM34		Autographiviridae	46058	complete	Rhizobium etli CFN 42		alphaproteobacteria
MW980070	Rhizobium phage RHEph21	2021-07-27T00:00:00Z		Rhizobium phage RHEph21	Paadamvirus	Autographiviridae	40454	complete	Rhizobium gallicum		alphaproteobacteria
MW023914	Rhizobium phage vB_RleA_TRX32-1	2021-01-13T00:00:00Z		Rhizobium phage vB_RleA_TRX32-1	Paadamvirus	Autographiviridae	42787	complete	Rhizobium leguminosarum		alphaproteobacteria
MW980062	Rhizobium phage RHph_I40	2021-07-27T00:00:00Z		Rhizobium phage RHph_I40	Cuernavacavirus	Autographiviridae	46695	complete	Rhizobium leguminosarum		alphaproteobacteria
MT708544	Rhizobium phage Palo	2020-10-04T00:00:00Z		Rhizobium phage Palo		Autographiviridae	46322	complete	Rhizobium phaseoli		alphaproteobacteria
MN988493	Rhizobium phage RHph_TM38	2021-01-26T00:00:00Z		Rhizobium phage RHph_TM38	Cuernavacavirus	Autographiviridae	46454	complete	Rhizobium phaseoli		alphaproteobacteria
MN988512	Rhizobium phage RHph_Y48	2021-01-26T00:00:00Z		Rhizobium phage RHph_Y48		Autographiviridae	46273	complete	Rhizobium phaseoli		alphaproteobacteria
MN988513	Rhizobium phage RHph_Y86	2021-01-26T00:00:00Z		Rhizobium phage RHph_Y86		Autographiviridae	46273	complete	Rhizobium phaseoli		alphaproteobacteria
MN988528	Rhizobium phage RHph_N37	2021-01-26T00:00:00Z		Rhizobium phage RHph_N37	Cuernavacavirus	Autographiviridae	46450	complete	Rhizobium phaseoli		alphaproteobacteria
MN988529	Rhizobium phage RHph_I38	2021-01-26T00:00:00Z		Rhizobium phage RHph_I38	Cuernavacavirus	Autographiviridae	46695	complete	Rhizobium phaseoli		alphaproteobacteria
MN988539	Rhizobium phage RHph_I20	2021-01-26T00:00:00Z		Rhizobium phage RHph_I20	Pairvirus	Autographiviridae	41785	complete	Rhizobium sp. N324		alphaproteobacteria
MN988492	Rhizobium phage RHph_TM33	2021-01-26T00:00:00Z		Rhizobium phage RHph_TM33	Cuernavacavirus	Autographiviridae	46454	complete	Rhizobium sp. R339		alphaproteobacteria
AY288927	Salmonella phage SP6	2003-06-07T00:00:00Z		Zindervirus SP6	Zindervirus	Autographiviridae	43769	complete	Salmonella		gammaproteobacteria
OK663600	Enterobacter phage vB_SEqdws-315	2021-11-22T00:00:00Z		Enterobacter phage vB_SEqdws-315	Berlinvirus	Autographiviridae	40081	complete	Salmonella		gammaproteobacteria
EU547803	Salmonella phage phiSG-JL2	2008-06-03T00:00:00Z		Teetrevirus SGJL2	Teetrevirus	Autographiviridae	38815	complete	Salmonella enterica		gammaproteobacteria
MG878892	Salmonella phage vB_SpuP_Spp16	2018-03-03T00:00:00Z		Panjvirus Spp16	Panjvirus	Autographiviridae	41832	complete	Salmonella enterica		gammaproteobacteria
MH382198	Salmonella phage 3A_8767	2018-07-21T00:00:00Z		Teseptimavirus tv3A8767	Teseptimavirus	Autographiviridae	38821	complete	Salmonella enterica		gammaproteobacteria
MN252582	Salmonella phage LPST144	2019-09-18T00:00:00Z		Salmonella phage LPST144	Berlinvirus	Autographiviridae	39050	complete	Salmonella enterica		gammaproteobacteria
MK907285	Salmonella phage vB_SalM-LPST153	2020-06-15T00:00:00Z		Salmonella phage vB_SalM-LPST153	Berlinvirus	Autographiviridae	39176	complete	Salmonella enterica		gammaproteobacteria
MW416012	Salmonella phage vB Seyj3-1	2021-03-30T00:00:00Z		Salmonella phage vB Seyj3-1	Kayfunavirus	Autographiviridae	39619	complete	Salmonella enterica		gammaproteobacteria
MZ573924	Salmonella phage vB_SenAt-pSL2	2021-09-06T00:00:00Z		Zindervirus UAB78	Zindervirus	Autographiviridae	44304	complete	Salmonella enterica		gammaproteobacteria
OP038547	Salmonella phage GRNsp03	2022-08-09T00:00:00Z		Salmonella phage GRNsp03	Zindervirus	Autographiviridae	43596	complete	Salmonella enterica		gammaproteobacteria
NC_071009	Salmonella phage vB_SAg-RPN15	2023-01-31T00:00:00Z		Salmonella phage vB_SAg-RPN15	Teetrevirus	Autographiviridae	38505	complete	Salmonella enterica		gammaproteobacteria
NC_071037	Salmonella phage vB_STy-RN5i1	2023-02-01T00:00:00Z		Salmonella phage vB_STy-RN5i1	Berlinvirus	Autographiviridae	39433	complete	Salmonella enterica		gammaproteobacteria
MN026740	Salmonella phage C2	2019-11-23T00:00:00Z		Salmonella phage C2		Autographiviridae	38554	complete	Salmonella enterica subsp. enterica serovar Gallinarum		gammaproteobacteria
KM366096	Salmonella phage BP12A	2016-03-17T00:00:00Z		Berlinvirus BP12A	Berlinvirus	Autographiviridae	39696	complete	Salmonella enterica subsp. enterica serovar Hadar		gammaproteobacteria
KM366097	Salmonella phage BP12B	2016-03-17T00:00:00Z		Zindervirus BP12B	Zindervirus	Autographiviridae	43602	complete	Salmonella enterica subsp. enterica serovar Hadar		gammaproteobacteria
MZ923531	Salmonella phage PRF-SP1	2021-09-22T00:00:00Z		Salmonella phage PRF-SP1	Kayfunavirus	Autographiviridae	39732	complete	Salmonella enterica subsp. enterica serovar Paratyphi A		gammaproteobacteria
OL539729	Salmonella phage PRF-SP3	2021-12-12T00:00:00Z		Salmonella phage PRF-SP3	Kayfunavirus	Autographiviridae	39849	complete	Salmonella enterica subsp. enterica serovar Paratyphi A		gammaproteobacteria
OL773676	Salmonella phage PRF-SP4	2022-01-17T00:00:00Z		Salmonella phage PRF-SP4	Kayfunavirus	Autographiviridae	39829	complete	Salmonella enterica subsp. enterica serovar Paratyphi B		gammaproteobacteria
OL773677	Salmonella phage PRF-SP5	2022-01-17T00:00:00Z		Salmonella phage PRF-SP5	Kayfunavirus	Autographiviridae	39849	complete	Salmonella enterica subsp. enterica serovar Paratyphi B		gammaproteobacteria
OM867676	Salmonella phage PRF-SP2	2022-04-13T00:00:00Z		Salmonella phage PRF-SP2	Kayfunavirus	Autographiviridae	39874	complete	Salmonella enterica subsp. enterica serovar Paratyphi B		gammaproteobacteria
NC_015271	Salmonella phage Vi06	2011-03-22T00:00:00Z		Teseptimavirus Vi06	Teseptimavirus	Autographiviridae	38368	complete	Salmonella enterica subsp. enterica serovar Typhi		gammaproteobacteria
GU595417	Escherichia phage UAB_Phi78	2013-02-07T00:00:00Z		Zindervirus UAB78	Zindervirus	Autographiviridae	43984	complete	Salmonella enterica subsp. enterica serovar Typhimurium		gammaproteobacteria
MG471392	Salmonella phage BSP161	2018-11-30T00:00:00Z		Berlinvirus BSP161	Berlinvirus	Autographiviridae	39688	complete	Salmonella enterica subsp. enterica serovar Typhimurium		gammaproteobacteria
ON526839	Salmonella phage GRNsp51	2022-05-31T00:00:00Z		Salmonella phage GRNsp51	Zindervirus	Autographiviridae	43461	complete	Salmonella sp.		gammaproteobacteria
ON754979	Salmonella phage vB_SalM_PC127	2022-07-23T00:00:00Z		Salmonella phage vB_SalM_PC127	Berlinvirus	Autographiviridae	39169	complete	Salmonella sp.		gammaproteobacteria
ON922920	Salmonella phage vB_SalS_PC192	2022-08-31T00:00:00Z		Salmonella phage vB_SalS_PC192	Berlinvirus	Autographiviridae	39095	complete	Salmonella sp.		gammaproteobacteria
ON461912	Salmonella phage PST_H2	2022-10-08T00:00:00Z		Salmonella phage PST_H2	Zindervirus	Autographiviridae	45455	complete	Salmonella sp.		gammaproteobacteria
KX778611	Serratia phage SM9-3Y	2016-11-02T00:00:00Z		Teetrevirus SM93Y	Teetrevirus	Autographiviridae	39631	complete	Serratia marcescens		gammaproteobacteria
MF285620	Serratia phage 2050H2	2017-09-16T00:00:00Z		Teetrevirus 2050H2	Teetrevirus	Autographiviridae	39216	complete	Serratia marcescens		gammaproteobacteria
MN098329	Serratia phage Pila	2019-10-09T00:00:00Z		Serratia phage Pila	Teseptimavirus	Autographiviridae	38678	complete	Serratia marcescens		gammaproteobacteria
MT419366	Serratia phage SALSA	2020-09-08T00:00:00Z		Teetrevirus SM93Y	Teetrevirus	Autographiviridae	39933	complete	Serratia marcescens		gammaproteobacteria
ON287377	Serratia phage vB_SmaP-Kaonashi	2022-05-22T00:00:00Z		Serratia phage vB_SmaP-Kaonashi	Aghbyvirus	Autographiviridae	41649	complete	Serratia marcescens		gammaproteobacteria
ON950090	Serratia phage Seera	2022-08-07T00:00:00Z		Serratia phage Seera	Teetrevirus	Autographiviridae	39315	complete	Serratia marcescens		gammaproteobacteria
MT543041	Serratia phage vB_SmaP-UFV01	2021-10-04T00:00:00Z		Serratia phage vB_SmaP-UFV01	Teseptimavirus	Autographiviridae	39164	complete	Serratia sp. (in: enterobacteria)		gammaproteobacteria
KY684082	Shigella phage SFN6B	2018-02-28T00:00:00Z		Drulisvirus SFN6B	Drulisvirus	Autographiviridae	43036	complete	Shigella flexneri		gammaproteobacteria
MH464253	Shigella phage SFPH2	2018-07-25T00:00:00Z		Kayfunavirus SFPH2	Kayfunavirus	Autographiviridae	40387	complete	Shigella flexneri		gammaproteobacteria
MK562503	Shigella phage Buco	2019-04-02T00:00:00Z		Bucovirus buco	Bucovirus	Autographiviridae	43630	complete	Shigella flexneri		gammaproteobacteria
MK685668	Shigella phage VB_Ship_A7	2019-04-17T00:00:00Z		Berlinvirus A7	Berlinvirus	Autographiviridae	40058	complete	Shigella flexneri		gammaproteobacteria
OP917825	Shigella phage CT02	2022-12-18T00:00:00Z		Shigella phage CT02	Teetrevirus	Autographiviridae	38876	complete	Shigella flexneri		gammaproteobacteria
OQ031073	Shigella phage SFP21B	2023-01-08T00:00:00Z		Shigella phage SFP21B	Kayfunavirus	Autographiviridae	39356	complete	Shigella flexneri		gammaproteobacteria
OQ031074	Shigella phage SFP21A	2023-01-08T00:00:00Z		Shigella phage SFP21A	Kayfunavirus	Autographiviridae	39004	complete	Shigella flexneri		gammaproteobacteria
OQ031076	Shigella phage SFP20	2023-01-08T00:00:00Z		Shigella phage SFP20	Kayfunavirus	Autographiviridae	39499	complete	Shigella flexneri		gammaproteobacteria
ON528715	Shigella phage ESh1	2022-06-14T00:00:00Z		Shigella phage ESh1	Teseptimavirus	Autographiviridae	39034	complete	Shigella sp.		gammaproteobacteria
ON528716	Shigella phage ESh2	2022-06-14T00:00:00Z		Shigella phage ESh2	Teseptimavirus	Autographiviridae	39818	complete	Shigella sp.		gammaproteobacteria
ON528717	Shigella phage ESh3	2022-06-14T00:00:00Z		Shigella phage ESh3	Teseptimavirus	Autographiviridae	39180	complete	Shigella sp.		gammaproteobacteria
ON528719	Shigella phage ESh6	2022-06-14T00:00:00Z		Shigella phage ESh6	Teseptimavirus	Autographiviridae	39381	complete	Shigella sp.		gammaproteobacteria
ON528720	Shigella phage ESh7	2022-06-14T00:00:00Z		Shigella phage ESh7	Teetrevirus	Autographiviridae	39724	complete	Shigella sp.		gammaproteobacteria
ON528721	Shigella phage ESh8	2022-06-14T00:00:00Z		Shigella phage ESh8	Teetrevirus	Autographiviridae	38701	complete	Shigella sp.		gammaproteobacteria
ON528722	Shigella phage ESh9	2022-06-14T00:00:00Z		Shigella phage ESh9	Teetrevirus	Autographiviridae	39308	complete	Shigella sp.		gammaproteobacteria
ON528723	Shigella phage ESh10	2022-06-14T00:00:00Z		Shigella phage ESh10	Teetrevirus	Autographiviridae	38729	complete	Shigella sp.		gammaproteobacteria
ON528724	Shigella phage ESh12	2022-06-14T00:00:00Z		Shigella phage ESh12	Teetrevirus	Autographiviridae	39704	complete	Shigella sp.		gammaproteobacteria
ON528733	Shigella phage ESh23	2022-06-14T00:00:00Z		Shigella phage ESh23	Kayfunavirus	Autographiviridae	40156	complete	Shigella sp.		gammaproteobacteria
MW960034	Rhizobium phage RHph_X3_9	2021-09-10T00:00:00Z		Rhizobium phage RHph_X3_9		Autographiviridae	44896	complete	Sinorhizobium americanum		alphaproteobacteria
MN844877	Sphaerotilus phage vB_SnaP-R1	2020-01-26T00:00:00Z		Sphaerotilus phage vB_SnaP-R1		Autographiviridae	41507	complete	Sphaerotilus natans		betaproteobacteria
MH684921	Sphingomonas phage Scott	2018-08-20T00:00:00Z	SPS	Scottvirus scott	Scottvirus	Autographiviridae	43077	complete	Sphingomonas paucimobilis		alphaproteobacteria
JX872508	Stenotrophomonas phage IME15	2012-10-30T00:00:00Z	IME15	Teseptimavirus IME15	Teseptimavirus	Autographiviridae	38513	complete	Stenotrophomonas maltophilia		gammaproteobacteria
MK903280	Stenotrophomonas phage Ponderosa	2019-08-25T00:00:00Z		Stenotrophomonas phage Ponderosa		Autographiviridae	42612	complete	Stenotrophomonas maltophilia		gammaproteobacteria
MW960043	Stenotrophomonas phage BUCT609	2021-05-29T00:00:00Z		Stenotrophomonas phage BUCT609		Autographiviridae	43145	complete	Stenotrophomonas maltophilia		gammaproteobacteria
MW831865	Stenotrophomonas phage BUCT598	2021-06-22T00:00:00Z		Stenotrophomonas phage BUCT598		Autographiviridae	43581	complete	Stenotrophomonas maltophilia		gammaproteobacteria
MZ326854	Stenotrophomonas phage Ptah	2021-08-18T00:00:00Z		Stenotrophomonas phage Ptah		Autographiviridae	42593	complete	Stenotrophomonas maltophilia		gammaproteobacteria
MZ326858	Stenotrophomonas phage Pepon	2021-08-18T00:00:00Z		Stenotrophomonas phage Pepon		Autographiviridae	42532	complete	Stenotrophomonas maltophilia		gammaproteobacteria
OK018136	Stenotrophomonas phage TS-10	2021-10-30T00:00:00Z		Stenotrophomonas phage TS-10		Autographiviridae	42931	complete	Stenotrophomonas maltophilia		gammaproteobacteria
OM735686	Stenotrophomonas phage vB_SmeS_BUCT700	2022-04-04T00:00:00Z		Stenotrophomonas phage vB_SmeS_BUCT700		Autographiviridae	43214	complete	Stenotrophomonas maltophilia		gammaproteobacteria
OM735688	Stenotrophomonas phage vB_SmeS_BUCT703	2022-04-04T00:00:00Z		Stenotrophomonas phage vB_SmeS_BUCT703		Autographiviridae	43221	complete	Stenotrophomonas maltophilia		gammaproteobacteria
MK016662	Synechococcus phage S-B28	2019-03-26T00:00:00Z		Qadamvirus SB28	Qadamvirus	Autographiviridae	45424	complete	Synechococcus		cyanophyceae
MW015080	Synechococcus phage S-SRP01	2021-03-22T00:00:00Z		Synechococcus phage S-SRP01		Autographiviridae	45017	complete	Synechococcus		cyanophyceae
KC310802	Synechococcus phage S-CBP1	2014-10-24T00:00:00Z		Synechococcus phage S-CBP1		Autographiviridae	46547	complete	Synechococcus sp. CB0101		cyanophyceae
KC310803	Synechococcus phage S-CBP3	2014-10-24T00:00:00Z		Lirvirus SCBP3	Lirvirus	Autographiviridae	45871	complete	Synechococcus sp. CB0101		cyanophyceae
KC310804	Synechococcus phage S-CBP4	2014-10-24T00:00:00Z		Poseidonvirus SCBP4	Poseidonvirus	Autographiviridae	44147	complete	Synechococcus sp. CB0101		cyanophyceae
KC310806	Synechococcus phage S-CBP2	2014-10-24T00:00:00Z		Kembevirus SCBP2	Kembevirus	Autographiviridae	46237	complete	Synechococcus sp. CB0208		cyanophyceae
MZ803112	Synechococcus T7-like virus S-TIP28	2021-09-22T00:00:00Z		Synechococcus T7-like virus S-TIP28	Voetvirus	Autographiviridae	45749	complete	Synechococcus sp. CC9605		cyanophyceae
MW822601	Synechococcus phage S-SRP02	2021-04-14T00:00:00Z		Synechococcus phage S-SRP02		Autographiviridae	42143	complete	Synechococcus sp. SR-C1		cyanophyceae
NC_020838	Synechococcus phage S-RIP2	2013-03-30T00:00:00Z		Sednavirus SRIP2	Sednavirus	Autographiviridae	45728	complete	Synechococcus sp. WH 7803		cyanophyceae
NC_020865	Cyanophage KBS-P-1A	2013-03-30T00:00:00Z		Sednavirus SRIP2	Sednavirus	Autographiviridae	45730	complete	Synechococcus sp. WH 7803		cyanophyceae
KC310805	Synechococcus phage S-CBP42	2014-10-24T00:00:00Z		Aegirvirus SCBP42	Aegirvirus	Autographiviridae	45218	complete	Synechococcus sp. WH 7803		cyanophyceae
MT424636	Synechococcus phage S-SBP1	2020-05-13T00:00:00Z		Synechococcus phage S-SBP1	Ashivirus	Autographiviridae	45519	complete	Synechococcus sp. WH 7803		cyanophyceae
AF338467	Synechococcus phage P60	2002-02-02T00:00:00Z		Tiilvirus P60	Tiilvirus	Autographiviridae	46675	complete	Synechococcus sp. WH 7805		cyanophyceae
GU071107	Cyanophage P-SSP2	2010-10-30T00:00:00Z		Tritonvirus PSSP2	Tritonvirus	Autographiviridae	45890	complete	Synechococcus sp. WH 8017		cyanophyceae
NC_020867	Synechococcus phage S-RIP1	2013-03-30T00:00:00Z		Kajamvirus SRIP1	Kajamvirus	Autographiviridae	44892	complete	Synechococcus sp. WH 8101		cyanophyceae
EF372997	Synechococcus phage Syn5	2007-04-28T00:00:00Z		Voetvirus syn5	Voetvirus	Autographiviridae	46214	complete	Synechococcus sp. WH 8109		cyanophyceae
MH540083	Synechococcus T7-like phage S-TIP37	2018-07-25T00:00:00Z		Igirivirus STIP37	Igirivirus	Autographiviridae	45477	complete	Synechococcus sp. WH 8109		cyanophyceae
DQ029335	Vibrio phage VP4	2005-05-29T00:00:00Z		Chatterjeevirus VP4	Chatterjeevirus	Autographiviridae	39503	complete	Vibrio		gammaproteobacteria
FJ409640	Vibrio phage N4	2009-10-31T00:00:00Z		Chatterjeevirus N4	Chatterjeevirus	Autographiviridae	38497	complete	Vibrio		gammaproteobacteria
MT178448	Vibrio phage vB_VpP_FE11	2020-04-14T00:00:00Z		Vibrio phage vB_VpP_FE11	Maculvirus	Autographiviridae	43397	complete	Vibrio		gammaproteobacteria
KF322026	Vibrio phage phi-A318	2014-06-29T00:00:00Z		Kaohsiungvirus A318	Kaohsiungvirus	Autographiviridae	42544	complete	Vibrio alginolyticus		gammaproteobacteria
KF800937	Vibrio phage AS51	2014-06-29T00:00:00Z	AS51	Kaohsiungvirus AS51	Kaohsiungvirus	Autographiviridae	42542	complete	Vibrio alginolyticus		gammaproteobacteria
KY290756	Vibrio phage Vp670	2017-01-15T00:00:00Z		Kaohsiungvirus Vp670	Kaohsiungvirus	Autographiviridae	43121	complete	Vibrio alginolyticus		gammaproteobacteria
MT227925	Vibrio phage phiV141	2020-08-03T00:00:00Z		Vibrio phage phiV141	Tawavirus	Autographiviridae	43313	complete	Vibrio alginolyticus		gammaproteobacteria
MW331544	Vibrio phage vB_Vc_SrVc2	2021-01-13T00:00:00Z		Maculvirus VP93	Maculvirus	Autographiviridae	43157	complete	Vibrio campbellii		gammaproteobacteria
HQ641340	Vibrio phage ICP3	2011-02-22T00:00:00Z		Chatterjeevirus ICP3	Chatterjeevirus	Autographiviridae	39162	complete	Vibrio cholerae		gammaproteobacteria
HQ641341	Vibrio phage ICP3_2009_B	2011-02-22T00:00:00Z		Chatterjeevirus ICP3	Chatterjeevirus	Autographiviridae	39042	complete	Vibrio cholerae		gammaproteobacteria
HQ641343	Vibrio phage ICP3_2008_A	2011-02-22T00:00:00Z		Chatterjeevirus ICP3	Chatterjeevirus	Autographiviridae	39349	complete	Vibrio cholerae		gammaproteobacteria
HQ641344	Vibrio phage ICP3_2007_A	2011-02-22T00:00:00Z		Chatterjeevirus ICP3	Chatterjeevirus	Autographiviridae	39088	complete	Vibrio cholerae		gammaproteobacteria
JQ780163	Vibrio phage VP3	2012-04-11T00:00:00Z		Chatterjeevirus VP4	Chatterjeevirus	Autographiviridae	39481	complete	Vibrio cholerae		gammaproteobacteria
KY065149	Vibrio phage JSF7	2017-07-20T00:00:00Z		Tawavirus JSF7	Tawavirus	Autographiviridae	46318	complete	Vibrio cholerae		gammaproteobacteria
KY883641	Vibrio phage JSF11	2017-11-03T00:00:00Z		Chatterjeevirus ICP3	Chatterjeevirus	Autographiviridae	39341	complete	Vibrio cholerae		gammaproteobacteria
KY883643	Vibrio phage JSF28	2017-11-03T00:00:00Z		Chatterjeevirus ICP3	Chatterjeevirus	Autographiviridae	38489	complete	Vibrio cholerae		gammaproteobacteria
KY883644	Vibrio phage JSF30	2017-11-03T00:00:00Z		Chatterjeevirus ICP3	Chatterjeevirus	Autographiviridae	38056	complete	Vibrio cholerae		gammaproteobacteria
KY883645	Vibrio phage JSF31	2017-11-03T00:00:00Z		Chatterjeevirus ICP3	Chatterjeevirus	Autographiviridae	38581	complete	Vibrio cholerae		gammaproteobacteria
KY883646	Vibrio phage JSF32	2017-11-03T00:00:00Z		Chatterjeevirus ICP3	Chatterjeevirus	Autographiviridae	38581	complete	Vibrio cholerae		gammaproteobacteria
KY883648	Vibrio phage JSF35	2017-11-03T00:00:00Z		Chatterjeevirus ICP3	Chatterjeevirus	Autographiviridae	38688	complete	Vibrio cholerae		gammaproteobacteria
KY883649	Vibrio phage JSF36	2017-11-03T00:00:00Z		Chatterjeevirus ICP3	Chatterjeevirus	Autographiviridae	38581	complete	Vibrio cholerae		gammaproteobacteria
KY883650	Vibrio phage JSF18	2017-11-03T00:00:00Z		Chatterjeevirus ICP3	Chatterjeevirus	Autographiviridae	38570	complete	Vibrio cholerae		gammaproteobacteria
KY883651	Vibrio phage JSF20	2017-11-03T00:00:00Z		Chatterjeevirus ICP3	Chatterjeevirus	Autographiviridae	39378	complete	Vibrio cholerae		gammaproteobacteria
KY883652	Vibrio phage JSF24	2017-11-03T00:00:00Z		Chatterjeevirus ICP3	Chatterjeevirus	Autographiviridae	39378	complete	Vibrio cholerae		gammaproteobacteria
KY883653	Vibrio phage JSF34	2017-11-03T00:00:00Z		Chatterjeevirus ICP3	Chatterjeevirus	Autographiviridae	39378	complete	Vibrio cholerae		gammaproteobacteria
MG957431	Vibrio phage Rostov-1	2018-02-28T00:00:00Z		Chatterjeevirus N4	Chatterjeevirus	Autographiviridae	37247	complete	Vibrio cholerae		gammaproteobacteria
MT215167	Vibrio phage JSF37	2021-03-17T00:00:00Z		Chatterjeevirus ICP3	Chatterjeevirus	Autographiviridae	38451	complete	Vibrio cholerae O1		gammaproteobacteria
MW865291	Vibrio phage 15E36.1	2021-08-30T00:00:00Z		Vibrio phage 15E36.1	Gutovirus	Autographiviridae	45211	complete	Vibrio crassostreae		gammaproteobacteria
NC_048123	Vibrio phage 1.204.O._10N.222.46.F12	2020-05-15T00:00:00Z		Cyclitvirus cyclit	Cyclitvirus	Autographiviridae	44168	complete	Vibrio cyclitrophicus		gammaproteobacteria
MN497414	Vibrio phage vB_VhaP_VH-5	2019-11-18T00:00:00Z		Vibrio phage vB_VhaP_VH-5		Autographiviridae	42485	complete	Vibrio harveyi		gammaproteobacteria
FJ896200	Vibrio phage VP93	2009-05-03T00:00:00Z		Maculvirus VP93	Maculvirus	Autographiviridae	43931	complete	Vibrio parahaemolyticus		gammaproteobacteria
MG545917	Vibrio phage VEN	2017-12-26T00:00:00Z		Trungvirus VEN	Trungvirus	Autographiviridae	44603	complete	Vibrio parahaemolyticus		gammaproteobacteria
MF754111	Vibrio phage vB_VpaP_KF1	2018-08-31T00:00:00Z		Maculvirus KF1	Maculvirus	Autographiviridae	43237	complete	Vibrio parahaemolyticus		gammaproteobacteria
MF754112	Vibrio phage vB_VpaP_KF2	2018-08-31T00:00:00Z		Maculvirus KF2	Maculvirus	Autographiviridae	43571	complete	Vibrio parahaemolyticus		gammaproteobacteria
MK474470	Vibrio phage vB_VpaS_OWB	2019-03-10T00:00:00Z		Maculvirus OWB	Maculvirus	Autographiviridae	43264	complete	Vibrio parahaemolyticus		gammaproteobacteria
MK820013	Vibrio phage vB_VpaP_MGD2	2019-12-26T00:00:00Z		Vibrio phage vB_VpaP_MGD2	Kaohsiungvirus	Autographiviridae	45105	complete	Vibrio parahaemolyticus		gammaproteobacteria
MN807240	Vibrio phage VP-HS15	2020-01-11T00:00:00Z		Vibrio phage VP-HS15	Kaohsiungvirus	Autographiviridae	46759	complete	Vibrio parahaemolyticus		gammaproteobacteria
MN974282	Vibrio phage OWB	2020-03-07T00:00:00Z		Maculvirus OWB	Maculvirus	Autographiviridae	43264	complete	Vibrio parahaemolyticus		gammaproteobacteria
MT501516	Vibrio phage vB_VpaP_MGD1	2020-06-14T00:00:00Z		Maculvirus VP93	Maculvirus	Autographiviridae	43290	complete	Vibrio parahaemolyticus		gammaproteobacteria
MW250641	Vibrio phage vB_VpP_DE17	2020-12-16T00:00:00Z		Vibrio phage vB_VpP_DE17	Maculvirus	Autographiviridae	43394	complete	Vibrio parahaemolyticus		gammaproteobacteria
MW451247	Vibrio phage VP505	2021-01-31T00:00:00Z		Vibrio phage VP505	Trungvirus	Autographiviridae	43009	complete	Vibrio parahaemolyticus		gammaproteobacteria
MZ020222	Vibrio phage BUCT233	2021-06-08T00:00:00Z		Vibrio phage BUCT233	Maculvirus	Autographiviridae	43245	complete	Vibrio parahaemolyticus		gammaproteobacteria
MZ182247	Vibrio phage vB_VpP_DE18	2021-06-29T00:00:00Z		Maculvirus KF2	Maculvirus	Autographiviridae	43464	complete	Vibrio parahaemolyticus		gammaproteobacteria
MZ516827	Vibrio phage vB_VpP_DE10	2021-07-28T00:00:00Z		Vibrio phage vB_VpP_DE10	Maculvirus	Autographiviridae	42871	complete	Vibrio parahaemolyticus		gammaproteobacteria
MZ592920	Vibrio phage vB_VpaP_G1	2021-08-18T00:00:00Z		Vibrio phage vB_VpaP_G1		Autographiviridae	43859	complete	Vibrio parahaemolyticus		gammaproteobacteria
MZ592921	Vibrio phage vB_VpP_NS8	2021-08-18T00:00:00Z		Vibrio phage vB_VpP_NS8	Maculvirus	Autographiviridae	43252	complete	Vibrio parahaemolyticus		gammaproteobacteria
OK349506	Vibrio phage vB_VpaP_AL-1	2022-03-10T00:00:00Z		Maculvirus VP93	Maculvirus	Autographiviridae	42854	complete	Vibrio parahaemolyticus		gammaproteobacteria
OM362522	Vibrio phage vB_VpaP_GHSM17	2022-05-02T00:00:00Z		Vibrio phage vB_VpaP_GHSM17	Maculvirus	Autographiviridae	43228	complete	Vibrio parahaemolyticus		gammaproteobacteria
ON080940	Vibrio phage H256D1	2022-05-07T00:00:00Z		Vibrio phage H256D1	Maculvirus	Autographiviridae	35587	complete	Vibrio parahaemolyticus		gammaproteobacteria
ON080941	Vibrio phage F23s2	2022-05-07T00:00:00Z		Vibrio phage F23s2	Maculvirus	Autographiviridae	43386	complete	Vibrio parahaemolyticus		gammaproteobacteria
ON864052	Vibrio phage vB_VpP_AC2	2022-07-23T00:00:00Z		Vibrio phage vB_VpP_AC2	Maculvirus	Autographiviridae	44270	complete	Vibrio parahaemolyticus		gammaproteobacteria
ON872379	Vibrio phage vB_VpaP_1701	2022-08-17T00:00:00Z		Vibrio phage vB_VpaP_1701	Maculvirus	Autographiviridae	43975	complete	Vibrio parahaemolyticus		gammaproteobacteria
OP117450	Vibrio phage SSJ01	2022-08-24T00:00:00Z		Vibrio phage SSJ01	Maculvirus	Autographiviridae	43332	complete	Vibrio parahaemolyticus		gammaproteobacteria
OK585158	Vibrio phage vB_VpP_HA1	2022-09-27T00:00:00Z		Vibrio phage vB_VpP_HA1	Maculvirus	Autographiviridae	42987	complete	Vibrio parahaemolyticus		gammaproteobacteria
OK585159	Vibrio phage vB_VpP_HA5	2022-09-27T00:00:00Z		Vibrio phage vB_VpP_HA5	Maculvirus	Autographiviridae	43210	complete	Vibrio parahaemolyticus		gammaproteobacteria
OK585160	Vibrio phage vB_VpP_HA7	2022-09-27T00:00:00Z		Vibrio phage vB_VpP_HA7	Maculvirus	Autographiviridae	43210	complete	Vibrio parahaemolyticus		gammaproteobacteria
ON457554	Vibrio phage vB_VpaP_M83	2022-10-28T00:00:00Z		Vibrio phage vB_VpaP_M83	Maculvirus	Autographiviridae	43901	complete	Vibrio parahaemolyticus		gammaproteobacteria
ON457555	Vibrio phage vB_VpaP_M9	2022-10-28T00:00:00Z		Vibrio phage vB_VpaP_M9	Maculvirus	Autographiviridae	43268	complete	Vibrio parahaemolyticus		gammaproteobacteria
ON457556	Vibrio phage vB_VpaP_C2	2022-10-28T00:00:00Z		Vibrio phage vB_VpaP_C2	Maculvirus	Autographiviridae	43494	complete	Vibrio parahaemolyticus		gammaproteobacteria
ON457557	Vibrio phage vB_VpaP_M3	2022-10-28T00:00:00Z		Vibrio phage vB_VpaP_M3	Maculvirus	Autographiviridae	43446	complete	Vibrio parahaemolyticus		gammaproteobacteria
KJ502657	Vibrio phage Vc1	2014-03-31T00:00:00Z	phi-Vc1	Gutovirus Vc1	Gutovirus	Autographiviridae	44541	complete	Vibrio sp.		gammaproteobacteria
MF574151	Vibrio phage JSF25	2017-11-03T00:00:00Z		Chatterjeevirus ICP3	Chatterjeevirus	Autographiviridae	38593	complete	Vibrio sp.		gammaproteobacteria
OM799543	Vibrio phage OY1	2022-03-13T00:00:00Z		Vibrio phage OY1	Maculvirus	Autographiviridae	43479	complete	Vibrio sp.		gammaproteobacteria
KU595432	Xanthomonas phage f20-Xaj	2016-03-05T00:00:00Z		Pradovirus f20	Pradovirus	Autographiviridae	43851	complete	Xanthomonas arboricola	plant leaf	gammaproteobacteria
KU595433	Xanthomonas phage f30-Xaj	2016-03-05T00:00:00Z		Pradovirus f30	Pradovirus	Autographiviridae	44262	complete	Xanthomonas arboricola	plant leaf	gammaproteobacteria
ON911539	Xanthomonas phage vB_Xar_IVIA-DoCa2	2022-10-04T00:00:00Z		Xanthomonas phage vB_Xar_IVIA-DoCa2	Pradovirus	Autographiviridae	42857	complete	Xanthomonas arboricola		gammaproteobacteria
ON932078	Xanthomonas phage vB_Xar_IVIA-DoCa4	2022-10-16T00:00:00Z		Xanthomonas phage vB_Xar_IVIA-DoCa4	Pradovirus	Autographiviridae	43007	complete	Xanthomonas arboricola		gammaproteobacteria
ON932081	Xanthomonas phage vB_Xar_IVIA-DoCa7	2022-10-16T00:00:00Z		Xanthomonas phage vB_Xar_IVIA-DoCa7		Autographiviridae	42881	complete	Xanthomonas arboricola		gammaproteobacteria
ON932083	Xanthomonas phage vB_Xar_IVIA-DoCa9	2022-10-16T00:00:00Z		Xanthomonas phage vB_Xar_IVIA-DoCa9	Pradovirus	Autographiviridae	43240	complete	Xanthomonas arboricola		gammaproteobacteria
KU197013	Xanthomonas phage XAJ24	2016-11-27T00:00:00Z		Pradovirus XAJ24	Pradovirus	Autographiviridae	44862	complete	Xanthomonas arboricola pv. juglandis		gammaproteobacteria
MT951568	Xanthomonas phage Xaa_vB_phi31	2021-04-01T00:00:00Z		Xanthomonas phage Xaa_vB_phi31		Autographiviridae	42825	complete	Xanthomonas euvesicatoria		gammaproteobacteria
MZ666965	Xanthomonas phage N3	2021-09-27T00:00:00Z		Xanthomonas phage N3		Autographiviridae	38454	complete	Xanthomonas oryzae pv. oryzae		gammaproteobacteria
MZ666966	Xanthomonas phage N1	2021-09-27T00:00:00Z		Xanthomonas phage N1		Autographiviridae	41152	complete	Xanthomonas oryzae pv. oryzae		gammaproteobacteria
ON960072	Xanthomonas phage pXoo2106	2022-08-13T00:00:00Z		Xanthomonas phage pXoo2106	Pradovirus	Autographiviridae	43713	complete	Xanthomonas oryzae pv. oryzae		gammaproteobacteria
OP583591	Xanthomonas phage F5	2022-12-27T00:00:00Z		Xanthomonas phage F5	Pradovirus	Autographiviridae	44616	complete	Xanthomonas perforans		gammaproteobacteria
OP583592	Xanthomonas phage GF2	2022-12-27T00:00:00Z		Xanthomonas phage GF2	Pradovirus	Autographiviridae	45223	complete	Xanthomonas perforans		gammaproteobacteria
OP583593	Xanthomonas phage GF1	2022-12-27T00:00:00Z		Xanthomonas phage GF1	Pradovirus	Autographiviridae	42522	complete	Xanthomonas perforans		gammaproteobacteria
OP583594	Xanthomonas phage P4	2022-12-27T00:00:00Z		Xanthomonas phage P4	Pradovirus	Autographiviridae	44329	complete	Xanthomonas perforans		gammaproteobacteria
OP583595	Xanthomonas phage S3	2022-12-27T00:00:00Z		Xanthomonas phage S3	Pradovirus	Autographiviridae	45224	complete	Xanthomonas perforans		gammaproteobacteria
MF375456	Xanthomonas phage phi Xc10	2017-09-16T00:00:00Z		Pradovirus Xc10	Pradovirus	Autographiviridae	44597	complete	Xanthomonas sp.		gammaproteobacteria
MK903278	Xanthomonas phage Pagan	2019-08-25T00:00:00Z		Pradovirus Xc10	Pradovirus	Autographiviridae	44448	complete	Xanthomonas sp.		gammaproteobacteria
OK258138	Xanthomonas phage MUD8-T1	2021-12-14T00:00:00Z		Xanthomonas phage MUD8-T1	Pradovirus	Autographiviridae	44322	complete	Xanthomonas sp.		gammaproteobacteria
OK275495	Xanthomonas phage R3-22-T1	2021-12-14T00:00:00Z		Xanthomonas phage R3-22-T1	Pradovirus	Autographiviridae	45281	complete	Xanthomonas sp.		gammaproteobacteria
ON189046	Xanthomonas phage Laurelin	2022-05-24T00:00:00Z		Xanthomonas phage Laurelin	Ghunavirus	Autographiviridae	40498	complete	Xanthomonas translucens pv. translucens DSM 18974		gammaproteobacteria
KF626666	Xylella phage Paz	2013-11-30T00:00:00Z		Xylella phage Paz		Autographiviridae	43869	complete	Xylella fastidiosa		gammaproteobacteria
KF626667	Xylella phage Prado	2013-11-30T00:00:00Z		Pradovirus prado	Pradovirus	Autographiviridae	43940	complete	Xylella fastidiosa		gammaproteobacteria
AY247822	Yersinia phage phiA1122	2003-05-01T00:00:00Z		Teseptimavirus YpPY	Teseptimavirus	Autographiviridae	37555	complete	Yersinia		gammaproteobacteria
HE956707	Yersinia phage phiR8-01	2012-07-29T00:00:00Z		Pienvirus R801	Pienvirus	Autographiviridae	42085	complete	Yersinia		gammaproteobacteria
HE956710	Yersinia phage phi80-18	2012-07-29T00:00:00Z		Pokrovskaiavirus pv8018	Pokrovskaiavirus	Autographiviridae	42406	complete	Yersinia		gammaproteobacteria
JQ957925	Yersinia phage Y	2013-04-18T00:00:00Z		Yersinia phage Y	Teseptimavirus	Autographiviridae	37432	complete	Yersinia		gammaproteobacteria
LT960606	Yersinia phage fPS-9	2017-10-22T00:00:00Z		Helsettvirus fPS9	Helsettvirus	Autographiviridae	39034	complete	Yersinia		gammaproteobacteria
LT961836	Yersinia phage fPS-26	2017-10-28T00:00:00Z		Helsettvirus fPS9	Helsettvirus	Autographiviridae	38792	complete	Yersinia		gammaproteobacteria
LT961837	Yersinia phage fPS-52	2017-10-28T00:00:00Z		Helsettvirus fPS9	Helsettvirus	Autographiviridae	39888	complete	Yersinia		gammaproteobacteria
LT961838	Yersinia phage fPS-19	2017-10-28T00:00:00Z		Helsettvirus fPS9	Helsettvirus	Autographiviridae	38938	complete	Yersinia		gammaproteobacteria
LT961840	Yersinia phage fPS-7	2017-10-28T00:00:00Z		Helsettvirus fPS9	Helsettvirus	Autographiviridae	38967	complete	Yersinia		gammaproteobacteria
LT961841	Yersinia phage fPS-89	2017-10-28T00:00:00Z		Helsettvirus fPS53	Helsettvirus	Autographiviridae	40405	complete	Yersinia		gammaproteobacteria
LT961842	Yersinia phage fPS-86	2017-10-28T00:00:00Z		Helsettvirus fPS9	Helsettvirus	Autographiviridae	39024	complete	Yersinia		gammaproteobacteria
LT961843	Yersinia phage fPS-50	2017-10-28T00:00:00Z		Helsettvirus fPS9	Helsettvirus	Autographiviridae	39764	complete	Yersinia		gammaproteobacteria
LT961844	Yersinia phage fPS-21	2017-10-28T00:00:00Z		Helsettvirus fPS9	Helsettvirus	Autographiviridae	39180	complete	Yersinia		gammaproteobacteria
LT961845	Yersinia phage fPS-59	2017-10-28T00:00:00Z		Helsettvirus fPS59	Helsettvirus	Autographiviridae	38391	complete	Yersinia		gammaproteobacteria
LT961846	Yersinia phage fPS-64	2017-10-28T00:00:00Z		Helsettvirus fPS9	Helsettvirus	Autographiviridae	39326	complete	Yersinia		gammaproteobacteria
LT962379	Yersinia phage fPS-53	2017-10-31T00:00:00Z		Helsettvirus fPS53	Helsettvirus	Autographiviridae	40694	complete	Yersinia		gammaproteobacteria
LT962380	Yersinia phage fPS-85	2017-10-31T00:00:00Z		Helsettvirus fPS53	Helsettvirus	Autographiviridae	40429	complete	Yersinia		gammaproteobacteria
LT962475	Yersinia phage fPS-54-ocr	2017-11-01T00:00:00Z		Helsettvirus fPS54ocr	Helsettvirus	Autographiviridae	40075	complete	Yersinia		gammaproteobacteria
LT962906	Yersinia phage fPS16	2017-11-20T00:00:00Z		Helsettvirus fPS9	Helsettvirus	Autographiviridae	39227	complete	Yersinia		gammaproteobacteria
LT962907	Yersinia phage fPS-10	2017-11-20T00:00:00Z		Helsettvirus fPS9	Helsettvirus	Autographiviridae	39179	complete	Yersinia		gammaproteobacteria
AJ251805	Yersinia phage phiYeO3-12	1999-12-16T00:00:00Z		Teetrevirus YeO312	Teetrevirus	Autographiviridae	39600	complete	Yersinia enterocolitica		gammaproteobacteria
KM253764	Yersinia phage vB_YenP_AP5	2014-09-09T00:00:00Z		Teetrevirus AP5	Teetrevirus	Autographiviridae	38646	complete	Yersinia enterocolitica		gammaproteobacteria
KT184661	Yersinia phage vB_YenP_ISAO8	2015-07-15T00:00:00Z		Aghbyvirus ISAO8	Aghbyvirus	Autographiviridae	41449	complete	Yersinia enterocolitica	feces	gammaproteobacteria
KT852574	Yersinia phage vB_YenP_AP10	2015-10-31T00:00:00Z		Apdecimavirus AP10	Apdecimavirus	Autographiviridae	39235	complete	Yersinia enterocolitica	feces	gammaproteobacteria
KT008108	Yersinia phage phiYe-F10	2016-01-14T00:00:00Z		Teetrevirus YeF10	Teetrevirus	Autographiviridae	39210	complete	Yersinia enterocolitica	feces	gammaproteobacteria
KY318515	Yersinia phage fHe-Yen3-01	2017-01-15T00:00:00Z		Pokrovskaiavirus fHeYen301	Pokrovskaiavirus	Autographiviridae	42771	complete	Yersinia enterocolitica		gammaproteobacteria
OK042080	Yersinia phage vB_YenP_Rambo	2021-10-18T00:00:00Z		Yersinia phage vB_YenP_Rambo	Teseptimavirus	Autographiviridae	40327	complete	Yersinia enterocolitica		gammaproteobacteria
AM183667	Yersinia phage Berlin	2006-12-13T00:00:00Z		Berlinvirus berlin	Berlinvirus	Autographiviridae	38564	complete	Yersinia pestis		gammaproteobacteria
HQ333270	Yersinia phage Yep-phi	2010-11-28T00:00:00Z		Berlinvirus Yepf	Berlinvirus	Autographiviridae	38616	complete	Yersinia pestis		gammaproteobacteria
JQ965700	Yersinia phage YpP-Y	2012-06-18T00:00:00Z		Teseptimavirus YpPY	Teseptimavirus	Autographiviridae	37714	complete	Yersinia pestis		gammaproteobacteria
JQ965701	Yersinia phage YpP-R	2012-06-18T00:00:00Z		Teseptimavirus YpPY	Teseptimavirus	Autographiviridae	38284	complete	Yersinia pestis		gammaproteobacteria
JQ965702	Yersinia phage YpP-G	2012-06-18T00:00:00Z		Berlinvirus Yepe2	Berlinvirus	Autographiviridae	39415	complete	Yersinia pestis		gammaproteobacteria
JQ965703	Yersinia phage YpsP-G	2012-06-18T00:00:00Z		Teseptimavirus YpsPG	Teseptimavirus	Autographiviridae	38288	complete	Yersinia pestis		gammaproteobacteria
JX000007	Yersinia phage R	2012-12-26T00:00:00Z		Yersinia phage R	Teseptimavirus	Autographiviridae	37260	complete	Yersinia pestis		gammaproteobacteria
MW767996	Yersinia phage vB_YpP-YepMm	2021-05-03T00:00:00Z		Berlinvirus Yepf	Berlinvirus	Autographiviridae	38512	complete	Yersinia pestis		gammaproteobacteria
EU734170	Yersinia phage Yepe2	2008-07-02T00:00:00Z		Berlinvirus Yepe2	Berlinvirus	Autographiviridae	38677	complete	Yersinia pestis A1122		gammaproteobacteria
MT374859	Yersinia phage vB_YpP_T3	2020-06-03T00:00:00Z		Berlinvirus Yepf	Berlinvirus	Autographiviridae	38419	complete	Yersinia pestis EV76-CN		gammaproteobacteria
MH809534	Yersinia phage PYPS50	2018-12-05T00:00:00Z		Berlinvirus PYPS50	Berlinvirus	Autographiviridae	39648	complete	Yersinia pseudotuberculosis		gammaproteobacteria
MT515757	Yersinia phage PYps50T	2021-12-27T00:00:00Z		Berlinvirus PYPS50	Berlinvirus	Autographiviridae	39655	complete	Yersinia pseudotuberculosis		gammaproteobacteria
MW147603	Yersinia phage PYps49T	2021-12-27T00:00:00Z		Berlinvirus PYPS50	Berlinvirus	Autographiviridae	39459	complete	Yersinia pseudotuberculosis		gammaproteobacteria
