# Supplementary material for: Isolation and characterization of 24 phages infecting the plant growth-promoting rhizobacterium Klebsiella sp. M5al
Source: PLoS One. 2025 Feb 21;20(2):e0313947. doi: 10.1371/journal.pone.0313947 (PMC11845039; doi:10.1371/journal.pone.0313947)
Supplement: S13 Table — (XLSX) [file pone.0313947.s022.xlsx]

## Sheet: S13 Table
Protein clustering of Ca. Rivulusviridae RefSeq phages
	OM135608.1	OL539464.1	OL539442.1	MW021763.1	MW021761.1	OL539439.1	OL539438.1	MW021766.1	MW021755.1	OL539455.1	OL539456.1	MW021767.1	OL539441.1	KLB5	KLB24	KLB28	KLB29	Number of phages with gene
MVRE032	1	1	1	1	1	1	1	1	1	1	1	1	1	1	1	1	1	17
MVRE036	1	1	1	1	1	1	1	1	1	1	1	1	1	1	1	1	1	17
MW021763.1_38	1	1	1	1	1	1	1	1	1	1	1	1	1	1	1	1	1	17
MW021763.1_42	1	1	1	1	1	1	1	1	1	1	1	1	1	1	1	1	1	17
MW021763.1_46	1	1	1	1	1	1	1	1	1	1	1	1	1	1	1	1	1	17
MVRE044	1	1	1	1	1	1	1	1	1	1	1	1	1	1	1	1	1	17
MVRE045	1	1	1	1	1	1	1	1	1	1	1	1	1	1	1	1	1	17
MVRE047	1	1	1	1	1	1	1	1	1	1	1	1	1	1	1	1	1	17
MVRE053	1	1	1	1	1	1	1	1	1	1	1	1	1	1	1	1	1	17
KLB24_10	1	1	1	1	1	1	1	1	1	1	1	1	1	1	1	1	1	17
KLB24_29	1	1	1	1	1	1	1	1	1	1	1	1	1	1	1	1	1	17
KLB24_32	1	1	1	1	1	1	1	1	1	1	1	1	1	1	1	1	1	17
KLB29_1	1	1	1	1	1	1	1	1	1	1	1	1	1	1	1	1	1	17
OL539441.1_8	1	1	1	1	1	1	1	1	1	1	1	1	1	1	1	1	1	17
MW021761.1_3	1	1	1	1	1	1	1	1	1	1	1	1	1	1	1	1	1	17
MW021761.1_7	1	1	1	1	1	1	1	1	1	1	1	1	1	1	1	1	1	17
MW021761.1_12	1	1	1	1	1	1	1	1	1	1	1	1	1	1	1	1	1	17
MW021761.1_16	1	1	1	1	1	1	1	1	1	1	1	1	1	1	1	1	1	17
MW021761.1_18	1	1	1	1	1	1	1	1	1	1	1	1	1	1	1	1	1	17
MW021761.1_30	1	1	1	1	1	1	1	1	1	1	1	1	1	1	1	1	1	17
MW021763.1_15	1	1	1	1	1	1	1	1	1	1	1	1	1	1	1	1	1	17
MVRE023	1	1	1	1	1	1	1	1	1	1	1	1	1	1	1	1	0	16
MVRR050	1	1	1	1	1	1	1	1	1	1	1	1	1	1	1	1	0	16
MW021763.1_29	1	1	1	1	1	1	1	1	1	1	1	1	1	1	1	1	0	16
MW021763.1_61	1	1	1	1	0	1	1	1	1	1	1	0	0	1	1	1	1	14
MVRE041	1	1	1	1	1	1	1	1	1	1	1	1	1	1	0	0	0	14
KLB5_43	1	1	1	1	1	1	1	1	1	1	1	1	1	1	0	0	0	14
MW021761.1_6	1	1	1	1	1	1	1	1	1	1	1	1	1	1	0	0	0	14
MW021761.1_43	1	1	1	1	1	1	1	1	1	1	1	1	1	1	0	0	0	14
MW021761.1_25	1	1	1	1	1	1	1	1	1	1	1	1	1	0	0	0	0	13
MVRE009	0	1	1	1	0	1	1	1	1	1	1	0	0	0	1	1	0	11
MVRE022	1	1	1	1	0	1	1	1	1	1	1	0	0	1	0	0	0	11
MVRE024	1	1	1	1	0	1	1	1	1	1	1	0	0	1	0	0	0	11
MW021763.1_52	1	1	1	1	0	1	1	1	1	1	1	0	0	1	0	0	0	11
MW021763.1_57	1	1	1	1	0	1	1	1	1	1	1	0	0	1	0	0	0	11
OL539442.1_10	1	1	1	1	0	1	1	1	1	1	1	0	0	1	0	0	0	11
MW021763.1_25	1	1	1	1	0	1	1	1	1	1	1	0	0	0	0	0	0	10
MW021763.1_27	1	1	1	1	0	1	1	1	1	1	1	0	0	0	0	0	0	10
MW021763.1_28	1	1	1	1	0	1	1	1	1	1	1	0	0	0	0	0	0	10
MW021763.1_43	1	1	1	1	0	1	1	1	1	1	1	0	0	0	0	0	0	10
MW021763.1_51	1	1	1	1	0	1	1	1	1	1	1	0	0	0	0	0	0	10
MW021763.1_53	1	1	1	1	0	1	1	1	1	1	1	0	0	0	0	0	0	10
MW021763.1_55	1	1	1	1	0	1	1	1	1	1	1	0	0	0	0	0	0	10
MW021763.1_59	1	1	1	1	0	1	1	1	1	1	1	0	0	0	0	0	0	10
MW021763.1_60	1	1	1	1	0	1	1	1	1	1	2	0	0	0	0	0	0	10
OL539442.1_8	1	1	2	1	0	1	1	1	2	2	1	0	0	0	0	0	0	10
OL539442.1_27	1	1	1	1	0	1	1	1	1	1	1	0	0	0	0	0	0	10
OM135608.1_1	1	1	1	1	0	1	1	1	1	1	1	0	0	0	0	0	0	10
MW021763.1_2	1	1	1	1	0	1	1	1	1	1	1	0	0	0	0	0	0	10
MW021763.1_5	1	1	1	1	0	1	1	1	1	1	1	0	0	0	0	0	0	10
MW021763.1_10	1	1	1	1	0	1	1	1	1	1	1	0	0	0	0	0	0	10
MW021763.1_11	1	1	1	1	0	1	1	1	1	1	1	0	0	0	0	0	0	10
OM135608.1_26	1	0	1	1	0	1	1	1	1	1	1	0	0	0	0	0	0	9
MW021763.1_36	0	0	1	1	0	1	1	1	1	1	1	0	0	0	0	0	0	8
OL539442.1_4	0	0	1	1	0	1	1	1	1	1	1	0	0	0	0	0	0	8
MW021763.1_54	1	1	0	1	0	1	1	1	0	0	1	0	0	0	0	0	0	7
OL539442.1_36	0	0	1	0	0	1	1	1	1	1	1	0	0	0	0	0	0	7
MW021761.1_9	0	0	0	0	1	0	0	0	0	0	0	1	1	0	1	1	1	6
MW021763.1_3	1	0	0	1	0	1	1	1	0	0	1	0	0	0	0	0	0	6
MW021763.1_39	0	0	0	1	0	1	1	1	0	0	1	0	0	0	0	0	0	5
OL539442.1_11	1	1	1	0	0	0	0	0	1	1	0	0	0	0	0	0	0	5
OL539442.1_12	1	1	1	0	0	0	0	0	1	1	0	0	0	0	0	0	0	5
OL539442.1_40	1	1	1	0	0	0	0	0	1	1	0	0	0	0	0	0	0	5
OL539442.1_41	1	1	1	0	0	0	0	0	1	1	0	0	0	0	0	0	0	5
OL539441.1_26	1	1	0	0	1	0	0	0	0	0	0	1	1	0	0	0	0	5
MW021763.1_9	0	0	0	1	0	1	1	1	0	0	1	0	0	0	0	0	0	5
MVRR030	0	0	0	0	0	0	0	0	0	0	0	0	0	0	1	1	1	3
MVRR039	0	0	0	0	0	0	0	0	0	0	0	0	0	0	1	1	1	3
MVRR041	0	0	0	0	0	0	0	0	0	0	0	0	0	0	1	1	1	3
MVRR043	0	0	0	0	0	0	0	0	0	0	0	0	0	0	1	1	1	3
OL539442.1_2	0	0	1	0	0	0	0	0	1	1	0	0	0	0	0	0	0	3
OL539442.1_5	0	0	1	0	0	0	0	0	1	1	0	0	0	0	0	0	0	3
OL539442.1_56	0	0	1	0	0	0	0	0	1	1	0	0	0	0	0	0	0	3
KLB24_11	0	0	0	0	0	0	0	0	0	0	0	0	0	0	1	1	1	3
KLB24_17	0	0	0	0	0	0	0	0	0	0	0	0	0	0	1	1	1	3
KLB24_18	0	0	0	0	0	0	0	0	0	0	0	0	0	0	1	1	1	3
KLB24_23	0	0	0	0	0	0	0	0	0	0	0	0	0	0	1	1	1	3
KLB24_24	0	0	0	0	0	0	0	0	0	0	0	0	0	0	1	1	1	3
KLB24_26	0	0	0	0	0	0	0	0	0	0	0	0	0	0	1	1	1	3
KLB24_31	0	0	0	0	0	0	0	0	0	0	0	0	0	0	1	1	1	3
KLB24_43	0	0	0	0	0	0	0	0	0	0	0	0	0	0	1	1	1	3
KLB24_44	0	0	0	0	0	0	0	0	0	0	0	0	0	0	1	1	1	3
KLB24_48	0	0	0	0	0	0	0	0	0	0	0	0	0	0	1	1	1	3
KLB24_51	0	0	0	0	0	0	0	0	0	0	0	0	0	0	1	1	1	3
OL539441.1_52	0	0	0	0	1	0	0	0	0	0	0	1	1	0	0	0	0	3
OL539441.1_53	0	0	0	0	1	0	0	0	0	0	0	1	1	0	0	0	0	3
OL539441.1_4	0	0	0	0	1	0	0	0	0	0	0	1	1	0	0	0	0	3
OL539441.1_6	0	0	0	0	1	0	0	0	0	0	0	1	1	0	0	0	0	3
OL539441.1_45	0	0	0	0	1	0	0	0	0	0	0	1	1	0	0	0	0	3
OL539441.1_47	0	0	0	0	1	0	0	0	0	0	0	1	1	0	0	0	0	3
MW021761.1_11	0	0	0	0	1	0	0	0	0	0	0	1	1	0	0	0	0	3
MW021761.1_13	0	0	0	0	1	0	0	0	0	0	0	1	1	0	0	0	0	3
MW021761.1_14	0	0	0	0	1	0	0	0	0	0	0	1	1	0	0	0	0	3
MW021761.1_20	0	0	0	0	1	0	0	0	0	0	0	1	1	0	0	0	0	3
MW021761.1_23	0	0	0	0	1	0	0	0	0	0	0	1	1	0	0	0	0	3
MW021761.1_24	0	0	0	0	1	0	0	0	0	0	0	1	1	0	0	0	0	3
MW021761.1_26	0	0	0	0	1	0	0	0	0	0	0	1	1	0	0	0	0	3
MW021761.1_36	0	0	0	0	1	0	0	0	0	0	0	1	1	0	0	0	0	3
MW021761.1_40	0	0	0	0	1	0	0	0	0	0	0	1	1	0	0	0	0	3
MW021761.1_42	0	0	0	0	1	0	0	0	0	0	0	1	1	0	0	0	0	3
MW021761.1_46	0	0	0	0	1	0	0	0	0	0	0	1	1	0	0	0	0	3
MW021761.1_48	0	0	0	0	1	0	0	0	0	0	0	1	1	0	0	0	0	3
MW021761.1_50	0	0	0	0	1	0	0	0	0	0	0	1	1	0	0	0	0	3
MW021761.1_52	0	0	0	0	1	0	0	0	0	0	0	1	1	0	0	0	0	3
OM135608.1_34	1	1	0	0	0	0	0	0	0	0	0	0	0	0	0	0	0	2
MVRI050	0	0	0	0	0	0	0	0	0	0	0	0	0	0	1	1	0	2
MVRI053	0	0	0	0	0	0	0	0	0	0	0	0	0	0	0	1	1	2
KLB24_3	0	0	0	0	0	0	0	0	0	0	0	0	0	0	1	1	0	2
KLB24_12	0	0	0	0	0	0	0	0	0	0	0	0	0	0	1	1	0	2
KLB24_14	0	0	0	0	0	0	0	0	0	0	0	0	0	0	1	1	0	2
KLB24_37	0	0	0	0	0	0	0	0	0	0	0	0	0	0	1	1	0	2
KLB24_38	0	0	0	0	0	0	0	0	0	0	0	0	0	0	1	1	0	2
KLB24_52	0	0	0	0	0	0	0	0	0	0	0	0	0	0	1	1	0	2
KLB28_1	0	0	0	0	0	0	0	0	0	0	0	0	0	0	1	1	0	2
OM135608.1_4	1	1	0	0	0	0	0	0	0	0	0	0	0	0	0	0	0	2
MW021767.1_42	0	0	0	0	1	0	0	0	0	0	0	1	0	0	0	0	0	2
KLB28_41	0	0	0	0	0	0	0	0	0	0	0	0	0	0	1	1	0	2
MVRH013	0	0	0	0	0	0	0	0	0	0	0	0	0	0	1	0	0	1
MVRE001	0	0	0	0	0	0	0	0	0	0	0	0	0	1	0	0	0	1
MVRE002	0	0	0	0	0	0	0	0	0	0	0	0	0	1	0	0	0	1
MVRE003	0	0	0	0	0	0	0	0	0	0	0	0	0	1	0	0	0	1
MVRE004	0	0	0	0	0	0	0	0	0	0	0	0	0	1	0	0	0	1
MVRE005	0	0	0	0	0	0	0	0	0	0	0	0	0	1	0	0	0	1
MVRE006	0	0	0	0	0	0	0	0	0	0	0	0	0	1	0	0	0	1
MVRE007	0	0	0	0	0	0	0	0	0	0	0	0	0	1	0	0	0	1
MVRE010	0	0	0	0	0	0	0	0	0	0	0	0	0	1	0	0	0	1
MVRE011	0	0	0	0	0	0	0	0	0	0	0	0	0	1	0	0	0	1
MVRE013	0	0	0	0	0	0	0	0	0	0	0	0	0	1	0	0	0	1
MVRE027	0	0	0	0	0	0	0	0	0	0	0	0	0	1	0	0	0	1
MVRE028	0	0	0	0	0	0	0	0	0	0	0	0	0	1	0	0	0	1
MVRE034	0	0	0	0	0	0	0	0	0	0	0	0	0	1	0	0	0	1
MVRE035	0	0	0	0	0	0	0	0	0	0	0	0	0	1	0	0	0	1
MVRR010	0	0	0	0	0	0	0	0	0	0	0	0	0	0	0	0	1	1
MVRR024	0	0	0	0	0	0	0	0	0	0	0	0	0	0	0	0	1	1
MVRR025	0	0	0	0	0	0	0	0	0	0	0	0	0	0	0	0	1	1
MVRR037	0	0	0	0	0	0	0	0	0	0	0	0	0	0	0	0	1	1
MW021763.1_33	0	0	0	1	0	0	0	0	0	0	0	0	0	0	0	0	0	1
MW021763.1_34	0	0	0	1	0	0	0	0	0	0	0	0	0	0	0	0	0	1
MW021763.1_35	0	0	0	1	0	0	0	0	0	0	0	0	0	0	0	0	0	1
MVRE040	0	0	0	0	0	0	0	0	0	0	0	0	0	1	0	0	0	1
MVRE049	0	0	0	0	0	0	0	0	0	0	0	0	0	1	0	0	0	1
MVRE050	0	0	0	0	0	0	0	0	0	0	0	0	0	1	0	0	0	1
MVRE051	0	0	0	0	0	0	0	0	0	0	0	0	0	1	0	0	0	1
MVRE052	0	0	0	0	0	0	0	0	0	0	0	0	0	1	0	0	0	1
MVRE056	0	0	0	0	0	0	0	0	0	0	0	0	0	1	0	0	0	1
MVRE057	0	0	0	0	0	0	0	0	0	0	0	0	0	1	0	0	0	1
KLB5_8	0	0	0	0	0	0	0	0	0	0	0	0	0	1	0	0	0	1
KLB5_45	0	0	0	0	0	0	0	0	0	0	0	0	0	1	0	0	0	1
KLB29_42	0	0	0	0	0	0	0	0	0	0	0	0	0	0	0	0	1	1
KLB29_44	0	0	0	0	0	0	0	0	0	0	0	0	0	0	0	0	1	1
KLB29_45	0	0	0	0	0	0	0	0	0	0	0	0	0	0	0	0	1	1
OL539455.1_39	0	0	0	0	0	0	0	0	0	1	0	0	0	0	0	0	0	1
MW021767.1_40	0	0	0	0	0	0	0	0	0	0	0	1	0	0	0	0	0	1
OL539441.1_44	0	0	0	0	0	0	0	0	0	0	0	0	1	0	0	0	0	1
OL539441.1_46	0	0	0	0	0	0	0	0	0	0	0	0	1	0	0	0	0	1
MVRH001	0	0	0	0	0	0	0	0	0	0	0	0	0	0	0	0	0	0
MVRH024	0	0	0	0	0	0	0	0	0	0	0	0	0	0	0	0	0	0
MVRH026	0	0	0	0	0	0	0	0	0	0	0	0	0	0	0	0	0	0
MVRH040	0	0	0	0	0	0	0	0	0	0	0	0	0	0	0	0	0	0
MVRH043	0	0	0	0	0	0	0	0	0	0	0	0	0	0	0	0	0	0
MVRH051	0	0	0	0	0	0	0	0	0	0	0	0	0	0	0	0	0	0
MVRE025	0	0	0	0	0	0	0	0	0	0	0	0	0	0	0	0	0	0
MVRR005	0	0	0	0	0	0	0	0	0	0	0	0	0	0	0	0	0	0
MVRR026	0	0	0	0	0	0	0	0	0	0	0	0	0	0	0	0	0	0
MVRR038	0	0	0	0	0	0	0	0	0	0	0	0	0	0	0	0	0	0
MVRR040	0	0	0	0	0	0	0	0	0	0	0	0	0	0	0	0	0	0
MVRI001	0	0	0	0	0	0	0	0	0	0	0	0	0	0	0	0	0	0
MVRI041	0	0	0	0	0	0	0	0	0	0	0	0	0	0	0	0	0	0
MVRE046	0	0	0	0	0	0	0	0	0	0	0	0	0	0	0	0	0	0
MVRE058	0	0	0	0	0	0	0	0	0	0	0	0	0	0	0	0	0	0
