# Supplementary material for: Isolation and characterization of 24 phages infecting the plant growth-promoting rhizobacterium Klebsiella sp. M5al
Source: PLoS One. 2025 Feb 21;20(2):e0313947. doi: 10.1371/journal.pone.0313947 (PMC11845039; doi:10.1371/journal.pone.0313947)
Supplement: S16 Table — (XLSX) [file pone.0313947.s025.xlsx]

## Sheet: S16 Table
Dram-v AMGs of all Klebsiella phages
accession	fasta	scaffold	gene_position	start_position	end_position	strandedness	rank	kegg_genes_id	ko_id	kegg_hit	kegg_RBH	kegg_identity	kegg_bitScore	kegg_eVal	viral_id	viral_hit	viral_RBH	viral_identity	viral_bitScore	viral_eVal	peptidase_id	peptidase_family	peptidase_hit	peptidase_RBH	peptidase_identity	peptidase_bitScore	peptidase_eVal	pfam_hits	cazy_id	cazy_hits	vogdb_id	vogdb_hits	vogdb_categories	heme_regulatory_motif_count	is_transposon	amg_flags
KY271399.1_26	all_genomes_nuc_no_dups_representatives	KY271399.1	26	15343	17316	1	A	kpu:KP1_2166	K00558	kpu:KP1_2166 putative site-specific DNA methylase; K00558 DNA (cytosine-5-)-methyltransferase [EC:2.1.1.37]	TRUE	0.91	1235	0	YP_009796624.1	YP_009796624.1 DNA cytosine methylasetransferase [Pseudomonas phage PMBT3]	TRUE	0.384	432	5.72e-130								C-5 cytosine-specific DNA methylase [PF00145.20]			VOG01537	sp|P34877|MTSA_LACLC Type II methyltransferase M1.ScrFI; XhXp	Xh;Xp	0	FALSE	M
LC483177.1_208	all_genomes_nuc_no_dups_representatives	LC483177.1	208	122158	123141	1	A	ilo:IL0541	K01710	ilo:IL0541 rffG; dTDP-D-glucose 4,6-dehydratase; K01710 dTDP-glucose 4,6-dehydratase [EC:4.2.1.46]	TRUE	0.62	409	8.81e-126	YP_009012398.1	YP_009012398.1 Phi92_gp067 [Enterobacteria phage phi92]	TRUE	0.609	392	1.25e-121								GDP-mannose 4,6 dehydratase [PF16363.8]; NAD dependent epimerase/dehydratase family [PF01370.24]; 3-beta hydroxysteroid dehydrogenase/isomerase family [PF01073.22]; RmlD substrate binding domain [PF04321.20]; Male sterility protein [PF07993.15]; Polysaccharide biosynthesis protein [PF02719.18]			VOG00151	sp|P27830|RMLB2_ECOLI dTDP-glucose 4,6-dehydratase 2; Xh	Xh	0	FALSE	MK
MK416010.1_60	all_genomes_nuc_no_dups_representatives	MK416010.1	60	47704	48783	-1	A	kpo:KPN2242_17260		kpo:KPN2242_17260 hypothetical protein	TRUE	0.958	725	1.05e-234														Oxidoreductase family, NAD-binding Rossmann fold [PF01408.25]						0	FALSE	MK
MK416013.1_3	all_genomes_nuc_no_dups_representatives	MK416013.1	3	1910	2647	1	A	kpo:KPN2242_09515	K01591	kpo:KPN2242_09515 orotidine 5'-phosphate decarboxylase; K01591 orotidine-5'-phosphate decarboxylase [EC:4.1.1.23]	TRUE	0.942	486	3.27e-154														Orotidine 5'-phosphate decarboxylase / HUMPS family [PF00215.27]						0	FALSE	MF
MK416013.1_10	all_genomes_nuc_no_dups_representatives	MK416013.1	10	8121	8909	-1	A	kpu:KP1_2327	K00208	kpu:KP1_2327 fabI; enoyl-(acyl carrier protein) reductase; K00208 enoyl-[acyl-carrier protein] reductase I [EC:1.3.1.9]	TRUE	0.949	524	3.81e-167														Enoyl-(Acyl carrier protein) reductase [PF13561.9]; short chain dehydrogenase [PF00106.28]						0	FALSE	MK
MK416017.1_50	all_genomes_nuc_no_dups_representatives	MK416017.1	50	35826	36623	1	A	kpi:D364_12370		kpi:D364_12370 DgsA anti-repressor MtfA	TRUE	0.99	556	4.89e-178							MER0320752	M90	MER0320752 - MtfA peptidase (Klebsiella sp. MS 92-3) [M90.001]#M90#{peptidase unit: 2-266}~source ZP_08303847~	TRUE	0.99	556	3.44e-179	Glucose-regulated metallo-peptidase M90 [PF06167.15]						0	FALSE	M
MK416017.1_53	all_genomes_nuc_no_dups_representatives	MK416017.1	53	39118	40059	-1	A	kpi:D364_12390		kpi:D364_12390 L,D-transpeptidase	TRUE	0.954	630	1.18e-202							MER0462636	C82A	MER0462636 - ECBD_1659 protein ({Escherichia coli}) (Klebsiella sp. 4_1_44FAA) [C82.A02]#C82A#{peptidase unit: 100-230}~source ZP_09344266~	FALSE	0.995	278	6.99e-82	L,D-transpeptidase C-terminal domain [PF17969.4]; L,D-transpeptidase catalytic domain [PF03734.17]						0	FALSE	MF
MK422448.1_11	all_genomes_nuc_no_dups_representatives	MK422448.1	11	12019	13098	1	A	kpj:N559_1415		kpj:N559_1415 hypothetical protein	TRUE	0.963	729	3.29e-236														Oxidoreductase family, NAD-binding Rossmann fold [PF01408.25]						0	FALSE	MK
MK422448.1_14	all_genomes_nuc_no_dups_representatives	MK422448.1	14	14900	16366	1	A	kpp:A79E_1264		kpp:A79E_1264 inosine-5'-monophosphate dehydrogenase	TRUE	0.919	939	2.18e-306	YP_009173395.1	YP_009173395.1 guanosine 5'-monophosphate oxidoreductase/ ou inosine monophosphate dehydrogenase [Chrysochromulina ericina virus]	FALSE	0.398	151	3.45e-37								IMP dehydrogenase / GMP reductase domain [PF00478.28]; FMN-dependent dehydrogenase [PF01070.21]; Histidine biosynthesis protein [PF00977.24]; CBS domain [PF00571.31]; Conserved region in glutamate synthase [PF01645.20]			VOG27785	sp|Q9NJD8|GMPR_ONCVO GMP reductase; Xh	Xh	0	FALSE	MK
MK422450.1_65	all_genomes_nuc_no_dups_representatives	MK422450.1	65	48042	48791	1	A	kpn:KPN_01590	K16066	kpn:KPN_01590 ydfG; 3-hydroxy acid dehydrogenase; K16066 malonic semialdehyde reductase [EC:1.1.1.-]	TRUE	0.968	510	2.4e-162	YP_009849904.1	YP_009849904.1 oxidoreductase [Panteoa phage Kyle]	FALSE	0.239	60	4.22e-09								short chain dehydrogenase [PF00106.28]; Enoyl-(Acyl carrier protein) reductase [PF13561.9]; KR domain [PF08659.13]; NAD dependent epimerase/dehydratase family [PF01370.24]						0	FALSE	MK
MK422450.1_75	all_genomes_nuc_no_dups_representatives	MK422450.1	75	56116	58551	1	A	kpu:KP1_2603	K07309	kpu:KP1_2603 ynfE; putative dimethyl sulfoxide reductase major subunit; K07309 Tat-targeted selenate reductase subunit YnfE [EC:1.97.1.9]	TRUE	0.979	1675	0														Molybdopterin oxidoreductase [PF00384.25]; Molydopterin dinucleotide binding domain [PF01568.24]; Molybdopterin oxidoreductase Fe4S4 domain [PF04879.19]						0	FALSE	MKF
MK422451.1_88	all_genomes_nuc_no_dups_representatives	MK422451.1	88	81914	84199	-1	A	kpm:KPHS_p100170		kpm:KPHS_p100170 porphyrin biosynthetic protein	TRUE	0.922	1469	0	YP_009188655.1	YP_009188655.1 putative von Willebrand factor protein [Gordonia phage GMA3]	FALSE	0.218	60	3.29e-08								Cobalamin biosynthesis protein CobT VWA domain [PF11775.11]; Cobalamin biosynthesis protein CobT [PF06213.15]			VOG01030	REFSEQ hypothetical protein; Xu	Xu	0	FALSE	MKF
MN101224.1_28	all_genomes_nuc_no_dups_representatives	MN101224.1	28	17739	19172	1	A	hch:HCH_06992	K00763	hch:HCH_06992 putative nicotinate phosphoribosyltransferase; K00763 nicotinate phosphoribosyltransferase [EC:2.4.2.11]	TRUE	0.444	371	4.59e-110	YP_009607440.1	YP_009607440.1 nicotinamide phosphoribosyl transferase [Klebsiella phage Miro]	TRUE	0.982	990	0								Nicotinate phosphoribosyltransferase (NAPRTase) family [PF04095.19]; Nicotinamide phosphoribosyltransferase, N-terminal domain [PF18127.4]			VOG00481	sp|Q99KQ4|NAMPT_MOUSE Nicotinamide phosphoribosyltransferase; Xh	Xh	0	FALSE	MK
NC_019526.1_518	all_genomes_nuc_no_dups_representatives	NC_019526.1	518	311406	312845	1	A	shl:Shal_3790	K07175	shl:Shal_3790 PhoH family protein; K07175 PhoH-like ATPase	TRUE	0.412	344	8.18e-101	YP_009599611.1	YP_009599611.1 PhoH family protein [Serratia phage BF]	FALSE	0.665	639	2.13e-204								PhoH-like protein [PF02562.19]; PIN domain [PF13638.9]			VOG02747	sp|O07635|YLAK_BACSU Uncharacterized protein YlaK; Xh	Xh	0	FALSE	MK
NC_022343.1_181	all_genomes_nuc_no_dups_representatives	NC_022343.1	181	143267	144919	1	A	fae:FAES_5435		fae:FAES_5435 putative nicotinate phosphoribosyltransferase (EC:2.4.2.12)	TRUE	0.511	509	1.56e-156	YP_009796433.1	YP_009796433.1 putative nicotinate phosphoribosyltransferase [Klebsiella phage Menlow]	TRUE	0.984	1144	0								Nicotinate phosphoribosyltransferase (NAPRTase) family [PF04095.19]; Nicotinamide phosphoribosyltransferase, N-terminal domain [PF18127.4]			VOG00481	sp|Q99KQ4|NAMPT_MOUSE Nicotinamide phosphoribosyltransferase; Xh	Xh	0	FALSE	MK
OK631813.1_40	all_genomes_nuc_no_dups_representatives	OK631813.1	40	28562	30685	1	A	cvi:CV_2412	K00527	cvi:CV_2412 nrdD; anaerobic ribonucleoside triphosphate reductase (EC:1.17.4.2); K00527 ribonucleoside-triphosphate reductase [EC:1.17.4.2]	TRUE	0.643	894	1.94e-286	YP_003580093.1	YP_003580093.1 NrdD anaerobic ribonucleotide reductase subunit [Klebsiella phage KP15]	FALSE	0.985	1470	0								Anaerobic ribonucleoside-triphosphate reductase [PF13597.9]; ATP cone domain [PF03477.19]			VOG00448	sp|P28903|NRDD_ECOLI Anaerobic ribonucleoside-triphosphate reductase; Xh	Xh	0	FALSE	MKE
OP970827.1_85	all_genomes_nuc_no_dups_representatives	OP970827.1	85	58995	60428	-1	A	vpe:Varpa_5681	K00763	vpe:Varpa_5681 nicotinamide phosphoribosyltransferase (EC:2.4.2.12); K00763 nicotinate phosphoribosyltransferase [EC:2.4.2.11]	TRUE	0.438	367	7.64e-109	YP_009831261.1	YP_009831261.1 putative nicotinate phosphoribosyltransferase [Cronobacter phage vB_CsaM_leB]	TRUE	0.979	986	0								Nicotinate phosphoribosyltransferase (NAPRTase) family [PF04095.19]; Nicotinamide phosphoribosyltransferase, N-terminal domain [PF18127.4]			VOG00481	sp|Q99KQ4|NAMPT_MOUSE Nicotinamide phosphoribosyltransferase; Xh	Xh	0	FALSE	MK
OP970827.1_207	all_genomes_nuc_no_dups_representatives	OP970827.1	207	137037	137948	1	A	nla:NLA_1720	K00558	nla:NLA_1720 nlaXM; cytosine-specific methyltransferase (EC:2.1.1.37); K00558 DNA (cytosine-5-)-methyltransferase [EC:2.1.1.37]	TRUE	0.601	356	4.61e-108	YP_006986395.1	YP_006986395.1 putative DNA-methyltransferase, type II restriction-modification system [Cronobacter phage vB_CsaM_GAP161]	TRUE	0.978	627	1.27e-203								C-5 cytosine-specific DNA methylase [PF00145.20]			VOG01537	sp|P34877|MTSA_LACLC Type II methyltransferase M1.ScrFI; XhXp	Xh;Xp	0	FALSE	M
CP062992.1_196	all_genomes_nuc_no_dups_representatives	CP062992.1	196	135226	135960	-1	C	ccl:Clocl_0576	K00560	ccl:Clocl_0576 thymidylate synthase (EC:2.1.1.45); K00560 thymidylate synthase [EC:2.1.1.45]	FALSE	0.276	75	2.4e-12	YP_656269.1	YP_656269.1 gp42 dCMP hydroxymethylase [Aeromonas phage 25]	FALSE	0.631	276	3.77e-83								Thymidylate synthase [PF00303.22]						0	FALSE	M
CP062992.1_224	all_genomes_nuc_no_dups_representatives	CP062992.1	224	151710	153548	-1	C	cvi:CV_2412	K00527	cvi:CV_2412 nrdD; anaerobic ribonucleoside triphosphate reductase (EC:1.17.4.2); K00527 ribonucleoside-triphosphate reductase [EC:1.17.4.2]	FALSE	0.651	781	2.54e-249	YP_009194498.1	YP_009194498.1 ribonucleotide reductase subunit [Klebsiella phage Matisse]	FALSE	0.749	930	1.6e-302								Anaerobic ribonucleoside-triphosphate reductase [PF13597.9]			VOG00448	sp|P28903|NRDD_ECOLI Anaerobic ribonucleoside-triphosphate reductase; Xh	Xh	0	FALSE	M
CP101890.1_17	all_genomes_nuc_no_dups_representatives	CP101890.1	17	14004	16283	-1	C	kpm:KPHS_p100170		kpm:KPHS_p100170 porphyrin biosynthetic protein	FALSE	0.912	1449	0	YP_009188655.1	YP_009188655.1 putative von Willebrand factor protein [Gordonia phage GMA3]	FALSE	0.218	60	3.27e-08								Cobalamin biosynthesis protein CobT VWA domain [PF11775.11]; Cobalamin biosynthesis protein CobT [PF06213.15]			VOG01030	REFSEQ hypothetical protein; Xu	Xu	0	FALSE	MK
CP101890.1_26	all_genomes_nuc_no_dups_representatives	CP101890.1	26	21345	22121	-1	C	kpm:KPHS_p100250		kpm:KPHS_p100250 hypothetical protein	FALSE	0.886	478	4.52e-151	YP_009010160.1	YP_009010160.1 PhoH [Erwinia phage PhiEaH1]	FALSE	0.664	336	8.38e-104								PhoH-like protein [PF02562.19]			VOG02747	sp|O07635|YLAK_BACSU Uncharacterized protein YlaK; Xh	Xh	0	FALSE	MK
KY271395.1_5	all_genomes_nuc_no_dups_representatives	KY271395.1	5	2335	3411	-1	C	kpe:KPK_4188	K00558	kpe:KPK_4188 C-5 cytosine-specific DNA methylase; K00558 DNA (cytosine-5-)-methyltransferase [EC:2.1.1.37]	FALSE	0.723	570	5.87e-181	YP_010052654.1	YP_010052654.1 DNA cytosine methyltransferase [Xanthomonas virus phiXaf18]	FALSE	0.457	290	4.87e-86								C-5 cytosine-specific DNA methylase [PF00145.20]						0	FALSE	MF
KY271396.1_61	all_genomes_nuc_no_dups_representatives	KY271396.1	61	40146	41222	1	C	kpe:KPK_4188	K00558	kpe:KPK_4188 C-5 cytosine-specific DNA methylase; K00558 DNA (cytosine-5-)-methyltransferase [EC:2.1.1.37]	FALSE	0.724	571	2.28e-181	YP_010052654.1	YP_010052654.1 DNA cytosine methyltransferase [Xanthomonas virus phiXaf18]	FALSE	0.454	287	4.36e-85								C-5 cytosine-specific DNA methylase [PF00145.20]						0	FALSE	MF
LC483177.1_86	all_genomes_nuc_no_dups_representatives	LC483177.1	86	39655	41769	1	C	psi:S70_12290	K00527	psi:S70_12290 anaerobic ribonucleoside triphosphate reductase (EC:1.17.4.2); K00527 ribonucleoside-triphosphate reductase [EC:1.17.4.2]	FALSE	0.474	606	4.32e-187	YP_007348590.1	YP_007348590.1 ribonucleotide reductase of class III (anaerobic) large subunit [Escherichia phage phAPEC8]	FALSE	0.762	934	3.9e-302								Anaerobic ribonucleoside-triphosphate reductase [PF13597.9]; ATP cone domain [PF03477.19]			VOG00448	sp|P28903|NRDD_ECOLI Anaerobic ribonucleoside-triphosphate reductase; Xh	Xh	0	FALSE	MKE
LC483177.1_166	all_genomes_nuc_no_dups_representatives	LC483177.1	166	99493	101211	-1	C	kox:KOX_04480		kox:KOX_04480 putative nicotinate phosphoribosyltransferase	FALSE	0.449	445	6.83e-134	YP_009987314.1	YP_009987314.1 nicotinate phosphoribosyltransferase [Escherichia phage VEcB]	FALSE	0.596	654	1.02e-207								Nicotinate phosphoribosyltransferase (NAPRTase) family [PF04095.19]; Nicotinamide phosphoribosyltransferase, N-terminal domain [PF18127.4]			VOG00481	sp|Q99KQ4|NAMPT_MOUSE Nicotinamide phosphoribosyltransferase; Xh	Xh	0	FALSE	MK
LC483177.1_211	all_genomes_nuc_no_dups_representatives	LC483177.1	211	124551	125360	1	C	ccb:Clocel_2115	K00067	ccb:Clocel_2115 dTDP-4-dehydrorhamnose reductase (EC:1.1.1.133); K00067 dTDP-4-dehydrorhamnose reductase [EC:1.1.1.133]	FALSE	0.355	164	2.64e-42	YP_009012395.1	YP_009012395.1 Phi92_gp064 [Enterobacteria phage phi92]	FALSE	0.402	189	1.04e-52								RmlD substrate binding domain [PF04321.20]; GDP-mannose 4,6 dehydratase [PF16363.8]; Polysaccharide biosynthesis protein [PF02719.18]			VOG00151	sp|P27830|RMLB2_ECOLI dTDP-glucose 4,6-dehydratase 2; Xh	Xh	0	FALSE	MK
LC483177.1_215	all_genomes_nuc_no_dups_representatives	LC483177.1	215	126385	127137	1	C	ash:AL1_12300		ash:AL1_12300 Phosphate starvation-inducible protein PhoH, predicted ATPase	FALSE	0.334	112	6.7e-25	YP_009012391.1	YP_009012391.1 Phi92_gp060 [Enterobacteria phage phi92]	FALSE	0.704	330	1.24e-101								PhoH-like protein [PF02562.19]; AAA domain [PF13604.9]; AAA domain [PF13245.9]			VOG02747	sp|O07635|YLAK_BACSU Uncharacterized protein YlaK; Xh	Xh	0	FALSE	MK
MF415413.1_60	all_genomes_nuc_no_dups_representatives	MF415413.1	60	49620	50726	-1	C	pgv:SL003B_4122	K00558	pgv:SL003B_4122 phage DNA methyltransferase; K00558 DNA (cytosine-5-)-methyltransferase [EC:2.1.1.37]	FALSE	0.449	269	8.09e-77	YP_009997625.1	YP_009997625.1 putative methyltransferase [Klebsiella phage YMC16/01/N133_KPN_BP]	FALSE	0.468	293	1.09e-86								C-5 cytosine-specific DNA methylase [PF00145.20]			VOG01537	sp|P34877|MTSA_LACLC Type II methyltransferase M1.ScrFI; XhXp	Xh;Xp	0	FALSE	M
MG751100.1_21	all_genomes_nuc_no_dups_representatives	MG751100.1	21	10270	11004	-1	C	ccl:Clocl_0576	K00560	ccl:Clocl_0576 thymidylate synthase (EC:2.1.1.45); K00560 thymidylate synthase [EC:2.1.1.45]	FALSE	0.277	76	1.31e-12	YP_009613125.1	YP_009613125.1 deoxycytidylate 5-hydroxymethyltransferase [Aeromonas phage AS-gz]	FALSE	0.634	278	1.07e-83								Thymidylate synthase [PF00303.22]						0	FALSE	M
MG751100.1_52	all_genomes_nuc_no_dups_representatives	MG751100.1	52	27558	29396	-1	C	cvi:CV_2412	K00527	cvi:CV_2412 nrdD; anaerobic ribonucleoside triphosphate reductase (EC:1.17.4.2); K00527 ribonucleoside-triphosphate reductase [EC:1.17.4.2]	FALSE	0.651	781	2.54e-249	YP_009194498.1	YP_009194498.1 ribonucleotide reductase subunit [Klebsiella phage Matisse]	FALSE	0.749	930	1.6e-302								Anaerobic ribonucleoside-triphosphate reductase [PF13597.9]			VOG00448	sp|P28903|NRDD_ECOLI Anaerobic ribonucleoside-triphosphate reductase; Xh	Xh	0	FALSE	M
MK416010.1_57	all_genomes_nuc_no_dups_representatives	MK416010.1	57	44436	45902	-1	C	kpp:A79E_1264		kpp:A79E_1264 inosine-5'-monophosphate dehydrogenase	FALSE	0.919	939	2.18e-306	YP_009173395.1	YP_009173395.1 guanosine 5'-monophosphate oxidoreductase/ ou inosine monophosphate dehydrogenase [Chrysochromulina ericina virus]	FALSE	0.398	151	3.45e-37								IMP dehydrogenase / GMP reductase domain [PF00478.28]; FMN-dependent dehydrogenase [PF01070.21]; Histidine biosynthesis protein [PF00977.24]; CBS domain [PF00571.31]; Conserved region in glutamate synthase [PF01645.20]			VOG27785	sp|Q9NJD8|GMPR_ONCVO GMP reductase; Xh	Xh	0	FALSE	MK
MK422455.1_54	all_genomes_nuc_no_dups_representatives	MK422455.1	54	34403	34891	1	C	kpm:KPHS_22350	K05520	kpm:KPHS_22350 putative intracellular protease/amidase; K05520 protease I [EC:3.2.-.-]	FALSE	0.988	340	3.09e-105	YP_009174709.1	YP_009174709.1 hypothetical protein AR679_gp023 [Yellowstone lake phycodnavirus 1]	FALSE	0.352	68	1.06e-12	MER0913363	C56	MER0913363 - family C56 unassigned peptidases (Escherichia coli) [C56.UPW]#C56#{peptidase unit: 3-156}~source W1H4Q1~	FALSE	0.999	327	5.28e-102	DJ-1/PfpI family [PF01965.27]; ThiJ/PfpI family-like [PF17124.8]						0	FALSE	MF
MK448234.1_62	all_genomes_nuc_no_dups_representatives	MK448234.1	62	45578	46366	1	C	kpu:KP1_2327	K00208	kpu:KP1_2327 fabI; enoyl-(acyl carrier protein) reductase; K00208 enoyl-[acyl-carrier protein] reductase I [EC:1.3.1.9]	FALSE	0.949	524	3.81e-167														Enoyl-(Acyl carrier protein) reductase [PF13561.9]; short chain dehydrogenase [PF00106.28]						0	FALSE	MKF
MK521907.1_80	all_genomes_nuc_no_dups_representatives	MK521907.1	80	40219	40968	-1	C	tli:Tlie_0775	K06217	tli:Tlie_0775 PhoH family protein; K06217 phosphate starvation-inducible protein PhoH and related proteins	FALSE	0.429	150	9.88e-38	YP_009621031.1	YP_009621031.1 PhoH-like protein [Klebsiella phage Sugarland]	FALSE	0.948	498	5.85e-160								PhoH-like protein [PF02562.19]			VOG02747	sp|O07635|YLAK_BACSU Uncharacterized protein YlaK; Xh	Xh	0	FALSE	MK
MK630230.1_25	all_genomes_nuc_no_dups_representatives	MK630230.1	25	16584	17300	1	C	tfo:BFO_0574		tfo:BFO_0574 hypothetical protein	FALSE	0.386	115	5.34e-26	YP_009621080.1	YP_009621080.1 hypothetical protein FDJ18_gp074 [Klebsiella phage Sugarland]	FALSE	0.874	434	5.31e-138	MER0255370	U69	MER0255370 - family U69 unassigned peptidases (Zobellia galactanivorans) [U69.UPW]#U69#{peptidase unit: 916-1202}~source YP_004737180~	FALSE	0.317	73	5e-13	Bacterial Ig-like domain (group 2) [PF02368.21]			VOG03369	REFSEQ hypothetical protein; Xu	Xu	0	FALSE	M
MK630230.1_72	all_genomes_nuc_no_dups_representatives	MK630230.1	72	66473	67222	1	C	tli:Tlie_0775	K06217	tli:Tlie_0775 PhoH family protein; K06217 phosphate starvation-inducible protein PhoH and related proteins	FALSE	0.429	150	9.88e-38	YP_009621031.1	YP_009621031.1 PhoH-like protein [Klebsiella phage Sugarland]	FALSE	0.952	500	8.82e-161								PhoH-like protein [PF02562.19]			VOG02747	sp|O07635|YLAK_BACSU Uncharacterized protein YlaK; Xh	Xh	0	FALSE	MK
MN013077.1_67	all_genomes_nuc_no_dups_representatives	MN013077.1	67	49532	50179	-1	C	rca:Rcas_0201		rca:Rcas_0201 laminin G	FALSE	0.242	60	1.27e-07	YP_009042304.1	YP_009042304.1 hypothetical protein HL10_gp067 [Cronobacter phage CR8]	TRUE	0.811	364	4.3e-114								Concanavalin A-like lectin/glucanases superfamily [PF13385.9]						0	FALSE	MK
MN013077.1_233	all_genomes_nuc_no_dups_representatives	MN013077.1	233	116268	117014	-1	C	eat:EAT1b_0600	K06217	eat:EAT1b_0600 PhoH family protein; K06217 phosphate starvation-inducible protein PhoH and related proteins	FALSE	0.443	169	1.56e-44	YP_006383224.1	YP_006383224.1 PhoH family protein [Cronobacter phage CR3]	TRUE	0.932	486	7.15e-156								PhoH-like protein [PF02562.19]			VOG02747	sp|O07635|YLAK_BACSU Uncharacterized protein YlaK; Xh	Xh	0	FALSE	MK
MN013077.1_278	all_genomes_nuc_no_dups_representatives	MN013077.1	278	140884	142674	1	C	enr:H650_13210		enr:H650_13210 nicotinate phosphoribosyltransferase	FALSE	0.439	457	7.61e-138	YP_009188961.1	YP_009188961.1 putative nictotinate phosphoribosyltransferase [Cronobacter phage PBES 02]	TRUE	0.977	1229	0								Nicotinate phosphoribosyltransferase (NAPRTase) family [PF04095.19]; Nicotinamide phosphoribosyltransferase, N-terminal domain [PF18127.4]			VOG00481	sp|Q99KQ4|NAMPT_MOUSE Nicotinamide phosphoribosyltransferase; Xh	Xh	0	FALSE	MK
MN013081.1_98	all_genomes_nuc_no_dups_representatives	MN013081.1	98	42842	43555	1	C	sur:STAUR_5799	K00560	sur:STAUR_5799 thyA; thymidylate synthase (EC:2.1.1.45); K00560 thymidylate synthase [EC:2.1.1.45]	FALSE	0.253	77	3.37e-13	YP_004010226.1	YP_004010226.1 gp42 dCMP hydroxymethylase [Acinetobacter phage Acj9]	FALSE	0.681	314	2.07e-96								Thymidylate synthase [PF00303.22]						0	FALSE	M
MN013081.1_196	all_genomes_nuc_no_dups_representatives	MN013081.1	196	101928	102920	1	C	geb:GM18_2261	K01626	geb:GM18_2261 phospho-2-dehydro-3-deoxyheptonate aldolase (EC:2.5.1.54); K01626 3-deoxy-7-phosphoheptulonate synthase [EC:2.5.1.54]	FALSE	0.535	336	1.81e-100	YP_009482509.1	YP_009482509.1 Phospho-2-dehydro-3-deoxyheptonate aldolase [Pandoravirus neocaledonia]	FALSE	0.429	265	8.35e-78								DAHP synthetase I family [PF00793.23]			VOG17385	sp|P00888|AROF_ECOLI Phospho-2-dehydro-3-deoxyheptonate aldolase, Tyr-sensitive; Xh	Xh	0	FALSE	M
MN013084.1_42	all_genomes_nuc_no_dups_representatives	MN013084.1	42	25606	26343	-1	C	mca:MCA2728	K00560	mca:MCA2728 thyA; thymidylate synthase (EC:2.1.1.45); K00560 thymidylate synthase [EC:2.1.1.45]	FALSE	0.265	74	4.48e-12	YP_009613125.1	YP_009613125.1 deoxycytidylate 5-hydroxymethyltransferase [Aeromonas phage AS-gz]	FALSE	0.611	267	7.5e-80								Thymidylate synthase [PF00303.22]						0	FALSE	M
MN013084.1_69	all_genomes_nuc_no_dups_representatives	MN013084.1	69	40617	42446	-1	C	cvi:CV_2412	K00527	cvi:CV_2412 nrdD; anaerobic ribonucleoside triphosphate reductase (EC:1.17.4.2); K00527 ribonucleoside-triphosphate reductase [EC:1.17.4.2]	FALSE	0.637	761	2.04e-242	YP_003858544.1	YP_003858544.1 NrdD anaerobic ribonucleotide reductase subunit [Pseudotevenvirus RB16]	FALSE	0.754	941	2.86e-306								Anaerobic ribonucleoside-triphosphate reductase [PF13597.9]			VOG00448	sp|P28903|NRDD_ECOLI Anaerobic ribonucleoside-triphosphate reductase; Xh	Xh	0	FALSE	M
MN101221.1_38	all_genomes_nuc_no_dups_representatives	MN101221.1	38	26642	28075	1	C	hch:HCH_06992	K00763	hch:HCH_06992 putative nicotinate phosphoribosyltransferase; K00763 nicotinate phosphoribosyltransferase [EC:2.4.2.11]	FALSE	0.442	368	2.99e-109	YP_009626480.1	YP_009626480.1 Nicotinamide phosphoribosyltransferase [Klebsiella phage PMBT1]	FALSE	0.981	988	0								Nicotinate phosphoribosyltransferase (NAPRTase) family [PF04095.19]; Nicotinamide phosphoribosyltransferase, N-terminal domain [PF18127.4]			VOG00481	sp|Q99KQ4|NAMPT_MOUSE Nicotinamide phosphoribosyltransferase; Xh	Xh	0	FALSE	MK
MN101221.1_43	all_genomes_nuc_no_dups_representatives	MN101221.1	43	30007	32130	1	C	cvi:CV_2412	K00527	cvi:CV_2412 nrdD; anaerobic ribonucleoside triphosphate reductase (EC:1.17.4.2); K00527 ribonucleoside-triphosphate reductase [EC:1.17.4.2]	FALSE	0.642	893	4.97e-286	YP_009607167.1	YP_009607167.1 anaerobic ribonucleotide reductase subunit [Enterobacter phage phiEap-3]	FALSE	0.983	1467	0								Anaerobic ribonucleoside-triphosphate reductase [PF13597.9]; ATP cone domain [PF03477.19]			VOG00448	sp|P28903|NRDD_ECOLI Anaerobic ribonucleoside-triphosphate reductase; Xh	Xh	0	FALSE	MKE
MN101221.1_135	all_genomes_nuc_no_dups_representatives	MN101221.1	135	92029	93372	-1	C	spl:Spea_3703	K07175	spl:Spea_3703 PhoH family protein; K07175 PhoH-like ATPase	FALSE	0.33	239	2.97e-65	YP_009607065.1	YP_009607065.1 hypothetical protein FDI05_gp148 [Enterobacter phage phiEap-3]	FALSE	0.962	906	1.9e-297								PhoH-like protein [PF02562.19]; PIN domain [PF13638.9]			VOG02747	sp|O07635|YLAK_BACSU Uncharacterized protein YlaK; Xh	Xh	0	FALSE	MK
MN101223.1_37	all_genomes_nuc_no_dups_representatives	MN101223.1	37	26138	27571	1	C	hch:HCH_06992	K00763	hch:HCH_06992 putative nicotinate phosphoribosyltransferase; K00763 nicotinate phosphoribosyltransferase [EC:2.4.2.11]	FALSE	0.444	371	4.59e-110	YP_009626480.1	YP_009626480.1 Nicotinamide phosphoribosyltransferase [Klebsiella phage PMBT1]	FALSE	0.983	990	0								Nicotinate phosphoribosyltransferase (NAPRTase) family [PF04095.19]; Nicotinamide phosphoribosyltransferase, N-terminal domain [PF18127.4]			VOG00481	sp|Q99KQ4|NAMPT_MOUSE Nicotinamide phosphoribosyltransferase; Xh	Xh	0	FALSE	MK
MN101223.1_43	all_genomes_nuc_no_dups_representatives	MN101223.1	43	29824	31947	1	C	cvi:CV_2412	K00527	cvi:CV_2412 nrdD; anaerobic ribonucleoside triphosphate reductase (EC:1.17.4.2); K00527 ribonucleoside-triphosphate reductase [EC:1.17.4.2]	FALSE	0.638	886	1.04e-283	YP_007348885.1	YP_007348885.1 anaerobic ribonucleotide reductase subunit [Klebsiella phage KP27]	FALSE	0.966	1439	0								Anaerobic ribonucleoside-triphosphate reductase [PF13597.9]; ATP cone domain [PF03477.19]			VOG00448	sp|P28903|NRDD_ECOLI Anaerobic ribonucleoside-triphosphate reductase; Xh	Xh	0	FALSE	MKE
MN101223.1_193	all_genomes_nuc_no_dups_representatives	MN101223.1	193	124860	125771	-1	C	nla:NLA_1720	K00558	nla:NLA_1720 nlaXM; cytosine-specific methyltransferase (EC:2.1.1.37); K00558 DNA (cytosine-5-)-methyltransferase [EC:2.1.1.37]	FALSE	0.581	341	9.79e-103	YP_009626360.1	YP_009626360.1 DNA-cytosine methyltransferase [Klebsiella phage PMBT1]	FALSE	0.987	633	8.18e-206								C-5 cytosine-specific DNA methylase [PF00145.20]			VOG01537	sp|P34877|MTSA_LACLC Type II methyltransferase M1.ScrFI; XhXp	Xh;Xp	0	FALSE	M
MN101223.1_200	all_genomes_nuc_no_dups_representatives	MN101223.1	200	128800	129861	-1	C	prw:PsycPRwf_1851	K13522	prw:PsycPRwf_1851 bifunctional nicotinamide mononucleotide adenylyltransferase/ADP-ribose pyrophosphatase; K13522 bifunctional NMN adenylyltransferase/nudix hydrolase [EC:2.7.7.1 3.6.1.-]	FALSE	0.368	215	1.24e-58	YP_003579986.1	YP_003579986.1 hypothetical protein KP15_110 [Klebsiella phage KP15]	FALSE	1	755	4.37e-247								NUDIX domain [PF00293.31]; Cytidylyltransferase-like [PF01467.29]			VOG00664	sp|Q55928|NADM_SYNY3 Bifunctional NMN adenylyltransferase/Nudix hydrolase; Xh	Xh	0	FALSE	MK
MN101223.1_218	all_genomes_nuc_no_dups_representatives	MN101223.1	218	137076	138422	-1	C	spl:Spea_3703	K07175	spl:Spea_3703 PhoH family protein; K07175 PhoH-like ATPase	FALSE	0.33	239	2.25e-65	YP_010089065.1	YP_010089065.1 putative ATPase [Escherichia phage phT4A]	FALSE	0.961	908	5.66e-298								PhoH-like protein [PF02562.19]; PIN domain [PF13638.9]			VOG02747	sp|O07635|YLAK_BACSU Uncharacterized protein YlaK; Xh	Xh	0	FALSE	MK
MN101224.1_33	all_genomes_nuc_no_dups_representatives	MN101224.1	33	21104	23227	1	C	cvi:CV_2412	K00527	cvi:CV_2412 nrdD; anaerobic ribonucleoside triphosphate reductase (EC:1.17.4.2); K00527 ribonucleoside-triphosphate reductase [EC:1.17.4.2]	FALSE	0.642	893	4.97e-286	YP_003580093.1	YP_003580093.1 NrdD anaerobic ribonucleotide reductase subunit [Klebsiella phage KP15]	FALSE	0.983	1468	0								Anaerobic ribonucleoside-triphosphate reductase [PF13597.9]; ATP cone domain [PF03477.19]			VOG00448	sp|P28903|NRDD_ECOLI Anaerobic ribonucleoside-triphosphate reductase; Xh	Xh	0	FALSE	MKE
MN101226.1_58	all_genomes_nuc_no_dups_representatives	MN101226.1	58	22900	24738	1	C	cvi:CV_2412	K00527	cvi:CV_2412 nrdD; anaerobic ribonucleoside triphosphate reductase (EC:1.17.4.2); K00527 ribonucleoside-triphosphate reductase [EC:1.17.4.2]	FALSE	0.65	780	6.52e-249	YP_009194498.1	YP_009194498.1 ribonucleotide reductase subunit [Klebsiella phage Matisse]	FALSE	0.747	927	1.45e-301								Anaerobic ribonucleoside-triphosphate reductase [PF13597.9]			VOG00448	sp|P28903|NRDD_ECOLI Anaerobic ribonucleoside-triphosphate reductase; Xh	Xh	0	FALSE	M
MN101226.1_89	all_genomes_nuc_no_dups_representatives	MN101226.1	89	40699	41433	1	C	ccl:Clocl_0576	K00560	ccl:Clocl_0576 thymidylate synthase (EC:2.1.1.45); K00560 thymidylate synthase [EC:2.1.1.45]	FALSE	0.276	75	2.4e-12	YP_009613125.1	YP_009613125.1 deoxycytidylate 5-hydroxymethyltransferase [Aeromonas phage AS-gz]	FALSE	0.634	278	1.07e-83								Thymidylate synthase [PF00303.22]						0	FALSE	M
MN101228.1_51	all_genomes_nuc_no_dups_representatives	MN101228.1	51	60023	60772	1	C	amr:AM1_4100	K06217	amr:AM1_4100 phoH; phosphate starvation-induced protein PhoH; K06217 phosphate starvation-inducible protein PhoH and related proteins	FALSE	0.428	149	1.85e-37	YP_009597464.1	YP_009597464.1 phosphate starvation-inducible protein [Klebsiella phage vB_Kpn_IME260]	FALSE	0.952	500	1.21e-160								PhoH-like protein [PF02562.19]			VOG02747	sp|O07635|YLAK_BACSU Uncharacterized protein YlaK; Xh	Xh	0	FALSE	MK
MN101229.1_123	all_genomes_nuc_no_dups_representatives	MN101229.1	123	85731	86465	-1	C	ccl:Clocl_0576	K00560	ccl:Clocl_0576 thymidylate synthase (EC:2.1.1.45); K00560 thymidylate synthase [EC:2.1.1.45]	FALSE	0.274	74	4.39e-12	YP_238762.1	YP_238762.1 dCMP hydroxymethylase [Aeromonas phage 31]	FALSE	0.621	276	5.17e-83								Thymidylate synthase [PF00303.22]						0	FALSE	M
MN101229.1_153	all_genomes_nuc_no_dups_representatives	MN101229.1	153	102820	104658	-1	C	cvi:CV_2412	K00527	cvi:CV_2412 nrdD; anaerobic ribonucleoside triphosphate reductase (EC:1.17.4.2); K00527 ribonucleoside-triphosphate reductase [EC:1.17.4.2]	FALSE	0.651	782	1.36e-249	YP_009194498.1	YP_009194498.1 ribonucleotide reductase subunit [Klebsiella phage Matisse]	FALSE	0.75	931	8.52e-303								Anaerobic ribonucleoside-triphosphate reductase [PF13597.9]			VOG00448	sp|P28903|NRDD_ECOLI Anaerobic ribonucleoside-triphosphate reductase; Xh	Xh	0	FALSE	M
MN101230.1_136	all_genomes_nuc_no_dups_representatives	MN101230.1	136	92943	93683	-1	C	ccl:Clocl_0576	K00560	ccl:Clocl_0576 thymidylate synthase (EC:2.1.1.45); K00560 thymidylate synthase [EC:2.1.1.45]	FALSE	0.25	76	1.01e-12	YP_009613125.1	YP_009613125.1 deoxycytidylate 5-hydroxymethyltransferase [Aeromonas phage AS-gz]	FALSE	0.608	265	2.76e-79								Thymidylate synthase [PF00303.22]						0	FALSE	M
MN101230.1_165	all_genomes_nuc_no_dups_representatives	MN101230.1	165	109646	111484	-1	C	cvi:CV_2412	K00527	cvi:CV_2412 nrdD; anaerobic ribonucleoside triphosphate reductase (EC:1.17.4.2); K00527 ribonucleoside-triphosphate reductase [EC:1.17.4.2]	FALSE	0.651	782	1.86e-249	YP_009194498.1	YP_009194498.1 ribonucleotide reductase subunit [Klebsiella phage Matisse]	FALSE	0.749	930	1.17e-302								Anaerobic ribonucleoside-triphosphate reductase [PF13597.9]			VOG00448	sp|P28903|NRDD_ECOLI Anaerobic ribonucleoside-triphosphate reductase; Xh	Xh	0	FALSE	M
MN106245.1_41	all_genomes_nuc_no_dups_representatives	MN106245.1	41	21488	22201	-1	C	sur:STAUR_5799	K00560	sur:STAUR_5799 thyA; thymidylate synthase (EC:2.1.1.45); K00560 thymidylate synthase [EC:2.1.1.45]	FALSE	0.253	77	3.37e-13	YP_004010226.1	YP_004010226.1 gp42 dCMP hydroxymethylase [Acinetobacter phage Acj9]	FALSE	0.681	314	2.07e-96								Thymidylate synthase [PF00303.22]						0	FALSE	M
MN106245.1_228	all_genomes_nuc_no_dups_representatives	MN106245.1	228	131176	132165	-1	C	syd:Syncc9605_2666	K01626	syd:Syncc9605_2666 phospho-2-dehydro-3-deoxyheptonate aldolase (EC:2.5.1.54); K01626 3-deoxy-7-phosphoheptulonate synthase [EC:2.5.1.54]	FALSE	0.538	336	1.74e-100	YP_009481510.1	YP_009481510.1 Phospho-2-dehydro-3-deoxyheptonate aldolase [Pandoravirus macleodensis]	FALSE	0.434	267	1.68e-78								DAHP synthetase I family [PF00793.23]			VOG17385	sp|P00888|AROF_ECOLI Phospho-2-dehydro-3-deoxyheptonate aldolase, Tyr-sensitive; Xh	Xh	0	FALSE	M
MN106245.1_241	all_genomes_nuc_no_dups_representatives	MN106245.1	241	137897	138367	-1	C	par:Psyc_1268	K00526	par:Psyc_1268 nrdB; ribonucleotide-diphosphate reductase subunit beta (EC:1.17.4.1); K00526 ribonucleoside-diphosphate reductase beta chain [EC:1.17.4.1]	FALSE	0.562	160	5.31e-43	YP_009196403.1	YP_009196403.1 putative aerobic NDP reductase small subunit [Cronobacter phage S13]	FALSE	0.619	190	5.35e-55								Ribonucleotide reductase, small chain [PF00268.24]						0	FALSE	MKE
MN106245.1_250	all_genomes_nuc_no_dups_representatives	MN106245.1	250	143895	144446	-1	C	ant:Arnit_2698	K00560	ant:Arnit_2698 thymidylate synthase (EC:2.1.1.45); K00560 thymidylate synthase [EC:2.1.1.45]	FALSE	0.552	208	4.69e-59	YP_009218672.1	YP_009218672.1 thymidylate synthase [Citrobacter phage IME-CF2]	FALSE	0.651	246	4.66e-74								Thymidylate synthase [PF00303.22]						0	FALSE	M
MN163280.1_97	all_genomes_nuc_no_dups_representatives	MN163280.1	97	51012	51761	-1	C	tli:Tlie_0775	K06217	tli:Tlie_0775 PhoH family protein; K06217 phosphate starvation-inducible protein PhoH and related proteins	FALSE	0.429	150	9.88e-38	YP_009621031.1	YP_009621031.1 PhoH-like protein [Klebsiella phage Sugarland]	FALSE	0.952	500	8.82e-161								PhoH-like protein [PF02562.19]			VOG02747	sp|O07635|YLAK_BACSU Uncharacterized protein YlaK; Xh	Xh	0	FALSE	MK
MN166823.1_41	all_genomes_nuc_no_dups_representatives	MN166823.1	41	25422	25622	1	C	kpm:KPHS_22350	K05520	kpm:KPHS_22350 putative intracellular protease/amidase; K05520 protease I [EC:3.2.-.-]	FALSE	1	147	3.58e-40							MER0913363	C56	MER0913363 - family C56 unassigned peptidases (Escherichia coli) [C56.UPW]#C56#{peptidase unit: 3-156}~source W1H4Q1~	FALSE	1	143	4.36e-40							0	FALSE	MF
MN395284.1_86	all_genomes_nuc_no_dups_representatives	MN395284.1	86	51743	52456	-1	C	mae:Maeo_1049	K00560	mae:Maeo_1049 thyA; thymidylate synthase (EC:2.1.1.45); K00560 thymidylate synthase [EC:2.1.1.45]	FALSE	0.247	74	2.81e-12	YP_004010226.1	YP_004010226.1 gp42 dCMP hydroxymethylase [Acinetobacter phage Acj9]	FALSE	0.67	308	1.7e-94								Thymidylate synthase [PF00303.22]						0	FALSE	M
MN395284.1_276	all_genomes_nuc_no_dups_representatives	MN395284.1	276	163808	164800	-1	C	geb:GM18_2261	K01626	geb:GM18_2261 phospho-2-dehydro-3-deoxyheptonate aldolase (EC:2.5.1.54); K01626 3-deoxy-7-phosphoheptulonate synthase [EC:2.5.1.54]	FALSE	0.534	335	3.4e-100	YP_009482509.1	YP_009482509.1 Phospho-2-dehydro-3-deoxyheptonate aldolase [Pandoravirus neocaledonia]	FALSE	0.433	268	6.82e-79								DAHP synthetase I family [PF00793.23]			VOG17385	sp|P00888|AROF_ECOLI Phospho-2-dehydro-3-deoxyheptonate aldolase, Tyr-sensitive; Xh	Xh	0	FALSE	M
MN434092.1_99	all_genomes_nuc_no_dups_representatives	MN434092.1	99	43892	44605	1	C	mae:Maeo_1049	K00560	mae:Maeo_1049 thyA; thymidylate synthase (EC:2.1.1.45); K00560 thymidylate synthase [EC:2.1.1.45]	FALSE	0.246	74	3.8e-12	YP_004010226.1	YP_004010226.1 gp42 dCMP hydroxymethylase [Acinetobacter phage Acj9]	FALSE	0.666	306	1.12e-93								Thymidylate synthase [PF00303.22]						0	FALSE	M
MN434092.1_199	all_genomes_nuc_no_dups_representatives	MN434092.1	199	102978	103970	1	C	geb:GM18_2261	K01626	geb:GM18_2261 phospho-2-dehydro-3-deoxyheptonate aldolase (EC:2.5.1.54); K01626 3-deoxy-7-phosphoheptulonate synthase [EC:2.5.1.54]	FALSE	0.534	335	2.48e-100	YP_009482509.1	YP_009482509.1 Phospho-2-dehydro-3-deoxyheptonate aldolase [Pandoravirus neocaledonia]	FALSE	0.438	272	2.97e-80								DAHP synthetase I family [PF00793.23]			VOG17385	sp|P00888|AROF_ECOLI Phospho-2-dehydro-3-deoxyheptonate aldolase, Tyr-sensitive; Xh	Xh	0	FALSE	M
MN434094.1_102	all_genomes_nuc_no_dups_representatives	MN434094.1	102	53797	54546	-1	C	amr:AM1_4100	K06217	amr:AM1_4100 phoH; phosphate starvation-induced protein PhoH; K06217 phosphate starvation-inducible protein PhoH and related proteins	FALSE	0.428	149	1.35e-37	YP_009621031.1	YP_009621031.1 PhoH-like protein [Klebsiella phage Sugarland]	FALSE	0.95	499	2.27e-160								PhoH-like protein [PF02562.19]			VOG02747	sp|O07635|YLAK_BACSU Uncharacterized protein YlaK; Xh	Xh	0	FALSE	MK
MN434094.1_150	all_genomes_nuc_no_dups_representatives	MN434094.1	150	104281	104997	-1	C	tfo:BFO_0574		tfo:BFO_0574 hypothetical protein	FALSE	0.388	116	2.87e-26	YP_009621080.1	YP_009621080.1 hypothetical protein FDJ18_gp074 [Klebsiella phage Sugarland]	FALSE	0.868	429	3.2e-136	MER0255370	U69	MER0255370 - family U69 unassigned peptidases (Zobellia galactanivorans) [U69.UPW]#U69#{peptidase unit: 916-1202}~source YP_004737180~	FALSE	0.32	74	2.02e-13	Bacterial Ig-like domain (group 2) [PF02368.21]			VOG03369	REFSEQ hypothetical protein; Xu	Xu	0	FALSE	M
MN434095.1_22	all_genomes_nuc_no_dups_representatives	MN434095.1	22	11201	11935	-1	C	ccl:Clocl_0576	K00560	ccl:Clocl_0576 thymidylate synthase (EC:2.1.1.45); K00560 thymidylate synthase [EC:2.1.1.45]	FALSE	0.277	76	1.31e-12	YP_009613125.1	YP_009613125.1 deoxycytidylate 5-hydroxymethyltransferase [Aeromonas phage AS-gz]	FALSE	0.634	278	1.07e-83								Thymidylate synthase [PF00303.22]						0	FALSE	M
MN434095.1_52	all_genomes_nuc_no_dups_representatives	MN434095.1	52	28289	30127	-1	C	cvi:CV_2412	K00527	cvi:CV_2412 nrdD; anaerobic ribonucleoside triphosphate reductase (EC:1.17.4.2); K00527 ribonucleoside-triphosphate reductase [EC:1.17.4.2]	FALSE	0.651	781	2.54e-249	YP_009194498.1	YP_009194498.1 ribonucleotide reductase subunit [Klebsiella phage Matisse]	FALSE	0.749	930	1.17e-302								Anaerobic ribonucleoside-triphosphate reductase [PF13597.9]			VOG00448	sp|P28903|NRDD_ECOLI Anaerobic ribonucleoside-triphosphate reductase; Xh	Xh	0	FALSE	M
MN434096.1_100	all_genomes_nuc_no_dups_representatives	MN434096.1	100	51463	52212	-1	C	tli:Tlie_0775	K06217	tli:Tlie_0775 PhoH family protein; K06217 phosphate starvation-inducible protein PhoH and related proteins	FALSE	0.431	151	5.3e-38	YP_009621031.1	YP_009621031.1 PhoH-like protein [Klebsiella phage Sugarland]	FALSE	0.945	496	2.83e-159								PhoH-like protein [PF02562.19]			VOG02747	sp|O07635|YLAK_BACSU Uncharacterized protein YlaK; Xh	Xh	0	FALSE	MK
MN781108.1_99	all_genomes_nuc_no_dups_representatives	MN781108.1	99	43518	44231	1	C	mae:Maeo_1049	K00560	mae:Maeo_1049 thyA; thymidylate synthase (EC:2.1.1.45); K00560 thymidylate synthase [EC:2.1.1.45]	FALSE	0.246	74	3.8e-12	YP_004010226.1	YP_004010226.1 gp42 dCMP hydroxymethylase [Acinetobacter phage Acj9]	FALSE	0.666	306	1.12e-93								Thymidylate synthase [PF00303.22]						0	FALSE	M
MN781108.1_200	all_genomes_nuc_no_dups_representatives	MN781108.1	200	102693	103682	1	C	syd:Syncc9605_2666	K01626	syd:Syncc9605_2666 phospho-2-dehydro-3-deoxyheptonate aldolase (EC:2.5.1.54); K01626 3-deoxy-7-phosphoheptulonate synthase [EC:2.5.1.54]	FALSE	0.539	336	1.27e-100	YP_009482509.1	YP_009482509.1 Phospho-2-dehydro-3-deoxyheptonate aldolase [Pandoravirus neocaledonia]	FALSE	0.436	271	1e-79								DAHP synthetase I family [PF00793.23]			VOG17385	sp|P00888|AROF_ECOLI Phospho-2-dehydro-3-deoxyheptonate aldolase, Tyr-sensitive; Xh	Xh	0	FALSE	M
MT157285.1_26	all_genomes_nuc_no_dups_representatives	MT157285.1	26	13522	14955	1	C	hch:HCH_06992	K00763	hch:HCH_06992 putative nicotinate phosphoribosyltransferase; K00763 nicotinate phosphoribosyltransferase [EC:2.4.2.11]	FALSE	0.444	371	4.59e-110	YP_009626480.1	YP_009626480.1 Nicotinamide phosphoribosyltransferase [Klebsiella phage PMBT1]	FALSE	0.983	990	0								Nicotinate phosphoribosyltransferase (NAPRTase) family [PF04095.19]; Nicotinamide phosphoribosyltransferase, N-terminal domain [PF18127.4]			VOG00481	sp|Q99KQ4|NAMPT_MOUSE Nicotinamide phosphoribosyltransferase; Xh	Xh	0	FALSE	MK
MT157285.1_31	all_genomes_nuc_no_dups_representatives	MT157285.1	31	16887	19010	1	C	cvi:CV_2412	K00527	cvi:CV_2412 nrdD; anaerobic ribonucleoside triphosphate reductase (EC:1.17.4.2); K00527 ribonucleoside-triphosphate reductase [EC:1.17.4.2]	FALSE	0.629	871	2.17e-278	YP_009626485.1	YP_009626485.1 Ribonucleotide reductase of class III (anaerobic), large subunit [Klebsiella phage PMBT1]	FALSE	0.981	1465	0								Anaerobic ribonucleoside-triphosphate reductase [PF13597.9]; ATP cone domain [PF03477.19]			VOG00448	sp|P28903|NRDD_ECOLI Anaerobic ribonucleoside-triphosphate reductase; Xh	Xh	0	FALSE	MKE
MT157285.1_168	all_genomes_nuc_no_dups_representatives	MT157285.1	168	107045	107956	-1	C	nla:NLA_1720	K00558	nla:NLA_1720 nlaXM; cytosine-specific methyltransferase (EC:2.1.1.37); K00558 DNA (cytosine-5-)-methyltransferase [EC:2.1.1.37]	FALSE	0.581	341	9.79e-103	YP_009194367.1	YP_009194367.1 DNA methyltransferase [Klebsiella phage Matisse]	FALSE	0.986	632	1.54e-205								C-5 cytosine-specific DNA methylase [PF00145.20]			VOG01537	sp|P34877|MTSA_LACLC Type II methyltransferase M1.ScrFI; XhXp	Xh;Xp	0	FALSE	M
MT157285.1_177	all_genomes_nuc_no_dups_representatives	MT157285.1	177	111303	112364	-1	C	prw:PsycPRwf_1851	K13522	prw:PsycPRwf_1851 bifunctional nicotinamide mononucleotide adenylyltransferase/ADP-ribose pyrophosphatase; K13522 bifunctional NMN adenylyltransferase/nudix hydrolase [EC:2.7.7.1 3.6.1.-]	FALSE	0.368	215	1.24e-58	YP_009626369.1	YP_009626369.1 Nicotinamide-nucleotide adenylyltransferase, NadM family / ADP-ribose pyrophosphatase [Klebsiella phage PMBT1]	FALSE	1	754	1.12e-246								NUDIX domain [PF00293.31]; Cytidylyltransferase-like [PF01467.29]			VOG00664	sp|Q55928|NADM_SYNY3 Bifunctional NMN adenylyltransferase/Nudix hydrolase; Xh	Xh	0	FALSE	MK
MT157285.1_194	all_genomes_nuc_no_dups_representatives	MT157285.1	194	119606	120952	-1	C	spl:Spea_3703	K07175	spl:Spea_3703 PhoH family protein; K07175 PhoH-like ATPase	FALSE	0.33	239	2.25e-65	YP_010089065.1	YP_010089065.1 putative ATPase [Escherichia phage phT4A]	FALSE	0.961	908	5.66e-298								PhoH-like protein [PF02562.19]; PIN domain [PF13638.9]			VOG02747	sp|O07635|YLAK_BACSU Uncharacterized protein YlaK; Xh	Xh	0	FALSE	MK
MT380195.1_92	all_genomes_nuc_no_dups_representatives	MT380195.1	92	45970	46719	-1	C	amr:AM1_4100	K06217	amr:AM1_4100 phoH; phosphate starvation-induced protein PhoH; K06217 phosphate starvation-inducible protein PhoH and related proteins	FALSE	0.428	149	1.85e-37	YP_009597464.1	YP_009597464.1 phosphate starvation-inducible protein [Klebsiella phage vB_Kpn_IME260]	FALSE	0.952	500	1.21e-160								PhoH-like protein [PF02562.19]			VOG02747	sp|O07635|YLAK_BACSU Uncharacterized protein YlaK; Xh	Xh	0	FALSE	MK
MT438396.1_95	all_genomes_nuc_no_dups_representatives	MT438396.1	95	68938	70623	-1	C	ebi:EbC_41490		ebi:EbC_41490 nicotinamide phosphoribosyl transferase	FALSE	0.464	469	1.27e-142	YP_009015235.1	YP_009015235.1 putative nicotinamide phosphoribosyl transferase [Cronobacter phage CR9]	FALSE	0.685	814	3.33e-263								Nicotinate phosphoribosyltransferase (NAPRTase) family [PF04095.19]; Nicotinamide phosphoribosyltransferase, N-terminal domain [PF18127.4]			VOG00481	sp|Q99KQ4|NAMPT_MOUSE Nicotinamide phosphoribosyltransferase; Xh	Xh	0	FALSE	MK
MT438396.1_144	all_genomes_nuc_no_dups_representatives	MT438396.1	144	96024	96812	1	C	mpo:Mpop_0399	K06217	mpo:Mpop_0399 PhoH family protein; K06217 phosphate starvation-inducible protein PhoH and related proteins	FALSE	0.41	164	2.06e-42	YP_009846324.1	YP_009846324.1 PhoH-like protein [Aeromonas phage 2L372D]	FALSE	0.613	279	6.57e-84								PhoH-like protein [PF02562.19]			VOG02747	sp|O07635|YLAK_BACSU Uncharacterized protein YlaK; Xh	Xh	0	FALSE	MK
MT580897.1_23	all_genomes_nuc_no_dups_representatives	MT580897.1	23	11003	11737	-1	C	ccl:Clocl_0576	K00560	ccl:Clocl_0576 thymidylate synthase (EC:2.1.1.45); K00560 thymidylate synthase [EC:2.1.1.45]	FALSE	0.277	76	1.31e-12	YP_656269.1	YP_656269.1 gp42 dCMP hydroxymethylase [Aeromonas phage 25]	FALSE	0.631	276	3.77e-83								Thymidylate synthase [PF00303.22]						0	FALSE	M
MT580897.1_53	all_genomes_nuc_no_dups_representatives	MT580897.1	53	28037	29875	-1	C	cvi:CV_2412	K00527	cvi:CV_2412 nrdD; anaerobic ribonucleoside triphosphate reductase (EC:1.17.4.2); K00527 ribonucleoside-triphosphate reductase [EC:1.17.4.2]	FALSE	0.65	780	6.52e-249	YP_009194498.1	YP_009194498.1 ribonucleotide reductase subunit [Klebsiella phage Matisse]	FALSE	0.749	930	2.19e-302								Anaerobic ribonucleoside-triphosphate reductase [PF13597.9]			VOG00448	sp|P28903|NRDD_ECOLI Anaerobic ribonucleoside-triphosphate reductase; Xh	Xh	0	FALSE	M
MT701588.1_215	all_genomes_nuc_no_dups_representatives	MT701588.1	215	132440	134257	1	C	cvi:CV_2412	K00527	cvi:CV_2412 nrdD; anaerobic ribonucleoside triphosphate reductase (EC:1.17.4.2); K00527 ribonucleoside-triphosphate reductase [EC:1.17.4.2]	FALSE	0.649	775	2.87e-247	YP_009194498.1	YP_009194498.1 ribonucleotide reductase subunit [Klebsiella phage Matisse]	FALSE	0.748	929	4.12e-302								Anaerobic ribonucleoside-triphosphate reductase [PF13597.9]			VOG00448	sp|P28903|NRDD_ECOLI Anaerobic ribonucleoside-triphosphate reductase; Xh	Xh	0	FALSE	M
MT708547.1_181	all_genomes_nuc_no_dups_representatives	MT708547.1	181	80533	81597	1	C	bgd:bgla_2g23050	K13522	bgd:bgla_2g23050 bifunctional nicotinamide mononucleotide adenylyltransferase/ADP-ribose pyrophosphatase; K13522 bifunctional NMN adenylyltransferase/nudix hydrolase [EC:2.7.7.1 3.6.1.-]	FALSE	0.379	223	3.48e-61	YP_009599602.1	YP_009599602.1 bifunctional nicotinamide mononucleotide adenylyltransferase/ADP-ribose pyrophosphatase [Serratia phage BF]	FALSE	0.653	453	1.97e-142								NUDIX domain [PF00293.31]; Cytidylyltransferase-like [PF01467.29]			VOG00664	sp|Q55928|NADM_SYNY3 Bifunctional NMN adenylyltransferase/Nudix hydrolase; Xh	Xh	0	FALSE	MK
MT708547.1_183	all_genomes_nuc_no_dups_representatives	MT708547.1	183	82700	84172	1	C	par:Psyc_1914		par:Psyc_1914 nicotinate phosphoribosyltransferase (EC:2.4.2.11)	FALSE	0.34	262	1.35e-72	YP_009599604.1	YP_009599604.1 nicotinamide phosphoribosyltransferase [Serratia phage BF]	FALSE	0.567	535	3.62e-168								Nicotinate phosphoribosyltransferase (NAPRTase) family [PF04095.19]; Nicotinamide phosphoribosyltransferase, N-terminal domain [PF18127.4]			VOG00481	sp|Q99KQ4|NAMPT_MOUSE Nicotinamide phosphoribosyltransferase; Xh	Xh	0	FALSE	MK
MT708547.1_189	all_genomes_nuc_no_dups_representatives	MT708547.1	189	86784	88223	1	C	shl:Shal_3790	K07175	shl:Shal_3790 PhoH family protein; K07175 PhoH-like ATPase	FALSE	0.411	342	2.85e-100	YP_009599611.1	YP_009599611.1 PhoH family protein [Serratia phage BF]	FALSE	0.665	640	1.56e-204								PhoH-like protein [PF02562.19]; PIN domain [PF13638.9]			VOG02747	sp|O07635|YLAK_BACSU Uncharacterized protein YlaK; Xh	Xh	0	FALSE	MK
MT708547.1_203	all_genomes_nuc_no_dups_representatives	MT708547.1	203	94726	96531	1	C	vfu:vfu_B00281	K00527	vfu:vfu_B00281 anaerobic ribonucleoside-triphosphate reductase; K00527 ribonucleoside-triphosphate reductase [EC:1.17.4.2]	FALSE	0.47	521	1.3e-159	YP_009599629.1	YP_009599629.1 anaerobic NTP reductase large subunit [Serratia phage BF]	FALSE	0.689	827	3.2e-267								Anaerobic ribonucleoside-triphosphate reductase [PF13597.9]			VOG00448	sp|P28903|NRDD_ECOLI Anaerobic ribonucleoside-triphosphate reductase; Xh	Xh	0	FALSE	M
MT939253.1_94	all_genomes_nuc_no_dups_representatives	MT939253.1	94	68895	70574	-1	C	ebi:EbC_41490		ebi:EbC_41490 nicotinamide phosphoribosyl transferase	FALSE	0.464	467	5.64e-142	YP_009015235.1	YP_009015235.1 putative nicotinamide phosphoribosyl transferase [Cronobacter phage CR9]	FALSE	0.682	809	1.33e-261								Nicotinate phosphoribosyltransferase (NAPRTase) family [PF04095.19]; Nicotinamide phosphoribosyltransferase, N-terminal domain [PF18127.4]			VOG00481	sp|Q99KQ4|NAMPT_MOUSE Nicotinamide phosphoribosyltransferase; Xh	Xh	0	FALSE	MK
MT939253.1_142	all_genomes_nuc_no_dups_representatives	MT939253.1	142	95594	96382	1	C	mpo:Mpop_0399	K06217	mpo:Mpop_0399 PhoH family protein; K06217 phosphate starvation-inducible protein PhoH and related proteins	FALSE	0.41	164	2.06e-42	YP_009846324.1	YP_009846324.1 PhoH-like protein [Aeromonas phage 2L372D]	FALSE	0.613	279	6.57e-84								PhoH-like protein [PF02562.19]			VOG02747	sp|O07635|YLAK_BACSU Uncharacterized protein YlaK; Xh	Xh	0	FALSE	MK
MW021752.1_183	all_genomes_nuc_no_dups_representatives	MW021752.1	183	118768	120606	1	C	cvi:CV_2412	K00527	cvi:CV_2412 nrdD; anaerobic ribonucleoside triphosphate reductase (EC:1.17.4.2); K00527 ribonucleoside-triphosphate reductase [EC:1.17.4.2]	FALSE	0.651	781	2.54e-249	YP_009194498.1	YP_009194498.1 ribonucleotide reductase subunit [Klebsiella phage Matisse]	FALSE	0.749	930	1.6e-302								Anaerobic ribonucleoside-triphosphate reductase [PF13597.9]			VOG00448	sp|P28903|NRDD_ECOLI Anaerobic ribonucleoside-triphosphate reductase; Xh	Xh	0	FALSE	M
MW021752.1_213	all_genomes_nuc_no_dups_representatives	MW021752.1	213	136960	137694	1	C	ccl:Clocl_0576	K00560	ccl:Clocl_0576 thymidylate synthase (EC:2.1.1.45); K00560 thymidylate synthase [EC:2.1.1.45]	FALSE	0.281	77	3.92e-13	YP_009613125.1	YP_009613125.1 deoxycytidylate 5-hydroxymethyltransferase [Aeromonas phage AS-gz]	FALSE	0.637	279	3.04e-84								Thymidylate synthase [PF00303.22]						0	FALSE	M
MW239157.1_196	all_genomes_nuc_no_dups_representatives	MW239157.1	196	125766	127604	1	C	cvi:CV_2412	K00527	cvi:CV_2412 nrdD; anaerobic ribonucleoside triphosphate reductase (EC:1.17.4.2); K00527 ribonucleoside-triphosphate reductase [EC:1.17.4.2]	FALSE	0.652	783	7.23e-250	YP_009194498.1	YP_009194498.1 ribonucleotide reductase subunit [Klebsiella phage Matisse]	FALSE	0.749	930	1.6e-302								Anaerobic ribonucleoside-triphosphate reductase [PF13597.9]			VOG00448	sp|P28903|NRDD_ECOLI Anaerobic ribonucleoside-triphosphate reductase; Xh	Xh	0	FALSE	M
MW239157.1_226	all_genomes_nuc_no_dups_representatives	MW239157.1	226	143819	144553	1	C	ccl:Clocl_0576	K00560	ccl:Clocl_0576 thymidylate synthase (EC:2.1.1.45); K00560 thymidylate synthase [EC:2.1.1.45]	FALSE	0.277	76	1.31e-12	YP_238762.1	YP_238762.1 dCMP hydroxymethylase [Aeromonas phage 31]	FALSE	0.629	280	2.22e-84								Thymidylate synthase [PF00303.22]						0	FALSE	M
MW394391.1_173	all_genomes_nuc_no_dups_representatives	MW394391.1	173	137166	137978	-1	C	smw:SMWW4_v1c29250		smw:SMWW4_v1c29250 hypothetical protein	FALSE	0.571	297	4.75e-88	YP_009849368.1	YP_009849368.1 protein PhoH [Serratia phage Moabite]	FALSE	0.698	308	9.85e-94								PhoH-like protein [PF02562.19]			VOG02747	sp|O07635|YLAK_BACSU Uncharacterized protein YlaK; Xh	Xh	0	FALSE	MK
MW394391.1_195	all_genomes_nuc_no_dups_representatives	MW394391.1	195	150591	152348	-1	C	ebi:EbC_41490		ebi:EbC_41490 nicotinamide phosphoribosyl transferase	FALSE	0.436	434	3.67e-130	YP_009833074.1	YP_009833074.1 putative nicotinamide phosphoribosyltransferase [Aeromonas phage phiA8-29]	FALSE	0.409	397	4.97e-119								Nicotinate phosphoribosyltransferase (NAPRTase) family [PF04095.19]; Nicotinamide phosphoribosyltransferase, N-terminal domain [PF18127.4]			VOG00481	sp|Q99KQ4|NAMPT_MOUSE Nicotinamide phosphoribosyltransferase; Xh	Xh	0	FALSE	MK
MW448170.1_122	all_genomes_nuc_no_dups_representatives	MW448170.1	122	72624	73547	-1	C	nla:NLA_1720	K00558	nla:NLA_1720 nlaXM; cytosine-specific methyltransferase (EC:2.1.1.37); K00558 DNA (cytosine-5-)-methyltransferase [EC:2.1.1.37]	FALSE	0.577	344	9.38e-104	YP_010089041.1	YP_010089041.1 DNA-cytosine methyltransferase [Escherichia phage phT4A]	FALSE	0.987	641	1.81e-208								C-5 cytosine-specific DNA methylase [PF00145.20]			VOG01537	sp|P34877|MTSA_LACLC Type II methyltransferase M1.ScrFI; XhXp	Xh;Xp	0	FALSE	M
MW448170.1_131	all_genomes_nuc_no_dups_representatives	MW448170.1	131	76894	77955	-1	C	prw:PsycPRwf_1851	K13522	prw:PsycPRwf_1851 bifunctional nicotinamide mononucleotide adenylyltransferase/ADP-ribose pyrophosphatase; K13522 bifunctional NMN adenylyltransferase/nudix hydrolase [EC:2.7.7.1 3.6.1.-]	FALSE	0.368	215	1.24e-58	YP_003579986.1	YP_003579986.1 hypothetical protein KP15_110 [Klebsiella phage KP15]	FALSE	1	753	2.11e-246								NUDIX domain [PF00293.31]; Cytidylyltransferase-like [PF01467.29]			VOG00664	sp|Q55928|NADM_SYNY3 Bifunctional NMN adenylyltransferase/Nudix hydrolase; Xh	Xh	0	FALSE	MK
MW448170.1_148	all_genomes_nuc_no_dups_representatives	MW448170.1	148	84954	86300	-1	C	spl:Spea_3703	K07175	spl:Spea_3703 PhoH family protein; K07175 PhoH-like ATPase	FALSE	0.33	239	2.25e-65	YP_010089065.1	YP_010089065.1 putative ATPase [Escherichia phage phT4A]	FALSE	0.961	908	5.66e-298								PhoH-like protein [PF02562.19]; PIN domain [PF13638.9]			VOG02747	sp|O07635|YLAK_BACSU Uncharacterized protein YlaK; Xh	Xh	0	FALSE	MK
MW448170.1_242	all_genomes_nuc_no_dups_representatives	MW448170.1	242	151167	152600	1	C	hch:HCH_06992	K00763	hch:HCH_06992 putative nicotinate phosphoribosyltransferase; K00763 nicotinate phosphoribosyltransferase [EC:2.4.2.11]	FALSE	0.444	371	4.59e-110	YP_009626480.1	YP_009626480.1 Nicotinamide phosphoribosyltransferase [Klebsiella phage PMBT1]	FALSE	0.983	990	0								Nicotinate phosphoribosyltransferase (NAPRTase) family [PF04095.19]; Nicotinamide phosphoribosyltransferase, N-terminal domain [PF18127.4]			VOG00481	sp|Q99KQ4|NAMPT_MOUSE Nicotinamide phosphoribosyltransferase; Xh	Xh	0	FALSE	MK
MW448170.1_247	all_genomes_nuc_no_dups_representatives	MW448170.1	247	154532	156655	1	C	cvi:CV_2412	K00527	cvi:CV_2412 nrdD; anaerobic ribonucleoside triphosphate reductase (EC:1.17.4.2); K00527 ribonucleoside-triphosphate reductase [EC:1.17.4.2]	FALSE	0.643	893	2.65e-286	YP_003580093.1	YP_003580093.1 NrdD anaerobic ribonucleotide reductase subunit [Klebsiella phage KP15]	FALSE	0.986	1472	0								Anaerobic ribonucleoside-triphosphate reductase [PF13597.9]; ATP cone domain [PF03477.19]			VOG00448	sp|P28903|NRDD_ECOLI Anaerobic ribonucleoside-triphosphate reductase; Xh	Xh	0	FALSE	MKE
MW713578.1_88	all_genomes_nuc_no_dups_representatives	MW713578.1	88	46382	47101	1	C	tfo:BFO_0574		tfo:BFO_0574 hypothetical protein	FALSE	0.388	116	2.17e-26	YP_009621080.1	YP_009621080.1 hypothetical protein FDJ18_gp074 [Klebsiella phage Sugarland]	FALSE	0.852	415	2.84e-131	MER0255370	U69	MER0255370 - family U69 unassigned peptidases (Zobellia galactanivorans) [U69.UPW]#U69#{peptidase unit: 916-1202}~source YP_004737180~	FALSE	0.317	73	5.1e-13	Bacterial Ig-like domain (group 2) [PF02368.21]			VOG03369	REFSEQ hypothetical protein; Xu	Xu	0	FALSE	M
MW713578.1_135	all_genomes_nuc_no_dups_representatives	MW713578.1	135	101601	102350	1	C	amr:AM1_4100	K06217	amr:AM1_4100 phoH; phosphate starvation-induced protein PhoH; K06217 phosphate starvation-inducible protein PhoH and related proteins	FALSE	0.428	149	1.85e-37	YP_009597464.1	YP_009597464.1 phosphate starvation-inducible protein [Klebsiella phage vB_Kpn_IME260]	FALSE	0.952	500	1.21e-160								PhoH-like protein [PF02562.19]			VOG02747	sp|O07635|YLAK_BACSU Uncharacterized protein YlaK; Xh	Xh	0	FALSE	MK
MW722080.1_61	all_genomes_nuc_no_dups_representatives	MW722080.1	61	30604	33135	1	C	mva:Mvan_3505	K01179,K01183	mva:Mvan_3505 chitinase, cellulase (EC:3.2.1.14 3.2.1.4); K01179 endoglucanase [EC:3.2.1.4]; K01183 chitinase [EC:3.2.1.14]	FALSE	0.415	324	1.38e-89	YP_010078909.1	YP_010078909.1 endoglucanase [Klebsiella phage SopranoGao]	FALSE	0.934	1612	0								Cellulase (glycosyl hydrolase family 5) [PF00150.21]; Abnormal spindle-like microcephaly-assoc'd, ASPM-SPD-2-Hydin [PF15780.8]; Flagellar-associated PapD-like [PF14874.9]	GH5; GH5_11; GH5_1; GH5_20; GH5_22; GH5_24; GH5_46; GH5_51; GH5_53; GH5_5; GH5_8	GH5 endo-beta-1,4-glucanase / cellulase (EC 3.2.1.4); endo-beta-1,4-xylanase (EC 3.2.1.8); beta-glucosidase (EC 3.2.1.21); beta-mannosidase (EC 3.2.1.25); beta-glucosylceramidase (EC 3.2.1.45); glucan beta-1,3-glucosidase (EC 3.2.1.58); exo-beta-1,4-glucanase / cellodextrinase (EC 3.2.1.74); glucan endo-1,6-beta-glucosidase (EC 3.2.1.75); mannan endo-beta-1,4-mannosidase (EC 3.2.1.78); cellulose …	VOG03250	REFSEQ hypothetical protein; Xu	Xu	0	FALSE	MKE
MW722082.1_32	all_genomes_nuc_no_dups_representatives	MW722082.1	32	14643	15638	-1	C	pgv:SL003B_4122	K00558	pgv:SL003B_4122 phage DNA methyltransferase; K00558 DNA (cytosine-5-)-methyltransferase [EC:2.1.1.37]	FALSE	0.459	269	1.46e-77	YP_009997625.1	YP_009997625.1 putative methyltransferase [Klebsiella phage YMC16/01/N133_KPN_BP]	FALSE	0.503	322	2.13e-97								C-5 cytosine-specific DNA methylase [PF00145.20]						0	FALSE	M
MZ322895.1_77	all_genomes_nuc_no_dups_representatives	MZ322895.1	77	57611	59044	1	C	hch:HCH_06992	K00763	hch:HCH_06992 putative nicotinate phosphoribosyltransferase; K00763 nicotinate phosphoribosyltransferase [EC:2.4.2.11]	FALSE	0.444	371	4.59e-110	YP_009626480.1	YP_009626480.1 Nicotinamide phosphoribosyltransferase [Klebsiella phage PMBT1]	FALSE	0.983	990	0								Nicotinate phosphoribosyltransferase (NAPRTase) family [PF04095.19]; Nicotinamide phosphoribosyltransferase, N-terminal domain [PF18127.4]			VOG00481	sp|Q99KQ4|NAMPT_MOUSE Nicotinamide phosphoribosyltransferase; Xh	Xh	0	FALSE	MK
MZ322895.1_82	all_genomes_nuc_no_dups_representatives	MZ322895.1	82	60976	63099	1	C	cvi:CV_2412	K00527	cvi:CV_2412 nrdD; anaerobic ribonucleoside triphosphate reductase (EC:1.17.4.2); K00527 ribonucleoside-triphosphate reductase [EC:1.17.4.2]	FALSE	0.641	891	1.75e-285	YP_003580093.1	YP_003580093.1 NrdD anaerobic ribonucleotide reductase subunit [Klebsiella phage KP15]	FALSE	0.979	1461	0								Anaerobic ribonucleoside-triphosphate reductase [PF13597.9]; ATP cone domain [PF03477.19]			VOG00448	sp|P28903|NRDD_ECOLI Anaerobic ribonucleoside-triphosphate reductase; Xh	Xh	0	FALSE	MKE
MZ322895.1_230	all_genomes_nuc_no_dups_representatives	MZ322895.1	230	154567	155490	-1	C	nla:NLA_1720	K00558	nla:NLA_1720 nlaXM; cytosine-specific methyltransferase (EC:2.1.1.37); K00558 DNA (cytosine-5-)-methyltransferase [EC:2.1.1.37]	FALSE	0.578	339	5.59e-102	YP_009194367.1	YP_009194367.1 DNA methyltransferase [Klebsiella phage Matisse]	FALSE	0.981	637	4.22e-207								C-5 cytosine-specific DNA methylase [PF00145.20]			VOG01537	sp|P34877|MTSA_LACLC Type II methyltransferase M1.ScrFI; XhXp	Xh;Xp	0	FALSE	M
MZ322895.1_239	all_genomes_nuc_no_dups_representatives	MZ322895.1	239	158836	159897	-1	C	prw:PsycPRwf_1851	K13522	prw:PsycPRwf_1851 bifunctional nicotinamide mononucleotide adenylyltransferase/ADP-ribose pyrophosphatase; K13522 bifunctional NMN adenylyltransferase/nudix hydrolase [EC:2.7.7.1 3.6.1.-]	FALSE	0.37	217	2.63e-59	YP_007348769.1	YP_007348769.1 hypothetical protein KP27_146 [Klebsiella phage KP27]	TRUE	1	755	4.37e-247								NUDIX domain [PF00293.31]; Cytidylyltransferase-like [PF01467.29]			VOG00664	sp|Q55928|NADM_SYNY3 Bifunctional NMN adenylyltransferase/Nudix hydrolase; Xh	Xh	0	FALSE	MK
MZ322895.1_256	all_genomes_nuc_no_dups_representatives	MZ322895.1	256	167340	168683	-1	C	spl:Spea_3703	K07175	spl:Spea_3703 PhoH family protein; K07175 PhoH-like ATPase	FALSE	0.33	238	4.05e-65	YP_009626386.1	YP_009626386.1 Predicted ATPase related to phosphate starvation-inducible protein PhoH [Klebsiella phage PMBT1]	FALSE	0.962	906	1.9e-297								PhoH-like protein [PF02562.19]; PIN domain [PF13638.9]			VOG02747	sp|O07635|YLAK_BACSU Uncharacterized protein YlaK; Xh	Xh	0	FALSE	MK
MZ571828.1_90	all_genomes_nuc_no_dups_representatives	MZ571828.1	90	45253	46002	-1	C	tli:Tlie_0775	K06217	tli:Tlie_0775 PhoH family protein; K06217 phosphate starvation-inducible protein PhoH and related proteins	FALSE	0.429	150	9.88e-38	YP_009621031.1	YP_009621031.1 PhoH-like protein [Klebsiella phage Sugarland]	FALSE	0.952	500	8.82e-161								PhoH-like protein [PF02562.19]			VOG02747	sp|O07635|YLAK_BACSU Uncharacterized protein YlaK; Xh	Xh	0	FALSE	MK
MZ571829.1_143	all_genomes_nuc_no_dups_representatives	MZ571829.1	143	79726	80439	1	C	mae:Maeo_1049	K00560	mae:Maeo_1049 thyA; thymidylate synthase (EC:2.1.1.45); K00560 thymidylate synthase [EC:2.1.1.45]	FALSE	0.251	76	6.18e-13	YP_004010226.1	YP_004010226.1 gp42 dCMP hydroxymethylase [Acinetobacter phage Acj9]	FALSE	0.672	309	9.05e-95								Thymidylate synthase [PF00303.22]						0	FALSE	M
MZ571829.1_244	all_genomes_nuc_no_dups_representatives	MZ571829.1	244	139245	140237	1	C	geb:GM18_2261	K01626	geb:GM18_2261 phospho-2-dehydro-3-deoxyheptonate aldolase (EC:2.5.1.54); K01626 3-deoxy-7-phosphoheptulonate synthase [EC:2.5.1.54]	FALSE	0.534	335	3.4e-100	YP_009482509.1	YP_009482509.1 Phospho-2-dehydro-3-deoxyheptonate aldolase [Pandoravirus neocaledonia]	FALSE	0.433	268	6.82e-79								DAHP synthetase I family [PF00793.23]			VOG17385	sp|P00888|AROF_ECOLI Phospho-2-dehydro-3-deoxyheptonate aldolase, Tyr-sensitive; Xh	Xh	0	FALSE	M
MZ571830.1_70	all_genomes_nuc_no_dups_representatives	MZ571830.1	70	72243	72992	1	C	amr:AM1_4100	K06217	amr:AM1_4100 phoH; phosphate starvation-induced protein PhoH; K06217 phosphate starvation-inducible protein PhoH and related proteins	FALSE	0.428	149	1.85e-37	YP_009597464.1	YP_009597464.1 phosphate starvation-inducible protein [Klebsiella phage vB_Kpn_IME260]	FALSE	0.952	500	1.21e-160								PhoH-like protein [PF02562.19]			VOG02747	sp|O07635|YLAK_BACSU Uncharacterized protein YlaK; Xh	Xh	0	FALSE	MK
MZ602147.1_96	all_genomes_nuc_no_dups_representatives	MZ602147.1	96	68704	70389	-1	C	ebi:EbC_41490		ebi:EbC_41490 nicotinamide phosphoribosyl transferase	FALSE	0.464	469	1.27e-142	YP_009015235.1	YP_009015235.1 putative nicotinamide phosphoribosyl transferase [Cronobacter phage CR9]	FALSE	0.685	814	3.33e-263								Nicotinate phosphoribosyltransferase (NAPRTase) family [PF04095.19]; Nicotinamide phosphoribosyltransferase, N-terminal domain [PF18127.4]			VOG00481	sp|Q99KQ4|NAMPT_MOUSE Nicotinamide phosphoribosyltransferase; Xh	Xh	0	FALSE	MK
MZ602147.1_145	all_genomes_nuc_no_dups_representatives	MZ602147.1	145	95772	96560	1	C	mpo:Mpop_0399	K06217	mpo:Mpop_0399 PhoH family protein; K06217 phosphate starvation-inducible protein PhoH and related proteins	FALSE	0.411	165	1.11e-42	YP_009846324.1	YP_009846324.1 PhoH-like protein [Aeromonas phage 2L372D]	FALSE	0.615	280	2.56e-84								PhoH-like protein [PF02562.19]			VOG02747	sp|O07635|YLAK_BACSU Uncharacterized protein YlaK; Xh	Xh	0	FALSE	MK
MZ602148.1_191	all_genomes_nuc_no_dups_representatives	MZ602148.1	191	121335	123173	1	C	cvi:CV_2412	K00527	cvi:CV_2412 nrdD; anaerobic ribonucleoside triphosphate reductase (EC:1.17.4.2); K00527 ribonucleoside-triphosphate reductase [EC:1.17.4.2]	FALSE	0.651	781	2.54e-249	YP_009194498.1	YP_009194498.1 ribonucleotide reductase subunit [Klebsiella phage Matisse]	FALSE	0.749	930	1.6e-302								Anaerobic ribonucleoside-triphosphate reductase [PF13597.9]			VOG00448	sp|P28903|NRDD_ECOLI Anaerobic ribonucleoside-triphosphate reductase; Xh	Xh	0	FALSE	M
MZ602148.1_221	all_genomes_nuc_no_dups_representatives	MZ602148.1	221	139526	140260	1	C	ccl:Clocl_0576	K00560	ccl:Clocl_0576 thymidylate synthase (EC:2.1.1.45); K00560 thymidylate synthase [EC:2.1.1.45]	FALSE	0.276	75	2.4e-12	YP_009613125.1	YP_009613125.1 deoxycytidylate 5-hydroxymethyltransferase [Aeromonas phage AS-gz]	FALSE	0.634	278	1.07e-83								Thymidylate synthase [PF00303.22]						0	FALSE	M
MZ612130.1_53	all_genomes_nuc_no_dups_representatives	MZ612130.1	53	48044	49477	1	C	hch:HCH_06992	K00763	hch:HCH_06992 putative nicotinate phosphoribosyltransferase; K00763 nicotinate phosphoribosyltransferase [EC:2.4.2.11]	FALSE	0.444	371	4.59e-110	YP_009626480.1	YP_009626480.1 Nicotinamide phosphoribosyltransferase [Klebsiella phage PMBT1]	FALSE	0.983	990	0								Nicotinate phosphoribosyltransferase (NAPRTase) family [PF04095.19]; Nicotinamide phosphoribosyltransferase, N-terminal domain [PF18127.4]			VOG00481	sp|Q99KQ4|NAMPT_MOUSE Nicotinamide phosphoribosyltransferase; Xh	Xh	0	FALSE	MK
MZ612130.1_59	all_genomes_nuc_no_dups_representatives	MZ612130.1	59	51727	53850	1	C	cvi:CV_2412	K00527	cvi:CV_2412 nrdD; anaerobic ribonucleoside triphosphate reductase (EC:1.17.4.2); K00527 ribonucleoside-triphosphate reductase [EC:1.17.4.2]	FALSE	0.64	889	6.13e-285	YP_007348885.1	YP_007348885.1 anaerobic ribonucleotide reductase subunit [Klebsiella phage KP27]	FALSE	0.957	1424	0								Anaerobic ribonucleoside-triphosphate reductase [PF13597.9]; ATP cone domain [PF03477.19]			VOG00448	sp|P28903|NRDD_ECOLI Anaerobic ribonucleoside-triphosphate reductase; Xh	Xh	0	FALSE	MKE
MZ612130.1_211	all_genomes_nuc_no_dups_representatives	MZ612130.1	211	148005	148928	-1	C	nla:NLA_1720	K00558	nla:NLA_1720 nlaXM; cytosine-specific methyltransferase (EC:2.1.1.37); K00558 DNA (cytosine-5-)-methyltransferase [EC:2.1.1.37]	FALSE	0.577	344	1.29e-103	YP_010089041.1	YP_010089041.1 DNA-cytosine methyltransferase [Escherichia phage phT4A]	TRUE	0.99	644	1.99e-209								C-5 cytosine-specific DNA methylase [PF00145.20]			VOG01537	sp|P34877|MTSA_LACLC Type II methyltransferase M1.ScrFI; XhXp	Xh;Xp	0	FALSE	M
MZ612130.1_220	all_genomes_nuc_no_dups_representatives	MZ612130.1	220	152251	153312	-1	C	prw:PsycPRwf_1851	K13522	prw:PsycPRwf_1851 bifunctional nicotinamide mononucleotide adenylyltransferase/ADP-ribose pyrophosphatase; K13522 bifunctional NMN adenylyltransferase/nudix hydrolase [EC:2.7.7.1 3.6.1.-]	FALSE	0.368	215	1.24e-58	YP_003579986.1	YP_003579986.1 hypothetical protein KP15_110 [Klebsiella phage KP15]	TRUE	1	755	4.37e-247								NUDIX domain [PF00293.31]; Cytidylyltransferase-like [PF01467.29]			VOG00664	sp|Q55928|NADM_SYNY3 Bifunctional NMN adenylyltransferase/Nudix hydrolase; Xh	Xh	0	FALSE	MK
MZ612130.1_238	all_genomes_nuc_no_dups_representatives	MZ612130.1	238	160715	162061	-1	C	spl:Spea_3703	K07175	spl:Spea_3703 PhoH family protein; K07175 PhoH-like ATPase	FALSE	0.33	239	2.25e-65	YP_010089065.1	YP_010089065.1 putative ATPase [Escherichia phage phT4A]	FALSE	0.961	908	5.66e-298								PhoH-like protein [PF02562.19]; PIN domain [PF13638.9]			VOG02747	sp|O07635|YLAK_BACSU Uncharacterized protein YlaK; Xh	Xh	0	FALSE	MK
MZ634341.1_107	all_genomes_nuc_no_dups_representatives	MZ634341.1	107	72375	73418	1	C	pdn:HMPREF9137_2241	K00560	pdn:HMPREF9137_2241 thyA_2; thymidylate synthase (EC:2.1.1.45); K00560 thymidylate synthase [EC:2.1.1.45]	FALSE	0.335	111	2.39e-23	YP_009798813.1	YP_009798813.1 thymidylate synthase [Klebsiella phage vB_KpnM_KpS110]	FALSE	0.982	721	3.64e-235								Thymidylate synthase [PF00303.22]						0	FALSE	M
MZ634341.1_133	all_genomes_nuc_no_dups_representatives	MZ634341.1	133	90658	91065	-1	C	par:Psyc_0188		par:Psyc_0188 hypothetical protein	FALSE	0.377	97	1.78e-21	YP_009615952.1	YP_009615952.1 membrane-flanked domain protein [Serratia phage vB-Sru-IME250]	FALSE	0.969	278	7.33e-86								Bacterial PH domain [PF03703.17]			VOG21365	REFSEQ hypothetical protein; Xu	Xu	0	FALSE	MK
MZ634344.1_55	all_genomes_nuc_no_dups_representatives	MZ634344.1	55	58185	58934	1	C	tli:Tlie_0775	K06217	tli:Tlie_0775 PhoH family protein; K06217 phosphate starvation-inducible protein PhoH and related proteins	FALSE	0.429	150	9.88e-38	YP_009621031.1	YP_009621031.1 PhoH-like protein [Klebsiella phage Sugarland]	FALSE	0.952	500	8.82e-161								PhoH-like protein [PF02562.19]			VOG02747	sp|O07635|YLAK_BACSU Uncharacterized protein YlaK; Xh	Xh	0	FALSE	MK
MZ634347.1_79	all_genomes_nuc_no_dups_representatives	MZ634347.1	79	47134	48126	1	C	geb:GM18_2261	K01626	geb:GM18_2261 phospho-2-dehydro-3-deoxyheptonate aldolase (EC:2.5.1.54); K01626 3-deoxy-7-phosphoheptulonate synthase [EC:2.5.1.54]	FALSE	0.535	336	1.32e-100	YP_009482509.1	YP_009482509.1 Phospho-2-dehydro-3-deoxyheptonate aldolase [Pandoravirus neocaledonia]	FALSE	0.433	268	9.32e-79								DAHP synthetase I family [PF00793.23]			VOG17385	sp|P00888|AROF_ECOLI Phospho-2-dehydro-3-deoxyheptonate aldolase, Tyr-sensitive; Xh	Xh	0	FALSE	M
MZ634347.1_266	all_genomes_nuc_no_dups_representatives	MZ634347.1	266	158379	159092	1	C	mae:Maeo_1049	K00560	mae:Maeo_1049 thyA; thymidylate synthase (EC:2.1.1.45); K00560 thymidylate synthase [EC:2.1.1.45]	FALSE	0.246	74	3.8e-12	YP_004010226.1	YP_004010226.1 gp42 dCMP hydroxymethylase [Acinetobacter phage Acj9]	FALSE	0.666	306	1.12e-93								Thymidylate synthase [PF00303.22]						0	FALSE	M
MZ634349.1_78	all_genomes_nuc_no_dups_representatives	MZ634349.1	78	34823	35536	1	C	mae:Maeo_1049	K00560	mae:Maeo_1049 thyA; thymidylate synthase (EC:2.1.1.45); K00560 thymidylate synthase [EC:2.1.1.45]	FALSE	0.24	71	4.26e-11	YP_004010226.1	YP_004010226.1 gp42 dCMP hydroxymethylase [Acinetobacter phage Acj9]	FALSE	0.665	306	1.54e-93								Thymidylate synthase [PF00303.22]						0	FALSE	M
MZ634349.1_178	all_genomes_nuc_no_dups_representatives	MZ634349.1	178	94088	95080	1	C	syd:Syncc9605_2666	K01626	syd:Syncc9605_2666 phospho-2-dehydro-3-deoxyheptonate aldolase (EC:2.5.1.54); K01626 3-deoxy-7-phosphoheptulonate synthase [EC:2.5.1.54]	FALSE	0.539	336	1.32e-100	YP_009482509.1	YP_009482509.1 Phospho-2-dehydro-3-deoxyheptonate aldolase [Pandoravirus neocaledonia]	FALSE	0.436	271	1.04e-79								DAHP synthetase I family [PF00793.23]			VOG17385	sp|P00888|AROF_ECOLI Phospho-2-dehydro-3-deoxyheptonate aldolase, Tyr-sensitive; Xh	Xh	0	FALSE	M
MZ707156.1_71	all_genomes_nuc_no_dups_representatives	MZ707156.1	71	51029	52375	1	C	spl:Spea_3703	K07175	spl:Spea_3703 PhoH family protein; K07175 PhoH-like ATPase	FALSE	0.331	239	1.65e-65	YP_010089065.1	YP_010089065.1 putative ATPase [Escherichia phage phT4A]	FALSE	0.959	906	2.73e-297								PhoH-like protein [PF02562.19]; PIN domain [PF13638.9]			VOG02747	sp|O07635|YLAK_BACSU Uncharacterized protein YlaK; Xh	Xh	0	FALSE	MK
MZ707156.1_89	all_genomes_nuc_no_dups_representatives	MZ707156.1	89	59589	60647	1	C	prw:PsycPRwf_1851	K13522	prw:PsycPRwf_1851 bifunctional nicotinamide mononucleotide adenylyltransferase/ADP-ribose pyrophosphatase; K13522 bifunctional NMN adenylyltransferase/nudix hydrolase [EC:2.7.7.1 3.6.1.-]	FALSE	0.372	219	7.31e-60	YP_009607049.1	YP_009607049.1 hypothetical protein FDI05_gp132 [Enterobacter phage phiEap-3]	FALSE	0.998	745	2.07e-243								NUDIX domain [PF00293.31]; Cytidylyltransferase-like [PF01467.29]			VOG00664	sp|Q55928|NADM_SYNY3 Bifunctional NMN adenylyltransferase/Nudix hydrolase; Xh	Xh	0	FALSE	MK
MZ707156.1_97	all_genomes_nuc_no_dups_representatives	MZ707156.1	97	63694	64605	1	C	nla:NLA_1720	K00558	nla:NLA_1720 nlaXM; cytosine-specific methyltransferase (EC:2.1.1.37); K00558 DNA (cytosine-5-)-methyltransferase [EC:2.1.1.37]	FALSE	0.581	341	9.79e-103	YP_009626360.1	YP_009626360.1 DNA-cytosine methyltransferase [Klebsiella phage PMBT1]	FALSE	0.987	633	8.18e-206								C-5 cytosine-specific DNA methylase [PF00145.20]			VOG01537	sp|P34877|MTSA_LACLC Type II methyltransferase M1.ScrFI; XhXp	Xh;Xp	0	FALSE	M
MZ707156.1_247	all_genomes_nuc_no_dups_representatives	MZ707156.1	247	158208	160331	-1	C	cvi:CV_2412	K00527	cvi:CV_2412 nrdD; anaerobic ribonucleoside triphosphate reductase (EC:1.17.4.2); K00527 ribonucleoside-triphosphate reductase [EC:1.17.4.2]	FALSE	0.643	894	1.94e-286	YP_009607167.1	YP_009607167.1 anaerobic ribonucleotide reductase subunit [Enterobacter phage phiEap-3]	FALSE	0.985	1470	0								Anaerobic ribonucleoside-triphosphate reductase [PF13597.9]; ATP cone domain [PF03477.19]			VOG00448	sp|P28903|NRDD_ECOLI Anaerobic ribonucleoside-triphosphate reductase; Xh	Xh	0	FALSE	MKE
MZ707156.1_252	all_genomes_nuc_no_dups_representatives	MZ707156.1	252	162263	163696	-1	C	hch:HCH_06992	K00763	hch:HCH_06992 putative nicotinate phosphoribosyltransferase; K00763 nicotinate phosphoribosyltransferase [EC:2.4.2.11]	FALSE	0.444	371	4.59e-110	YP_009626480.1	YP_009626480.1 Nicotinamide phosphoribosyltransferase [Klebsiella phage PMBT1]	FALSE	0.983	990	0								Nicotinate phosphoribosyltransferase (NAPRTase) family [PF04095.19]; Nicotinamide phosphoribosyltransferase, N-terminal domain [PF18127.4]			VOG00481	sp|Q99KQ4|NAMPT_MOUSE Nicotinamide phosphoribosyltransferase; Xh	Xh	0	FALSE	MK
MZ707157.1_71	all_genomes_nuc_no_dups_representatives	MZ707157.1	71	51325	52668	1	C	spl:Spea_3703	K07175	spl:Spea_3703 PhoH family protein; K07175 PhoH-like ATPase	FALSE	0.33	238	4.05e-65	YP_009626386.1	YP_009626386.1 Predicted ATPase related to phosphate starvation-inducible protein PhoH [Klebsiella phage PMBT1]	FALSE	0.962	906	1.9e-297								PhoH-like protein [PF02562.19]; PIN domain [PF13638.9]			VOG02747	sp|O07635|YLAK_BACSU Uncharacterized protein YlaK; Xh	Xh	0	FALSE	MK
MZ707157.1_88	all_genomes_nuc_no_dups_representatives	MZ707157.1	88	60103	61161	1	C	prw:PsycPRwf_1851	K13522	prw:PsycPRwf_1851 bifunctional nicotinamide mononucleotide adenylyltransferase/ADP-ribose pyrophosphatase; K13522 bifunctional NMN adenylyltransferase/nudix hydrolase [EC:2.7.7.1 3.6.1.-]	FALSE	0.375	221	1.13e-60	YP_009607049.1	YP_009607049.1 hypothetical protein FDI05_gp132 [Enterobacter phage phiEap-3]	FALSE	1	746	8.02e-244								NUDIX domain [PF00293.31]; Cytidylyltransferase-like [PF01467.29]			VOG00664	sp|Q55928|NADM_SYNY3 Bifunctional NMN adenylyltransferase/Nudix hydrolase; Xh	Xh	0	FALSE	MK
MZ707157.1_96	all_genomes_nuc_no_dups_representatives	MZ707157.1	96	64207	65130	1	C	nla:NLA_1720	K00558	nla:NLA_1720 nlaXM; cytosine-specific methyltransferase (EC:2.1.1.37); K00558 DNA (cytosine-5-)-methyltransferase [EC:2.1.1.37]	FALSE	0.577	338	7.66e-102	YP_009194367.1	YP_009194367.1 DNA methyltransferase [Klebsiella phage Matisse]	FALSE	0.979	636	1.09e-206								C-5 cytosine-specific DNA methylase [PF00145.20]			VOG01537	sp|P34877|MTSA_LACLC Type II methyltransferase M1.ScrFI; XhXp	Xh;Xp	0	FALSE	M
MZ707157.1_241	all_genomes_nuc_no_dups_representatives	MZ707157.1	241	155430	157553	-1	C	cvi:CV_2412	K00527	cvi:CV_2412 nrdD; anaerobic ribonucleoside triphosphate reductase (EC:1.17.4.2); K00527 ribonucleoside-triphosphate reductase [EC:1.17.4.2]	FALSE	0.642	893	4.97e-286	YP_003580093.1	YP_003580093.1 NrdD anaerobic ribonucleotide reductase subunit [Klebsiella phage KP15]	FALSE	0.984	1468	0								Anaerobic ribonucleoside-triphosphate reductase [PF13597.9]; ATP cone domain [PF03477.19]			VOG00448	sp|P28903|NRDD_ECOLI Anaerobic ribonucleoside-triphosphate reductase; Xh	Xh	0	FALSE	MKE
MZ707157.1_246	all_genomes_nuc_no_dups_representatives	MZ707157.1	246	159485	160918	-1	C	hch:HCH_06992	K00763	hch:HCH_06992 putative nicotinate phosphoribosyltransferase; K00763 nicotinate phosphoribosyltransferase [EC:2.4.2.11]	FALSE	0.444	371	4.59e-110	YP_009626480.1	YP_009626480.1 Nicotinamide phosphoribosyltransferase [Klebsiella phage PMBT1]	FALSE	0.983	990	0								Nicotinate phosphoribosyltransferase (NAPRTase) family [PF04095.19]; Nicotinamide phosphoribosyltransferase, N-terminal domain [PF18127.4]			VOG00481	sp|Q99KQ4|NAMPT_MOUSE Nicotinamide phosphoribosyltransferase; Xh	Xh	0	FALSE	MK
MZ836210.1_40	all_genomes_nuc_no_dups_representatives	MZ836210.1	40	27937	28959	1	C	pgv:SL003B_4122	K00558	pgv:SL003B_4122 phage DNA methyltransferase; K00558 DNA (cytosine-5-)-methyltransferase [EC:2.1.1.37]	FALSE	0.445	265	8.83e-76	YP_009997625.1	YP_009997625.1 putative methyltransferase [Klebsiella phage YMC16/01/N133_KPN_BP]	FALSE	0.474	298	4.58e-89								C-5 cytosine-specific DNA methylase [PF00145.20]						0	FALSE	M
MZ890186.1_137	all_genomes_nuc_no_dups_representatives	MZ890186.1	137	92114	92848	-1	C	ccl:Clocl_0576	K00560	ccl:Clocl_0576 thymidylate synthase (EC:2.1.1.45); K00560 thymidylate synthase [EC:2.1.1.45]	FALSE	0.276	75	2.4e-12	YP_009613125.1	YP_009613125.1 deoxycytidylate 5-hydroxymethyltransferase [Aeromonas phage AS-gz]	FALSE	0.634	278	1.07e-83								Thymidylate synthase [PF00303.22]						0	FALSE	M
MZ890186.1_166	all_genomes_nuc_no_dups_representatives	MZ890186.1	166	108967	110805	-1	C	cvi:CV_2412	K00527	cvi:CV_2412 nrdD; anaerobic ribonucleoside triphosphate reductase (EC:1.17.4.2); K00527 ribonucleoside-triphosphate reductase [EC:1.17.4.2]	FALSE	0.651	781	2.54e-249	YP_009194498.1	YP_009194498.1 ribonucleotide reductase subunit [Klebsiella phage Matisse]	FALSE	0.749	930	1.6e-302								Anaerobic ribonucleoside-triphosphate reductase [PF13597.9]			VOG00448	sp|P28903|NRDD_ECOLI Anaerobic ribonucleoside-triphosphate reductase; Xh	Xh	0	FALSE	M
NC_014036.1_119	all_genomes_nuc_no_dups_representatives	NC_014036.1	119	71726	72652	-1	C	nla:NLA_1720	K00558	nla:NLA_1720 nlaXM; cytosine-specific methyltransferase (EC:2.1.1.37); K00558 DNA (cytosine-5-)-methyltransferase [EC:2.1.1.37]	FALSE	0.585	344	1.34e-103	YP_003579981.1	YP_003579981.1 hypothetical protein KP15_105 [Klebsiella phage KP15]	TRUE	0.981	639	9.15e-208								C-5 cytosine-specific DNA methylase [PF00145.20]			VOG01537	sp|P34877|MTSA_LACLC Type II methyltransferase M1.ScrFI; XhXp	Xh;Xp	0	FALSE	M
NC_014036.1_128	all_genomes_nuc_no_dups_representatives	NC_014036.1	128	75999	77060	-1	C	prw:PsycPRwf_1851	K13522	prw:PsycPRwf_1851 bifunctional nicotinamide mononucleotide adenylyltransferase/ADP-ribose pyrophosphatase; K13522 bifunctional NMN adenylyltransferase/nudix hydrolase [EC:2.7.7.1 3.6.1.-]	FALSE	0.368	215	1.24e-58	YP_003579986.1	YP_003579986.1 hypothetical protein KP15_110 [Klebsiella phage KP15]	FALSE	1	755	4.37e-247								NUDIX domain [PF00293.31]; Cytidylyltransferase-like [PF01467.29]			VOG00664	sp|Q55928|NADM_SYNY3 Bifunctional NMN adenylyltransferase/Nudix hydrolase; Xh	Xh	0	FALSE	MK
NC_014036.1_146	all_genomes_nuc_no_dups_representatives	NC_014036.1	146	84464	85810	-1	C	spl:Spea_3703	K07175	spl:Spea_3703 PhoH family protein; K07175 PhoH-like ATPase	FALSE	0.33	239	3.07e-65	YP_003579999.1	YP_003579999.1 hypothetical protein KP15_123 [Klebsiella phage KP15]	TRUE	0.961	908	5.66e-298								PhoH-like protein [PF02562.19]; PIN domain [PF13638.9]			VOG02747	sp|O07635|YLAK_BACSU Uncharacterized protein YlaK; Xh	Xh	0	FALSE	MK
NC_014036.1_239	all_genomes_nuc_no_dups_representatives	NC_014036.1	239	149344	150777	1	C	hch:HCH_06992	K00763	hch:HCH_06992 putative nicotinate phosphoribosyltransferase; K00763 nicotinate phosphoribosyltransferase [EC:2.4.2.11]	FALSE	0.444	371	4.59e-110	YP_009626480.1	YP_009626480.1 Nicotinamide phosphoribosyltransferase [Klebsiella phage PMBT1]	FALSE	0.983	990	0								Nicotinate phosphoribosyltransferase (NAPRTase) family [PF04095.19]; Nicotinamide phosphoribosyltransferase, N-terminal domain [PF18127.4]			VOG00481	sp|Q99KQ4|NAMPT_MOUSE Nicotinamide phosphoribosyltransferase; Xh	Xh	0	FALSE	MK
NC_014036.1_244	all_genomes_nuc_no_dups_representatives	NC_014036.1	244	152709	154832	1	C	cvi:CV_2412	K00527	cvi:CV_2412 nrdD; anaerobic ribonucleoside triphosphate reductase (EC:1.17.4.2); K00527 ribonucleoside-triphosphate reductase [EC:1.17.4.2]	FALSE	0.643	894	1.41e-286	YP_003580093.1	YP_003580093.1 NrdD anaerobic ribonucleotide reductase subunit [Klebsiella phage KP15]	TRUE	0.987	1474	0								Anaerobic ribonucleoside-triphosphate reductase [PF13597.9]; ATP cone domain [PF03477.19]			VOG00448	sp|P28903|NRDD_ECOLI Anaerobic ribonucleoside-triphosphate reductase; Xh	Xh	0	FALSE	MKE
NC_019526.1_510	all_genomes_nuc_no_dups_representatives	NC_019526.1	510	305143	306207	1	C	bur:Bcep18194_B0825	K13522	bur:Bcep18194_B0825 bifunctional nicotinamide mononucleotide adenylyltransferase/ADP-ribose pyrophosphatase (EC:2.7.7.1); K13522 bifunctional NMN adenylyltransferase/nudix hydrolase [EC:2.7.7.1 3.6.1.-]	FALSE	0.381	221	1.21e-60	YP_009599602.1	YP_009599602.1 bifunctional nicotinamide mononucleotide adenylyltransferase/ADP-ribose pyrophosphatase [Serratia phage BF]	FALSE	0.642	444	2.74e-139								NUDIX domain [PF00293.31]; Cytidylyltransferase-like [PF01467.29]			VOG00664	sp|Q55928|NADM_SYNY3 Bifunctional NMN adenylyltransferase/Nudix hydrolase; Xh	Xh	0	FALSE	MK
NC_019526.1_512	all_genomes_nuc_no_dups_representatives	NC_019526.1	512	307329	308801	1	C	par:Psyc_1914		par:Psyc_1914 nicotinate phosphoribosyltransferase (EC:2.4.2.11)	FALSE	0.34	262	1.35e-72	YP_009599604.1	YP_009599604.1 nicotinamide phosphoribosyltransferase [Serratia phage BF]	FALSE	0.565	533	1.74e-167								Nicotinate phosphoribosyltransferase (NAPRTase) family [PF04095.19]; Nicotinamide phosphoribosyltransferase, N-terminal domain [PF18127.4]			VOG00481	sp|Q99KQ4|NAMPT_MOUSE Nicotinamide phosphoribosyltransferase; Xh	Xh	0	FALSE	MK
NC_019526.1_533	all_genomes_nuc_no_dups_representatives	NC_019526.1	533	319528	321333	1	C	ecw:EcE24377A_4809	K00527	ecw:EcE24377A_4809 nrdD; anaerobic ribonucleoside triphosphate reductase (EC:1.17.4.2); K00527 ribonucleoside-triphosphate reductase [EC:1.17.4.2]	FALSE	0.468	518	8.52e-159	YP_009599629.1	YP_009599629.1 anaerobic NTP reductase large subunit [Serratia phage BF]	FALSE	0.689	826	8.22e-267								Anaerobic ribonucleoside-triphosphate reductase [PF13597.9]			VOG00448	sp|P28903|NRDD_ECOLI Anaerobic ribonucleoside-triphosphate reductase; Xh	Xh	0	FALSE	M
NC_020080.1_120	all_genomes_nuc_no_dups_representatives	NC_020080.1	120	71150	72061	-1	C	nla:NLA_1720	K00558	nla:NLA_1720 nlaXM; cytosine-specific methyltransferase (EC:2.1.1.37); K00558 DNA (cytosine-5-)-methyltransferase [EC:2.1.1.37]	FALSE	0.581	341	9.79e-103	YP_009626360.1	YP_009626360.1 DNA-cytosine methyltransferase [Klebsiella phage PMBT1]	TRUE	0.987	633	8.18e-206								C-5 cytosine-specific DNA methylase [PF00145.20]			VOG01537	sp|P34877|MTSA_LACLC Type II methyltransferase M1.ScrFI; XhXp	Xh;Xp	0	FALSE	M
NC_020080.1_129	all_genomes_nuc_no_dups_representatives	NC_020080.1	129	75408	76469	-1	C	prw:PsycPRwf_1851	K13522	prw:PsycPRwf_1851 bifunctional nicotinamide mononucleotide adenylyltransferase/ADP-ribose pyrophosphatase; K13522 bifunctional NMN adenylyltransferase/nudix hydrolase [EC:2.7.7.1 3.6.1.-]	FALSE	0.37	217	2.63e-59	YP_007348769.1	YP_007348769.1 hypothetical protein KP27_146 [Klebsiella phage KP27]	FALSE	1	755	4.37e-247								NUDIX domain [PF00293.31]; Cytidylyltransferase-like [PF01467.29]			VOG00664	sp|Q55928|NADM_SYNY3 Bifunctional NMN adenylyltransferase/Nudix hydrolase; Xh	Xh	0	FALSE	MK
NC_020080.1_145	all_genomes_nuc_no_dups_representatives	NC_020080.1	145	83534	84883	-1	C	spl:Spea_3703	K07175	spl:Spea_3703 PhoH family protein; K07175 PhoH-like ATPase	FALSE	0.335	244	4.17e-67	YP_007348786.1	YP_007348786.1 putative PhoH family protein [Klebsiella phage KP27]	TRUE	0.96	909	2.3e-298								PhoH-like protein [PF02562.19]; PIN domain [PF13638.9]			VOG02747	sp|O07635|YLAK_BACSU Uncharacterized protein YlaK; Xh	Xh	0	FALSE	MK
NC_020080.1_238	all_genomes_nuc_no_dups_representatives	NC_020080.1	238	148471	149904	1	C	hch:HCH_06992	K00763	hch:HCH_06992 putative nicotinate phosphoribosyltransferase; K00763 nicotinate phosphoribosyltransferase [EC:2.4.2.11]	FALSE	0.444	371	4.59e-110	YP_009626480.1	YP_009626480.1 Nicotinamide phosphoribosyltransferase [Klebsiella phage PMBT1]	FALSE	0.983	990	0								Nicotinate phosphoribosyltransferase (NAPRTase) family [PF04095.19]; Nicotinamide phosphoribosyltransferase, N-terminal domain [PF18127.4]			VOG00481	sp|Q99KQ4|NAMPT_MOUSE Nicotinamide phosphoribosyltransferase; Xh	Xh	0	FALSE	MK
NC_020080.1_243	all_genomes_nuc_no_dups_representatives	NC_020080.1	243	151836	153959	1	C	cvi:CV_2412	K00527	cvi:CV_2412 nrdD; anaerobic ribonucleoside triphosphate reductase (EC:1.17.4.2); K00527 ribonucleoside-triphosphate reductase [EC:1.17.4.2]	FALSE	0.642	893	4.97e-286	YP_007348885.1	YP_007348885.1 anaerobic ribonucleotide reductase subunit [Klebsiella phage KP27]	TRUE	0.989	1478	0								Anaerobic ribonucleoside-triphosphate reductase [PF13597.9]; ATP cone domain [PF03477.19]			VOG00448	sp|P28903|NRDD_ECOLI Anaerobic ribonucleoside-triphosphate reductase; Xh	Xh	0	FALSE	MKE
NC_022343.1_20	all_genomes_nuc_no_dups_representatives	NC_022343.1	20	12796	13638	1	C	has:Halsa_1675	K06217	has:Halsa_1675 PhoH family protein; K06217 phosphate starvation-inducible protein PhoH and related proteins	FALSE	0.353	121	1.79e-27	YP_008531964.1	YP_008531964.1 PhoH-like protein [Taipeivirus 0507KN21]	FALSE	0.967	572	6.28e-185								PhoH-like protein [PF02562.19]			VOG02747	sp|O07635|YLAK_BACSU Uncharacterized protein YlaK; Xh	Xh	0	FALSE	MK
NC_022343.1_45	all_genomes_nuc_no_dups_representatives	NC_022343.1	45	31339	32394	1	C	pdn:HMPREF9137_2241	K00560	pdn:HMPREF9137_2241 thyA_2; thymidylate synthase (EC:2.1.1.45); K00560 thymidylate synthase [EC:2.1.1.45]	FALSE	0.337	111	1.42e-23	YP_008531984.1	YP_008531984.1 putative thymidylate synthase [Taipeivirus 0507KN21]	TRUE	0.979	726	3.89e-237								Thymidylate synthase [PF00303.22]						0	FALSE	M
NC_022343.1_68	all_genomes_nuc_no_dups_representatives	NC_022343.1	68	48052	48459	-1	C	par:Psyc_0188		par:Psyc_0188 hypothetical protein	FALSE	0.361	92	1.47e-19	YP_009798837.1	YP_009798837.1 hypothetical protein HOS86_gp058 [Klebsiella phage vB_KpnM_KpS110]	FALSE	0.979	281	5.86e-87								Bacterial PH domain [PF03703.17]			VOG21365	REFSEQ hypothetical protein; Xu	Xu	0	FALSE	MK
NC_027399.1_513	all_genomes_nuc_no_dups_representatives	NC_027399.1	513	305259	306323	1	C	bur:Bcep18194_B0825	K13522	bur:Bcep18194_B0825 bifunctional nicotinamide mononucleotide adenylyltransferase/ADP-ribose pyrophosphatase (EC:2.7.7.1); K13522 bifunctional NMN adenylyltransferase/nudix hydrolase [EC:2.7.7.1 3.6.1.-]	FALSE	0.388	227	1.54e-62	YP_009599602.1	YP_009599602.1 bifunctional nicotinamide mononucleotide adenylyltransferase/ADP-ribose pyrophosphatase [Serratia phage BF]	FALSE	0.653	453	1.97e-142								NUDIX domain [PF00293.31]; Cytidylyltransferase-like [PF01467.29]			VOG00664	sp|Q55928|NADM_SYNY3 Bifunctional NMN adenylyltransferase/Nudix hydrolase; Xh	Xh	0	FALSE	MK
NC_027399.1_514	all_genomes_nuc_no_dups_representatives	NC_027399.1	514	306399	307871	1	C	par:Psyc_1914		par:Psyc_1914 nicotinate phosphoribosyltransferase (EC:2.4.2.11)	FALSE	0.339	261	3.42e-72	YP_009599604.1	YP_009599604.1 nicotinamide phosphoribosyltransferase [Serratia phage BF]	FALSE	0.564	532	4.46e-167								Nicotinate phosphoribosyltransferase (NAPRTase) family [PF04095.19]; Nicotinamide phosphoribosyltransferase, N-terminal domain [PF18127.4]			VOG00481	sp|Q99KQ4|NAMPT_MOUSE Nicotinamide phosphoribosyltransferase; Xh	Xh	0	FALSE	MK
NC_027399.1_520	all_genomes_nuc_no_dups_representatives	NC_027399.1	520	310475	311914	1	C	shl:Shal_3790	K07175	shl:Shal_3790 PhoH family protein; K07175 PhoH-like ATPase	FALSE	0.411	342	2.85e-100	YP_009599611.1	YP_009599611.1 PhoH family protein [Serratia phage BF]	TRUE	0.665	640	1.56e-204								PhoH-like protein [PF02562.19]; PIN domain [PF13638.9]			VOG02747	sp|O07635|YLAK_BACSU Uncharacterized protein YlaK; Xh	Xh	0	FALSE	MK
NC_027399.1_534	all_genomes_nuc_no_dups_representatives	NC_027399.1	534	318425	320230	1	C	vfu:vfu_B00281	K00527	vfu:vfu_B00281 anaerobic ribonucleoside-triphosphate reductase; K00527 ribonucleoside-triphosphate reductase [EC:1.17.4.2]	FALSE	0.468	518	1.59e-158	YP_009599629.1	YP_009599629.1 anaerobic NTP reductase large subunit [Serratia phage BF]	TRUE	0.689	828	2.34e-267								Anaerobic ribonucleoside-triphosphate reductase [PF13597.9]			VOG00448	sp|P28903|NRDD_ECOLI Anaerobic ribonucleoside-triphosphate reductase; Xh	Xh	0	FALSE	M
NC_028659.1_99	all_genomes_nuc_no_dups_representatives	NC_028659.1	99	68995	70674	-1	C	ebi:EbC_41490		ebi:EbC_41490 nicotinamide phosphoribosyl transferase	FALSE	0.464	467	1.05e-141	YP_009015235.1	YP_009015235.1 putative nicotinamide phosphoribosyl transferase [Cronobacter phage CR9]	FALSE	0.684	812	7.82e-263								Nicotinate phosphoribosyltransferase (NAPRTase) family [PF04095.19]; Nicotinamide phosphoribosyltransferase, N-terminal domain [PF18127.4]			VOG00481	sp|Q99KQ4|NAMPT_MOUSE Nicotinamide phosphoribosyltransferase; Xh	Xh	0	FALSE	MK
NC_028659.1_148	all_genomes_nuc_no_dups_representatives	NC_028659.1	148	96210	96998	1	C	mpo:Mpop_0399	K06217	mpo:Mpop_0399 PhoH family protein; K06217 phosphate starvation-inducible protein PhoH and related proteins	FALSE	0.41	164	2.06e-42	YP_009846324.1	YP_009846324.1 PhoH-like protein [Aeromonas phage 2L372D]	FALSE	0.613	279	6.57e-84								PhoH-like protein [PF02562.19]			VOG02747	sp|O07635|YLAK_BACSU Uncharacterized protein YlaK; Xh	Xh	0	FALSE	MK
NC_028686.1_22	all_genomes_nuc_no_dups_representatives	NC_028686.1	22	10533	11267	-1	C	ccl:Clocl_0576	K00560	ccl:Clocl_0576 thymidylate synthase (EC:2.1.1.45); K00560 thymidylate synthase [EC:2.1.1.45]	FALSE	0.277	76	1.31e-12	YP_009613125.1	YP_009613125.1 deoxycytidylate 5-hydroxymethyltransferase [Aeromonas phage AS-gz]	FALSE	0.634	278	1.07e-83								Thymidylate synthase [PF00303.22]						0	FALSE	M
NC_028686.1_52	all_genomes_nuc_no_dups_representatives	NC_028686.1	52	27620	29458	-1	C	cvi:CV_2412	K00527	cvi:CV_2412 nrdD; anaerobic ribonucleoside triphosphate reductase (EC:1.17.4.2); K00527 ribonucleoside-triphosphate reductase [EC:1.17.4.2]	FALSE	0.652	783	5.28e-250	YP_009194498.1	YP_009194498.1 ribonucleotide reductase subunit [Klebsiella phage Matisse]	FALSE	0.749	930	1.17e-302								Anaerobic ribonucleoside-triphosphate reductase [PF13597.9]			VOG00448	sp|P28903|NRDD_ECOLI Anaerobic ribonucleoside-triphosphate reductase; Xh	Xh	0	FALSE	M
NC_028750.1_122	all_genomes_nuc_no_dups_representatives	NC_028750.1	122	72717	73640	-1	C	nla:NLA_1720	K00558	nla:NLA_1720 nlaXM; cytosine-specific methyltransferase (EC:2.1.1.37); K00558 DNA (cytosine-5-)-methyltransferase [EC:2.1.1.37]	FALSE	0.578	339	5.59e-102	YP_009194367.1	YP_009194367.1 DNA methyltransferase [Klebsiella phage Matisse]	FALSE	0.981	637	4.22e-207								C-5 cytosine-specific DNA methylase [PF00145.20]			VOG01537	sp|P34877|MTSA_LACLC Type II methyltransferase M1.ScrFI; XhXp	Xh;Xp	0	FALSE	M
NC_028750.1_148	all_genomes_nuc_no_dups_representatives	NC_028750.1	148	85518	86864	-1	C	spl:Spea_3703	K07175	spl:Spea_3703 PhoH family protein; K07175 PhoH-like ATPase	FALSE	0.33	239	2.25e-65	YP_010089065.1	YP_010089065.1 putative ATPase [Escherichia phage phT4A]	FALSE	0.961	908	5.66e-298								PhoH-like protein [PF02562.19]; PIN domain [PF13638.9]			VOG02747	sp|O07635|YLAK_BACSU Uncharacterized protein YlaK; Xh	Xh	0	FALSE	MK
NC_028750.1_243	all_genomes_nuc_no_dups_representatives	NC_028750.1	243	150964	152397	1	C	hch:HCH_06992	K00763	hch:HCH_06992 putative nicotinate phosphoribosyltransferase; K00763 nicotinate phosphoribosyltransferase [EC:2.4.2.11]	FALSE	0.444	371	4.59e-110	YP_009626480.1	YP_009626480.1 Nicotinamide phosphoribosyltransferase [Klebsiella phage PMBT1]	FALSE	0.983	990	0								Nicotinate phosphoribosyltransferase (NAPRTase) family [PF04095.19]; Nicotinamide phosphoribosyltransferase, N-terminal domain [PF18127.4]			VOG00481	sp|Q99KQ4|NAMPT_MOUSE Nicotinamide phosphoribosyltransferase; Xh	Xh	0	FALSE	MK
NC_028750.1_249	all_genomes_nuc_no_dups_representatives	NC_028750.1	249	154652	156775	1	C	cvi:CV_2412	K00527	cvi:CV_2412 nrdD; anaerobic ribonucleoside triphosphate reductase (EC:1.17.4.2); K00527 ribonucleoside-triphosphate reductase [EC:1.17.4.2]	FALSE	0.631	874	1.28e-279	YP_009194498.1	YP_009194498.1 ribonucleotide reductase subunit [Klebsiella phage Matisse]	FALSE	0.981	1464	0								Anaerobic ribonucleoside-triphosphate reductase [PF13597.9]; ATP cone domain [PF03477.19]			VOG00448	sp|P28903|NRDD_ECOLI Anaerobic ribonucleoside-triphosphate reductase; Xh	Xh	0	FALSE	MKE
NC_031087.1_41	all_genomes_nuc_no_dups_representatives	NC_031087.1	41	23148	23882	-1	C	ccl:Clocl_0576	K00560	ccl:Clocl_0576 thymidylate synthase (EC:2.1.1.45); K00560 thymidylate synthase [EC:2.1.1.45]	FALSE	0.276	75	2.4e-12	YP_656269.1	YP_656269.1 gp42 dCMP hydroxymethylase [Aeromonas phage 25]	FALSE	0.631	276	3.77e-83								Thymidylate synthase [PF00303.22]						0	FALSE	M
NC_031087.1_70	all_genomes_nuc_no_dups_representatives	NC_031087.1	70	39848	41686	-1	C	cvi:CV_2412	K00527	cvi:CV_2412 nrdD; anaerobic ribonucleoside triphosphate reductase (EC:1.17.4.2); K00527 ribonucleoside-triphosphate reductase [EC:1.17.4.2]	FALSE	0.65	781	3.48e-249	YP_009194498.1	YP_009194498.1 ribonucleotide reductase subunit [Klebsiella phage Matisse]	FALSE	0.748	928	7.71e-302								Anaerobic ribonucleoside-triphosphate reductase [PF13597.9]			VOG00448	sp|P28903|NRDD_ECOLI Anaerobic ribonucleoside-triphosphate reductase; Xh	Xh	0	FALSE	M
NC_031095.1_108	all_genomes_nuc_no_dups_representatives	NC_031095.1	108	66262	68100	1	C	cvi:CV_2412	K00527	cvi:CV_2412 nrdD; anaerobic ribonucleoside triphosphate reductase (EC:1.17.4.2); K00527 ribonucleoside-triphosphate reductase [EC:1.17.4.2]	FALSE	0.649	779	1.22e-248	YP_009194498.1	YP_009194498.1 ribonucleotide reductase subunit [Klebsiella phage Matisse]	FALSE	0.746	925	6.97e-301								Anaerobic ribonucleoside-triphosphate reductase [PF13597.9]			VOG00448	sp|P28903|NRDD_ECOLI Anaerobic ribonucleoside-triphosphate reductase; Xh	Xh	0	FALSE	M
NC_031095.1_137	all_genomes_nuc_no_dups_representatives	NC_031095.1	137	84288	85022	1	C	ccl:Clocl_0576	K00560	ccl:Clocl_0576 thymidylate synthase (EC:2.1.1.45); K00560 thymidylate synthase [EC:2.1.1.45]	FALSE	0.277	76	1.31e-12	YP_238762.1	YP_238762.1 dCMP hydroxymethylase [Aeromonas phage 31]	FALSE	0.621	276	5.17e-83								Thymidylate synthase [PF00303.22]						0	FALSE	M
NC_041899.1_97	all_genomes_nuc_no_dups_representatives	NC_041899.1	97	50474	51223	-1	C	amr:AM1_4100	K06217	amr:AM1_4100 phoH; phosphate starvation-induced protein PhoH; K06217 phosphate starvation-inducible protein PhoH and related proteins	FALSE	0.428	149	1.85e-37	YP_009597464.1	YP_009597464.1 phosphate starvation-inducible protein [Klebsiella phage vB_Kpn_IME260]	FALSE	0.952	500	1.21e-160								PhoH-like protein [PF02562.19]			VOG02747	sp|O07635|YLAK_BACSU Uncharacterized protein YlaK; Xh	Xh	0	FALSE	MK
NC_041980.1_123	all_genomes_nuc_no_dups_representatives	NC_041980.1	123	72200	73111	-1	C	nla:NLA_1720	K00558	nla:NLA_1720 nlaXM; cytosine-specific methyltransferase (EC:2.1.1.37); K00558 DNA (cytosine-5-)-methyltransferase [EC:2.1.1.37]	FALSE	0.58	340	1.34e-102	YP_009607041.1	YP_009607041.1 cytosine-specific methyltransferase [Enterobacter phage phiEap-3]	TRUE	0.986	632	1.54e-205								C-5 cytosine-specific DNA methylase [PF00145.20]			VOG01537	sp|P34877|MTSA_LACLC Type II methyltransferase M1.ScrFI; XhXp	Xh;Xp	0	FALSE	M
NC_041980.1_131	all_genomes_nuc_no_dups_representatives	NC_041980.1	131	76161	77219	-1	C	par:Psyc_1913	K13522	par:Psyc_1913 nadR; bifunctional nicotinamide mononucleotide adenylyltransferase/ADP-ribose pyrophosphatase (EC:2.7.7.1); K13522 bifunctional NMN adenylyltransferase/nudix hydrolase [EC:2.7.7.1 3.6.1.-]	FALSE	0.375	220	2.1e-60	YP_009607049.1	YP_009607049.1 hypothetical protein FDI05_gp132 [Enterobacter phage phiEap-3]	TRUE	1	752	7.1e-246								NUDIX domain [PF00293.31]; Cytidylyltransferase-like [PF01467.29]			VOG00664	sp|Q55928|NADM_SYNY3 Bifunctional NMN adenylyltransferase/Nudix hydrolase; Xh	Xh	0	FALSE	MK
NC_041980.1_146	all_genomes_nuc_no_dups_representatives	NC_041980.1	146	84067	85410	-1	C	spl:Spea_3703	K07175	spl:Spea_3703 PhoH family protein; K07175 PhoH-like ATPase	FALSE	0.33	239	2.97e-65	YP_009607065.1	YP_009607065.1 hypothetical protein FDI05_gp148 [Enterobacter phage phiEap-3]	TRUE	0.962	906	1.9e-297								PhoH-like protein [PF02562.19]; PIN domain [PF13638.9]			VOG02747	sp|O07635|YLAK_BACSU Uncharacterized protein YlaK; Xh	Xh	0	FALSE	MK
NC_041980.1_240	all_genomes_nuc_no_dups_representatives	NC_041980.1	240	149669	151102	1	C	hch:HCH_06992	K00763	hch:HCH_06992 putative nicotinate phosphoribosyltransferase; K00763 nicotinate phosphoribosyltransferase [EC:2.4.2.11]	FALSE	0.444	371	4.59e-110	YP_009626480.1	YP_009626480.1 Nicotinamide phosphoribosyltransferase [Klebsiella phage PMBT1]	FALSE	0.983	990	0								Nicotinate phosphoribosyltransferase (NAPRTase) family [PF04095.19]; Nicotinamide phosphoribosyltransferase, N-terminal domain [PF18127.4]			VOG00481	sp|Q99KQ4|NAMPT_MOUSE Nicotinamide phosphoribosyltransferase; Xh	Xh	0	FALSE	MK
NC_041980.1_245	all_genomes_nuc_no_dups_representatives	NC_041980.1	245	153034	155157	1	C	cvi:CV_2412	K00527	cvi:CV_2412 nrdD; anaerobic ribonucleoside triphosphate reductase (EC:1.17.4.2); K00527 ribonucleoside-triphosphate reductase [EC:1.17.4.2]	FALSE	0.643	895	1.03e-286	YP_009607167.1	YP_009607167.1 anaerobic ribonucleotide reductase subunit [Enterobacter phage phiEap-3]	TRUE	0.987	1474	0								Anaerobic ribonucleoside-triphosphate reductase [PF13597.9]; ATP cone domain [PF03477.19]			VOG00448	sp|P28903|NRDD_ECOLI Anaerobic ribonucleoside-triphosphate reductase; Xh	Xh	0	FALSE	MKE
NC_041981.1_122	all_genomes_nuc_no_dups_representatives	NC_041981.1	122	72390	73316	-1	C	nla:NLA_1720	K00558	nla:NLA_1720 nlaXM; cytosine-specific methyltransferase (EC:2.1.1.37); K00558 DNA (cytosine-5-)-methyltransferase [EC:2.1.1.37]	FALSE	0.579	339	4.26e-102	YP_009607318.1	YP_009607318.1 cytosine-specific methyltransferase [Klebsiella phage Miro]	TRUE	0.978	637	4.43e-207								C-5 cytosine-specific DNA methylase [PF00145.20]			VOG01537	sp|P34877|MTSA_LACLC Type II methyltransferase M1.ScrFI; XhXp	Xh;Xp	0	FALSE	M
NC_041981.1_131	all_genomes_nuc_no_dups_representatives	NC_041981.1	131	76662	77723	-1	C	prw:PsycPRwf_1851	K13522	prw:PsycPRwf_1851 bifunctional nicotinamide mononucleotide adenylyltransferase/ADP-ribose pyrophosphatase; K13522 bifunctional NMN adenylyltransferase/nudix hydrolase [EC:2.7.7.1 3.6.1.-]	FALSE	0.381	226	2.04e-62	YP_009607327.1	YP_009607327.1 bifunctional protein NMN adenylyltransferase/NUDIX hydrolase [Klebsiella phage Miro]	TRUE	1	756	2.32e-247								NUDIX domain [PF00293.31]; Cytidylyltransferase-like [PF01467.29]			VOG00664	sp|Q55928|NADM_SYNY3 Bifunctional NMN adenylyltransferase/Nudix hydrolase; Xh	Xh	0	FALSE	MK
NC_041981.1_148	all_genomes_nuc_no_dups_representatives	NC_041981.1	148	85193	86539	-1	C	spl:Spea_3703	K07175	spl:Spea_3703 PhoH family protein; K07175 PhoH-like ATPase	FALSE	0.328	237	1.44e-64	YP_009607346.1	YP_009607346.1 PhoH-like protein [Klebsiella phage Miro]	TRUE	0.959	905	3.75e-297								PhoH-like protein [PF02562.19]; PIN domain [PF13638.9]			VOG02747	sp|O07635|YLAK_BACSU Uncharacterized protein YlaK; Xh	Xh	0	FALSE	MK
NC_041981.1_242	all_genomes_nuc_no_dups_representatives	NC_041981.1	242	151171	152604	1	C	hch:HCH_06992	K00763	hch:HCH_06992 putative nicotinate phosphoribosyltransferase; K00763 nicotinate phosphoribosyltransferase [EC:2.4.2.11]	FALSE	0.444	371	4.59e-110	YP_009607440.1	YP_009607440.1 nicotinamide phosphoribosyl transferase [Klebsiella phage Miro]	FALSE	0.982	990	0								Nicotinate phosphoribosyltransferase (NAPRTase) family [PF04095.19]; Nicotinamide phosphoribosyltransferase, N-terminal domain [PF18127.4]			VOG00481	sp|Q99KQ4|NAMPT_MOUSE Nicotinamide phosphoribosyltransferase; Xh	Xh	0	FALSE	MK
NC_041981.1_248	all_genomes_nuc_no_dups_representatives	NC_041981.1	248	154854	156977	1	C	cvi:CV_2412	K00527	cvi:CV_2412 nrdD; anaerobic ribonucleoside triphosphate reductase (EC:1.17.4.2); K00527 ribonucleoside-triphosphate reductase [EC:1.17.4.2]	FALSE	0.631	874	1.28e-279	YP_009194498.1	YP_009194498.1 ribonucleotide reductase subunit [Klebsiella phage Matisse]	FALSE	0.981	1464	0								Anaerobic ribonucleoside-triphosphate reductase [PF13597.9]; ATP cone domain [PF03477.19]			VOG00448	sp|P28903|NRDD_ECOLI Anaerobic ribonucleoside-triphosphate reductase; Xh	Xh	0	FALSE	MKE
NC_042093.1_102	all_genomes_nuc_no_dups_representatives	NC_042093.1	102	53350	54099	-1	C	tli:Tlie_0775	K06217	tli:Tlie_0775 PhoH family protein; K06217 phosphate starvation-inducible protein PhoH and related proteins	FALSE	0.429	150	9.88e-38	YP_009621031.1	YP_009621031.1 PhoH-like protein [Klebsiella phage Sugarland]	TRUE	0.952	500	8.82e-161								PhoH-like protein [PF02562.19]			VOG02747	sp|O07635|YLAK_BACSU Uncharacterized protein YlaK; Xh	Xh	0	FALSE	MK
NC_042093.1_148	all_genomes_nuc_no_dups_representatives	NC_042093.1	148	103231	103947	-1	C	tfo:BFO_0574		tfo:BFO_0574 hypothetical protein	FALSE	0.386	115	5.34e-26	YP_009621080.1	YP_009621080.1 hypothetical protein FDJ18_gp074 [Klebsiella phage Sugarland]	TRUE	0.874	434	5.31e-138	MER0255370	U69	MER0255370 - family U69 unassigned peptidases (Zobellia galactanivorans) [U69.UPW]#U69#{peptidase unit: 916-1202}~source YP_004737180~	FALSE	0.317	73	5e-13	Bacterial Ig-like domain (group 2) [PF02368.21]			VOG03369	REFSEQ hypothetical protein; Xu	Xu	0	FALSE	M
NC_042138.1_123	all_genomes_nuc_no_dups_representatives	NC_042138.1	123	73094	74005	-1	C	nla:NLA_1720	K00558	nla:NLA_1720 nlaXM; cytosine-specific methyltransferase (EC:2.1.1.37); K00558 DNA (cytosine-5-)-methyltransferase [EC:2.1.1.37]	FALSE	0.581	341	9.79e-103	YP_009626360.1	YP_009626360.1 DNA-cytosine methyltransferase [Klebsiella phage PMBT1]	FALSE	0.987	633	8.18e-206								C-5 cytosine-specific DNA methylase [PF00145.20]			VOG01537	sp|P34877|MTSA_LACLC Type II methyltransferase M1.ScrFI; XhXp	Xh;Xp	0	FALSE	M
NC_042138.1_132	all_genomes_nuc_no_dups_representatives	NC_042138.1	132	77353	78414	-1	C	prw:PsycPRwf_1851	K13522	prw:PsycPRwf_1851 bifunctional nicotinamide mononucleotide adenylyltransferase/ADP-ribose pyrophosphatase; K13522 bifunctional NMN adenylyltransferase/nudix hydrolase [EC:2.7.7.1 3.6.1.-]	FALSE	0.37	217	3.58e-59	YP_009626369.1	YP_009626369.1 Nicotinamide-nucleotide adenylyltransferase, NadM family / ADP-ribose pyrophosphatase [Klebsiella phage PMBT1]	TRUE	1	756	3.19e-247								NUDIX domain [PF00293.31]; Cytidylyltransferase-like [PF01467.29]			VOG00664	sp|Q55928|NADM_SYNY3 Bifunctional NMN adenylyltransferase/Nudix hydrolase; Xh	Xh	0	FALSE	MK
NC_042138.1_149	all_genomes_nuc_no_dups_representatives	NC_042138.1	149	85655	86998	-1	C	spl:Spea_3703	K07175	spl:Spea_3703 PhoH family protein; K07175 PhoH-like ATPase	FALSE	0.33	238	4.05e-65	YP_009626386.1	YP_009626386.1 Predicted ATPase related to phosphate starvation-inducible protein PhoH [Klebsiella phage PMBT1]	TRUE	0.962	906	1.9e-297								PhoH-like protein [PF02562.19]; PIN domain [PF13638.9]			VOG02747	sp|O07635|YLAK_BACSU Uncharacterized protein YlaK; Xh	Xh	0	FALSE	MK
NC_042138.1_240	all_genomes_nuc_no_dups_representatives	NC_042138.1	240	150112	151545	1	C	hch:HCH_06992	K00763	hch:HCH_06992 putative nicotinate phosphoribosyltransferase; K00763 nicotinate phosphoribosyltransferase [EC:2.4.2.11]	FALSE	0.444	371	4.59e-110	YP_009626480.1	YP_009626480.1 Nicotinamide phosphoribosyltransferase [Klebsiella phage PMBT1]	FALSE	0.983	990	0								Nicotinate phosphoribosyltransferase (NAPRTase) family [PF04095.19]; Nicotinamide phosphoribosyltransferase, N-terminal domain [PF18127.4]			VOG00481	sp|Q99KQ4|NAMPT_MOUSE Nicotinamide phosphoribosyltransferase; Xh	Xh	0	FALSE	MK
NC_042138.1_245	all_genomes_nuc_no_dups_representatives	NC_042138.1	245	153477	155600	1	C	cvi:CV_2412	K00527	cvi:CV_2412 nrdD; anaerobic ribonucleoside triphosphate reductase (EC:1.17.4.2); K00527 ribonucleoside-triphosphate reductase [EC:1.17.4.2]	FALSE	0.629	871	1.58e-278	YP_009626485.1	YP_009626485.1 Ribonucleotide reductase of class III (anaerobic), large subunit [Klebsiella phage PMBT1]	TRUE	0.982	1467	0								Anaerobic ribonucleoside-triphosphate reductase [PF13597.9]; ATP cone domain [PF03477.19]			VOG00448	sp|P28903|NRDD_ECOLI Anaerobic ribonucleoside-triphosphate reductase; Xh	Xh	0	FALSE	MKE
NC_047900.1_87	all_genomes_nuc_no_dups_representatives	NC_047900.1	87	79148	80812	1	C	fae:FAES_5435		fae:FAES_5435 putative nicotinate phosphoribosyltransferase (EC:2.4.2.12)	FALSE	0.503	500	3.34e-153	YP_009796214.1	YP_009796214.1 putative nicotinate phosphoribosyltransferase [Klebsiella phage May]	TRUE	0.979	1146	0								Nicotinate phosphoribosyltransferase (NAPRTase) family [PF04095.19]; Nicotinamide phosphoribosyltransferase, N-terminal domain [PF18127.4]			VOG00481	sp|Q99KQ4|NAMPT_MOUSE Nicotinamide phosphoribosyltransferase; Xh	Xh	0	FALSE	MK
NC_047900.1_131	all_genomes_nuc_no_dups_representatives	NC_047900.1	131	107935	108777	1	C	has:Halsa_1675	K06217	has:Halsa_1675 PhoH family protein; K06217 phosphate starvation-inducible protein PhoH and related proteins	FALSE	0.356	123	5.23e-28	YP_009796258.1	YP_009796258.1 PhoH-like phosphate starvation-inducible ATPase [Klebsiella phage May]	TRUE	0.968	573	2.44e-185								PhoH-like protein [PF02562.19]			VOG02747	sp|O07635|YLAK_BACSU Uncharacterized protein YlaK; Xh	Xh	0	FALSE	MK
NC_047900.1_156	all_genomes_nuc_no_dups_representatives	NC_047900.1	156	126330	127385	1	C	pdn:HMPREF9137_2241	K00560	pdn:HMPREF9137_2241 thyA_2; thymidylate synthase (EC:2.1.1.45); K00560 thymidylate synthase [EC:2.1.1.45]	FALSE	0.339	113	5.76e-24	YP_009796284.1	YP_009796284.1 thymidylate synthase [Klebsiella phage May]	TRUE	0.978	725	1e-236								Thymidylate synthase [PF00303.22]						0	FALSE	M
NC_047900.1_183	all_genomes_nuc_no_dups_representatives	NC_047900.1	183	144990	145397	-1	C	par:Psyc_0188		par:Psyc_0188 hypothetical protein	FALSE	0.379	98	9.47e-22	YP_009796311.1	YP_009796311.1 hypothetical protein HOS53_gp050 [Klebsiella phage May]	FALSE	0.976	280	1.1e-86								Bacterial PH domain [PF03703.17]			VOG21365	REFSEQ hypothetical protein; Xu	Xu	0	FALSE	MK
NC_047901.1_86	all_genomes_nuc_no_dups_representatives	NC_047901.1	86	77344	78996	1	C	fae:FAES_5435		fae:FAES_5435 putative nicotinate phosphoribosyltransferase (EC:2.4.2.12)	FALSE	0.511	509	1.56e-156	YP_009796433.1	YP_009796433.1 putative nicotinate phosphoribosyltransferase [Klebsiella phage Menlow]	FALSE	0.984	1144	0								Nicotinate phosphoribosyltransferase (NAPRTase) family [PF04095.19]; Nicotinamide phosphoribosyltransferase, N-terminal domain [PF18127.4]			VOG00481	sp|Q99KQ4|NAMPT_MOUSE Nicotinamide phosphoribosyltransferase; Xh	Xh	0	FALSE	MK
NC_047901.1_128	all_genomes_nuc_no_dups_representatives	NC_047901.1	128	106370	107212	1	C	has:Halsa_1675	K06217	has:Halsa_1675 PhoH family protein; K06217 phosphate starvation-inducible protein PhoH and related proteins	FALSE	0.353	121	1.79e-27	YP_008531964.1	YP_008531964.1 PhoH-like protein [Taipeivirus 0507KN21]	TRUE	0.967	572	6.28e-185								PhoH-like protein [PF02562.19]			VOG02747	sp|O07635|YLAK_BACSU Uncharacterized protein YlaK; Xh	Xh	0	FALSE	MK
NC_047901.1_153	all_genomes_nuc_no_dups_representatives	NC_047901.1	153	124544	125587	1	C	pdn:HMPREF9137_2241	K00560	pdn:HMPREF9137_2241 thyA_2; thymidylate synthase (EC:2.1.1.45); K00560 thymidylate synthase [EC:2.1.1.45]	FALSE	0.34	111	1.31e-23	YP_009796500.1	YP_009796500.1 thymidylate synthase [Klebsiella phage Menlow]	TRUE	0.986	724	2.93e-236								Thymidylate synthase [PF00303.22]						0	FALSE	M
NC_047901.1_177	all_genomes_nuc_no_dups_representatives	NC_047901.1	177	141417	141824	-1	C	par:Psyc_0188		par:Psyc_0188 hypothetical protein	FALSE	0.365	93	4.16e-20	YP_009796525.1	YP_009796525.1 hypothetical protein HOS54_gp054 [Klebsiella phage Menlow]	FALSE	0.982	282	2.27e-87								Bacterial PH domain [PF03703.17]			VOG21365	REFSEQ hypothetical protein; Xu	Xu	0	FALSE	MK
NC_047932.1_57	all_genomes_nuc_no_dups_representatives	NC_047932.1	57	40172	40579	-1	C	par:Psyc_0188		par:Psyc_0188 hypothetical protein	FALSE	0.361	92	1.47e-19	YP_009798837.1	YP_009798837.1 hypothetical protein HOS86_gp058 [Klebsiella phage vB_KpnM_KpS110]	FALSE	0.979	281	5.86e-87								Bacterial PH domain [PF03703.17]			VOG21365	REFSEQ hypothetical protein; Xu	Xu	0	FALSE	MK
NC_047994.1_36	all_genomes_nuc_no_dups_representatives	NC_047994.1	36	14531	15289	-1	C	bsa:Bacsa_0145	K06217	bsa:Bacsa_0145 PhoH family protein; K06217 phosphate starvation-inducible protein PhoH and related proteins	FALSE	0.325	108	1.55e-23	YP_009823746.1	YP_009823746.1 putative PhoH-like protein [Escherichia phage vB_EcoM_Schickermooser]	TRUE	0.946	503	1.53e-161								PhoH-like protein [PF02562.19]; AAA domain [PF13604.9]; AAA domain [PF13245.9]			VOG02747	sp|O07635|YLAK_BACSU Uncharacterized protein YlaK; Xh	Xh	0	FALSE	MK
NC_047994.1_40	all_genomes_nuc_no_dups_representatives	NC_047994.1	40	16250	17092	-1	C	srl:SOD_c14730		srl:SOD_c14730 putative dTDp-4-dehydrorhamnose reductase (EC:1.1.1.133)	FALSE	0.375	179	2.76e-47	YP_009787074.1	YP_009787074.1 dTDP-4-dehydrorhamnose reductase [Escherichia phage ESCO5]	TRUE	0.958	566	7.11e-183								RmlD substrate binding domain [PF04321.20]; GDP-mannose 4,6 dehydratase [PF16363.8]; 3-beta hydroxysteroid dehydrogenase/isomerase family [PF01073.22]; Polysaccharide biosynthesis protein [PF02719.18]; Male sterility protein [PF07993.15]			VOG00151	sp|P27830|RMLB2_ECOLI dTDP-glucose 4,6-dehydratase 2; Xh	Xh	0	FALSE	MK
NC_047994.1_167	all_genomes_nuc_no_dups_representatives	NC_047994.1	167	107155	108969	-1	C	cvi:CV_2412	K00527	cvi:CV_2412 nrdD; anaerobic ribonucleoside triphosphate reductase (EC:1.17.4.2); K00527 ribonucleoside-triphosphate reductase [EC:1.17.4.2]	FALSE	0.504	571	7.96e-177	YP_009985387.1	YP_009985387.1 anaerobic ribonucleoside-triphosphate reductase [Escherichia phage anhysbys]	TRUE	0.983	1255	0								Anaerobic ribonucleoside-triphosphate reductase [PF13597.9]; Glycine radical [PF01228.24]			VOG00448	sp|P28903|NRDD_ECOLI Anaerobic ribonucleoside-triphosphate reductase; Xh	Xh	0	FALSE	M
NC_048647.1_81	all_genomes_nuc_no_dups_representatives	NC_048647.1	81	58950	60644	-1	C	ebi:EbC_41490		ebi:EbC_41490 nicotinamide phosphoribosyl transferase	FALSE	0.461	467	9.33e-142	YP_009015235.1	YP_009015235.1 putative nicotinamide phosphoribosyl transferase [Cronobacter phage CR9]	FALSE	0.673	797	2.84e-257								Nicotinate phosphoribosyltransferase (NAPRTase) family [PF04095.19]; Nicotinamide phosphoribosyltransferase, N-terminal domain [PF18127.4]			VOG00481	sp|Q99KQ4|NAMPT_MOUSE Nicotinamide phosphoribosyltransferase; Xh	Xh	0	FALSE	MK
NC_048647.1_132	all_genomes_nuc_no_dups_representatives	NC_048647.1	132	87372	88160	1	C	mpo:Mpop_0399	K06217	mpo:Mpop_0399 PhoH family protein; K06217 phosphate starvation-inducible protein PhoH and related proteins	FALSE	0.41	164	2.06e-42	YP_009846324.1	YP_009846324.1 PhoH-like protein [Aeromonas phage 2L372D]	FALSE	0.613	279	6.57e-84								PhoH-like protein [PF02562.19]			VOG02747	sp|O07635|YLAK_BACSU Uncharacterized protein YlaK; Xh	Xh	0	FALSE	MK
NC_048656.1_72	all_genomes_nuc_no_dups_representatives	NC_048656.1	72	51870	53549	-1	C	ebi:EbC_41490		ebi:EbC_41490 nicotinamide phosphoribosyl transferase	FALSE	0.464	467	7.71e-142	YP_009015235.1	YP_009015235.1 putative nicotinamide phosphoribosyl transferase [Cronobacter phage CR9]	FALSE	0.684	812	7.82e-263								Nicotinate phosphoribosyltransferase (NAPRTase) family [PF04095.19]; Nicotinamide phosphoribosyltransferase, N-terminal domain [PF18127.4]			VOG00481	sp|Q99KQ4|NAMPT_MOUSE Nicotinamide phosphoribosyltransferase; Xh	Xh	0	FALSE	MK
NC_048656.1_125	all_genomes_nuc_no_dups_representatives	NC_048656.1	125	81898	82686	1	C	mpo:Mpop_0399	K06217	mpo:Mpop_0399 PhoH family protein; K06217 phosphate starvation-inducible protein PhoH and related proteins	FALSE	0.41	164	2.06e-42	YP_009846324.1	YP_009846324.1 PhoH-like protein [Aeromonas phage 2L372D]	FALSE	0.613	279	6.57e-84								PhoH-like protein [PF02562.19]			VOG02747	sp|O07635|YLAK_BACSU Uncharacterized protein YlaK; Xh	Xh	0	FALSE	MK
NC_048694.1_100	all_genomes_nuc_no_dups_representatives	NC_048694.1	100	43796	44509	1	C	mae:Maeo_1049	K00560	mae:Maeo_1049 thyA; thymidylate synthase (EC:2.1.1.45); K00560 thymidylate synthase [EC:2.1.1.45]	FALSE	0.246	74	3.8e-12	YP_004010226.1	YP_004010226.1 gp42 dCMP hydroxymethylase [Acinetobacter phage Acj9]	FALSE	0.666	306	1.12e-93								Thymidylate synthase [PF00303.22]						0	FALSE	M
NC_048694.1_201	all_genomes_nuc_no_dups_representatives	NC_048694.1	201	102855	103847	1	C	geb:GM18_2261	K01626	geb:GM18_2261 phospho-2-dehydro-3-deoxyheptonate aldolase (EC:2.5.1.54); K01626 3-deoxy-7-phosphoheptulonate synthase [EC:2.5.1.54]	FALSE	0.536	336	9.67e-101	YP_009482509.1	YP_009482509.1 Phospho-2-dehydro-3-deoxyheptonate aldolase [Pandoravirus neocaledonia]	FALSE	0.433	268	6.82e-79								DAHP synthetase I family [PF00793.23]			VOG17385	sp|P00888|AROF_ECOLI Phospho-2-dehydro-3-deoxyheptonate aldolase, Tyr-sensitive; Xh	Xh	0	FALSE	M
NC_048732.1_50	all_genomes_nuc_no_dups_representatives	NC_048732.1	50	44603	45598	-1	C	pgv:SL003B_4122	K00558	pgv:SL003B_4122 phage DNA methyltransferase; K00558 DNA (cytosine-5-)-methyltransferase [EC:2.1.1.37]	FALSE	0.48	287	1.1e-83	YP_009997625.1	YP_009997625.1 putative methyltransferase [Klebsiella phage YMC16/01/N133_KPN_BP]	FALSE	0.488	308	1.26e-92								C-5 cytosine-specific DNA methylase [PF00145.20]			VOG01537	sp|P34877|MTSA_LACLC Type II methyltransferase M1.ScrFI; XhXp	Xh;Xp	0	FALSE	M
NC_048798.1_39	all_genomes_nuc_no_dups_representatives	NC_048798.1	39	21590	22303	-1	C	sur:STAUR_5799	K00560	sur:STAUR_5799 thyA; thymidylate synthase (EC:2.1.1.45); K00560 thymidylate synthase [EC:2.1.1.45]	FALSE	0.251	76	6.18e-13	YP_004010226.1	YP_004010226.1 gp42 dCMP hydroxymethylase [Acinetobacter phage Acj9]	FALSE	0.662	304	5.43e-93								Thymidylate synthase [PF00303.22]						0	FALSE	M
NC_048798.1_216	all_genomes_nuc_no_dups_representatives	NC_048798.1	216	131512	132504	-1	C	syd:Syncc9605_2666	K01626	syd:Syncc9605_2666 phospho-2-dehydro-3-deoxyheptonate aldolase (EC:2.5.1.54); K01626 3-deoxy-7-phosphoheptulonate synthase [EC:2.5.1.54]	FALSE	0.538	336	1.81e-100	YP_009481510.1	YP_009481510.1 Phospho-2-dehydro-3-deoxyheptonate aldolase [Pandoravirus macleodensis]	FALSE	0.434	267	1.74e-78								DAHP synthetase I family [PF00793.23]			VOG17385	sp|P00888|AROF_ECOLI Phospho-2-dehydro-3-deoxyheptonate aldolase, Tyr-sensitive; Xh	Xh	0	FALSE	M
NC_048873.1_95	all_genomes_nuc_no_dups_representatives	NC_048873.1	95	68932	70611	-1	C	ebi:EbC_41490		ebi:EbC_41490 nicotinamide phosphoribosyl transferase	FALSE	0.464	467	5.64e-142	YP_009015235.1	YP_009015235.1 putative nicotinamide phosphoribosyl transferase [Cronobacter phage CR9]	FALSE	0.682	809	1.33e-261								Nicotinate phosphoribosyltransferase (NAPRTase) family [PF04095.19]; Nicotinamide phosphoribosyltransferase, N-terminal domain [PF18127.4]			VOG00481	sp|Q99KQ4|NAMPT_MOUSE Nicotinamide phosphoribosyltransferase; Xh	Xh	0	FALSE	MK
NC_048873.1_143	all_genomes_nuc_no_dups_representatives	NC_048873.1	143	95630	96418	1	C	mpo:Mpop_0399	K06217	mpo:Mpop_0399 PhoH family protein; K06217 phosphate starvation-inducible protein PhoH and related proteins	FALSE	0.41	164	2.06e-42	YP_009846324.1	YP_009846324.1 PhoH-like protein [Aeromonas phage 2L372D]	FALSE	0.613	279	6.57e-84								PhoH-like protein [PF02562.19]			VOG02747	sp|O07635|YLAK_BACSU Uncharacterized protein YlaK; Xh	Xh	0	FALSE	MK
NC_049462.1_86	all_genomes_nuc_no_dups_representatives	NC_049462.1	86	78088	79740	1	C	fae:FAES_5435		fae:FAES_5435 putative nicotinate phosphoribosyltransferase (EC:2.4.2.12)	FALSE	0.507	505	6.67e-155	YP_009883512.1	YP_009883512.1 nicotinate phosphoribosyltransferase [Klebsiella phage Magnus]	TRUE	0.985	1145	0								Nicotinate phosphoribosyltransferase (NAPRTase) family [PF04095.19]; Nicotinamide phosphoribosyltransferase, N-terminal domain [PF18127.4]			VOG00481	sp|Q99KQ4|NAMPT_MOUSE Nicotinamide phosphoribosyltransferase; Xh	Xh	0	FALSE	MK
NC_049462.1_153	all_genomes_nuc_no_dups_representatives	NC_049462.1	153	126771	127814	1	C	pdn:HMPREF9137_2241	K00560	pdn:HMPREF9137_2241 thyA_2; thymidylate synthase (EC:2.1.1.45); K00560 thymidylate synthase [EC:2.1.1.45]	FALSE	0.34	111	1.31e-23	YP_009883580.1	YP_009883580.1 thymidylate synthase [Klebsiella phage Magnus]	TRUE	0.985	723	4.01e-236								Thymidylate synthase [PF00303.22]						0	FALSE	M
NC_049462.1_177	all_genomes_nuc_no_dups_representatives	NC_049462.1	177	143466	143873	-1	C	par:Psyc_0188		par:Psyc_0188 hypothetical protein	FALSE	0.361	92	1.47e-19	YP_009798837.1	YP_009798837.1 hypothetical protein HOS86_gp058 [Klebsiella phage vB_KpnM_KpS110]	FALSE	0.979	281	5.86e-87								Bacterial PH domain [PF03703.17]			VOG21365	REFSEQ hypothetical protein; Xu	Xu	0	FALSE	MK
NC_049472.1_21	all_genomes_nuc_no_dups_representatives	NC_049472.1	21	14089	14931	1	C	has:Halsa_1675	K06217	has:Halsa_1675 PhoH family protein; K06217 phosphate starvation-inducible protein PhoH and related proteins	FALSE	0.353	121	1.79e-27	YP_008531964.1	YP_008531964.1 PhoH-like protein [Taipeivirus 0507KN21]	FALSE	0.967	572	6.28e-185								PhoH-like protein [PF02562.19]			VOG02747	sp|O07635|YLAK_BACSU Uncharacterized protein YlaK; Xh	Xh	0	FALSE	MK
NC_049472.1_46	all_genomes_nuc_no_dups_representatives	NC_049472.1	46	32631	33674	1	C	pdn:HMPREF9137_2241	K00560	pdn:HMPREF9137_2241 thyA_2; thymidylate synthase (EC:2.1.1.45); K00560 thymidylate synthase [EC:2.1.1.45]	FALSE	0.334	110	3.23e-23	YP_009884640.1	YP_009884640.1 thymidylate synthase [Klebsiella virus UPM 2146]	TRUE	0.986	724	2.14e-236								Thymidylate synthase [PF00303.22]						0	FALSE	M
NC_049472.1_74	all_genomes_nuc_no_dups_representatives	NC_049472.1	74	51408	51815	-1	C	par:Psyc_0188		par:Psyc_0188 hypothetical protein	FALSE	0.36	91	2.01e-19	YP_009884668.1	YP_009884668.1 hypothetical protein HYQ02_gp074 [Klebsiella virus UPM 2146]	FALSE	0.98	281	4.27e-87								Bacterial PH domain [PF03703.17]			VOG21365	REFSEQ hypothetical protein; Xu	Xu	0	FALSE	MK
NC_049472.1_186	all_genomes_nuc_no_dups_representatives	NC_049472.1	186	143664	145316	1	C	fae:FAES_5435		fae:FAES_5435 putative nicotinate phosphoribosyltransferase (EC:2.4.2.12)	FALSE	0.507	505	6.67e-155	YP_009884781.1	YP_009884781.1 nicotinamide phosphoribosyltransferase [Klebsiella virus UPM 2146]	TRUE	0.985	1144	0								Nicotinate phosphoribosyltransferase (NAPRTase) family [PF04095.19]; Nicotinamide phosphoribosyltransferase, N-terminal domain [PF18127.4]			VOG00481	sp|Q99KQ4|NAMPT_MOUSE Nicotinamide phosphoribosyltransferase; Xh	Xh	0	FALSE	MK
NC_054652.1_66	all_genomes_nuc_no_dups_representatives	NC_054652.1	66	42245	43240	-1	C	pgv:SL003B_4122	K00558	pgv:SL003B_4122 phage DNA methyltransferase; K00558 DNA (cytosine-5-)-methyltransferase [EC:2.1.1.37]	FALSE	0.453	265	4.57e-76	YP_009997625.1	YP_009997625.1 putative methyltransferase [Klebsiella phage YMC16/01/N133_KPN_BP]	FALSE	0.495	315	4.42e-95								C-5 cytosine-specific DNA methylase [PF00145.20]						0	FALSE	MF
NC_054653.1_33	all_genomes_nuc_no_dups_representatives	NC_054653.1	33	24343	25338	1	C	pgv:SL003B_4122	K00558	pgv:SL003B_4122 phage DNA methyltransferase; K00558 DNA (cytosine-5-)-methyltransferase [EC:2.1.1.37]	FALSE	0.455	266	1.79e-76	YP_009997625.1	YP_009997625.1 putative methyltransferase [Klebsiella phage YMC16/01/N133_KPN_BP]	FALSE	0.496	316	1.72e-95								C-5 cytosine-specific DNA methylase [PF00145.20]						0	FALSE	M
NC_054965.1_14	all_genomes_nuc_no_dups_representatives	NC_054965.1	14	26156	28690	-1	C	mva:Mvan_3505	K01179,K01183	mva:Mvan_3505 chitinase, cellulase (EC:3.2.1.14 3.2.1.4); K01179 endoglucanase [EC:3.2.1.4]; K01183 chitinase [EC:3.2.1.14]	FALSE	0.424	334	7.46e-93	YP_010078909.1	YP_010078909.1 endoglucanase [Klebsiella phage SopranoGao]	FALSE	0.895	1538	0								Cellulase (glycosyl hydrolase family 5) [PF00150.21]; Abnormal spindle-like microcephaly-assoc'd, ASPM-SPD-2-Hydin [PF15780.8]; Flagellar-associated PapD-like [PF14874.9]	GH5; GH5_11; GH5_1; GH5_20; GH5_22; GH5_24; GH5_46; GH5_51; GH5_53; GH5_5; GH5_8	GH5 endo-beta-1,4-glucanase / cellulase (EC 3.2.1.4); endo-beta-1,4-xylanase (EC 3.2.1.8); beta-glucosidase (EC 3.2.1.21); beta-mannosidase (EC 3.2.1.25); beta-glucosylceramidase (EC 3.2.1.45); glucan beta-1,3-glucosidase (EC 3.2.1.58); exo-beta-1,4-glucanase / cellodextrinase (EC 3.2.1.74); glucan endo-1,6-beta-glucosidase (EC 3.2.1.75); mannan endo-beta-1,4-mannosidase (EC 3.2.1.78); cellulose …	VOG03250	REFSEQ hypothetical protein; Xu	Xu	0	FALSE	MKE
NC_054965.1_36	all_genomes_nuc_no_dups_representatives	NC_054965.1	36	43163	43987	-1	C	sgl:SG0727	K00558	sgl:SG0727 phage methyltransferase; K00558 DNA (cytosine-5-)-methyltransferase [EC:2.1.1.37]	FALSE	0.574	332	2.08e-100	YP_010052654.1	YP_010052654.1 DNA cytosine methyltransferase [Xanthomonas virus phiXaf18]	FALSE	0.464	260	5.3e-77								C-5 cytosine-specific DNA methylase [PF00145.20]			VOG01537	sp|P34877|MTSA_LACLC Type II methyltransferase M1.ScrFI; XhXp	Xh;Xp	0	FALSE	M
NC_054966.1_17	all_genomes_nuc_no_dups_representatives	NC_054966.1	17	27694	30174	-1	C	mva:Mvan_3505	K01179,K01183	mva:Mvan_3505 chitinase, cellulase (EC:3.2.1.14 3.2.1.4); K01179 endoglucanase [EC:3.2.1.4]; K01183 chitinase [EC:3.2.1.14]	FALSE	0.421	330	1.03e-91	YP_010078909.1	YP_010078909.1 endoglucanase [Klebsiella phage SopranoGao]	TRUE	0.984	1717	0								Cellulase (glycosyl hydrolase family 5) [PF00150.21]; Abnormal spindle-like microcephaly-assoc'd, ASPM-SPD-2-Hydin [PF15780.8]; Flagellar-associated PapD-like [PF14874.9]	GH5; GH5_11; GH5_1; GH5_20; GH5_22; GH5_24; GH5_46; GH5_51; GH5_53; GH5_5; GH5_8	GH5 endo-beta-1,4-glucanase / cellulase (EC 3.2.1.4); endo-beta-1,4-xylanase (EC 3.2.1.8); beta-glucosidase (EC 3.2.1.21); beta-mannosidase (EC 3.2.1.25); beta-glucosylceramidase (EC 3.2.1.45); glucan beta-1,3-glucosidase (EC 3.2.1.58); exo-beta-1,4-glucanase / cellodextrinase (EC 3.2.1.74); glucan endo-1,6-beta-glucosidase (EC 3.2.1.75); mannan endo-beta-1,4-mannosidase (EC 3.2.1.78); cellulose …	VOG03250	REFSEQ hypothetical protein; Xu	Xu	0	FALSE	MKE
NC_055715.1_99	all_genomes_nuc_no_dups_representatives	NC_055715.1	99	48333	50171	-1	C	cvi:CV_2412	K00527	cvi:CV_2412 nrdD; anaerobic ribonucleoside triphosphate reductase (EC:1.17.4.2); K00527 ribonucleoside-triphosphate reductase [EC:1.17.4.2]	FALSE	0.647	777	1.1e-247	YP_009194498.1	YP_009194498.1 ribonucleotide reductase subunit [Klebsiella phage Matisse]	FALSE	0.746	925	9.55e-301								Anaerobic ribonucleoside-triphosphate reductase [PF13597.9]			VOG00448	sp|P28903|NRDD_ECOLI Anaerobic ribonucleoside-triphosphate reductase; Xh	Xh	0	FALSE	M
NC_055748.1_37	all_genomes_nuc_no_dups_representatives	NC_055748.1	37	20717	21451	-1	C	ccl:Clocl_0576	K00560	ccl:Clocl_0576 thymidylate synthase (EC:2.1.1.45); K00560 thymidylate synthase [EC:2.1.1.45]	FALSE	0.277	76	1.31e-12	YP_009613125.1	YP_009613125.1 deoxycytidylate 5-hydroxymethyltransferase [Aeromonas phage AS-gz]	FALSE	0.634	278	1.07e-83								Thymidylate synthase [PF00303.22]						0	FALSE	M
NC_055748.1_66	all_genomes_nuc_no_dups_representatives	NC_055748.1	66	37503	39320	-1	C	cvi:CV_2412	K00527	cvi:CV_2412 nrdD; anaerobic ribonucleoside triphosphate reductase (EC:1.17.4.2); K00527 ribonucleoside-triphosphate reductase [EC:1.17.4.2]	FALSE	0.646	775	2.87e-247	YP_009194498.1	YP_009194498.1 ribonucleotide reductase subunit [Klebsiella phage Matisse]	FALSE	0.748	929	3.01e-302								Anaerobic ribonucleoside-triphosphate reductase [PF13597.9]			VOG00448	sp|P28903|NRDD_ECOLI Anaerobic ribonucleoside-triphosphate reductase; Xh	Xh	0	FALSE	M
NC_055768.1_172	all_genomes_nuc_no_dups_representatives	NC_055768.1	172	113114	114952	1	C	cvi:CV_2412	K00527	cvi:CV_2412 nrdD; anaerobic ribonucleoside triphosphate reductase (EC:1.17.4.2); K00527 ribonucleoside-triphosphate reductase [EC:1.17.4.2]	FALSE	0.651	782	1.36e-249	YP_009194498.1	YP_009194498.1 ribonucleotide reductase subunit [Klebsiella phage Matisse]	FALSE	0.75	931	6.22e-303								Anaerobic ribonucleoside-triphosphate reductase [PF13597.9]			VOG00448	sp|P28903|NRDD_ECOLI Anaerobic ribonucleoside-triphosphate reductase; Xh	Xh	0	FALSE	M
NC_055768.1_201	all_genomes_nuc_no_dups_representatives	NC_055768.1	201	131108	131842	1	C	ccl:Clocl_0576	K00560	ccl:Clocl_0576 thymidylate synthase (EC:2.1.1.45); K00560 thymidylate synthase [EC:2.1.1.45]	FALSE	0.274	74	4.39e-12	YP_009613125.1	YP_009613125.1 deoxycytidylate 5-hydroxymethyltransferase [Aeromonas phage AS-gz]	FALSE	0.631	276	5.17e-83								Thymidylate synthase [PF00303.22]						0	FALSE	M
NC_061418.1_69	all_genomes_nuc_no_dups_representatives	NC_061418.1	69	38062	39273	-1	C	str:Sterm_3133	K06211	str:Sterm_3133 cytidyltransferase; K06211 HipB family transcriptional regulator, involved in the regulation of NAD biosynthesis	FALSE	0.444	276	7.68e-79	YP_009320810.1	YP_009320810.1 nicotinamide-nucleotide adenylyltransferase [Salmonella phage 100268_sal2]	FALSE	0.654	459	1.99e-143								AAA domain [PF13521.9]; Citrate lyase ligase C-terminal domain [PF08218.14]; Cytidylyltransferase-like [PF01467.29]			VOG00664	sp|Q55928|NADM_SYNY3 Bifunctional NMN adenylyltransferase/Nudix hydrolase; Xh	Xh	0	FALSE	MK
NC_061418.1_334	all_genomes_nuc_no_dups_representatives	NC_061418.1	334	278050	278862	-1	C	smw:SMWW4_v1c29250		smw:SMWW4_v1c29250 hypothetical protein	FALSE	0.582	304	1.65e-90	YP_009849368.1	YP_009849368.1 protein PhoH [Serratia phage Moabite]	FALSE	0.611	322	1.19e-98								PhoH-like protein [PF02562.19]			VOG02747	sp|O07635|YLAK_BACSU Uncharacterized protein YlaK; Xh	Xh	0	FALSE	MK
NC_061418.1_354	all_genomes_nuc_no_dups_representatives	NC_061418.1	354	291032	292813	-1	C	ebi:EbC_41490		ebi:EbC_41490 nicotinamide phosphoribosyl transferase	FALSE	0.431	434	9.16e-130	YP_009833074.1	YP_009833074.1 putative nicotinamide phosphoribosyltransferase [Aeromonas phage phiA8-29]	FALSE	0.408	401	2.93e-120								Nicotinate phosphoribosyltransferase (NAPRTase) family [PF04095.19]; Nicotinamide phosphoribosyltransferase, N-terminal domain [PF18127.4]			VOG00481	sp|Q99KQ4|NAMPT_MOUSE Nicotinamide phosphoribosyltransferase; Xh	Xh	0	FALSE	MKF
NC_061419.1_139	all_genomes_nuc_no_dups_representatives	NC_061419.1	139	100384	101196	-1	C	smw:SMWW4_v1c29250		smw:SMWW4_v1c29250 hypothetical protein	FALSE	0.582	304	1.65e-90	YP_009849368.1	YP_009849368.1 protein PhoH [Serratia phage Moabite]	FALSE	0.611	322	1.19e-98								PhoH-like protein [PF02562.19]			VOG02747	sp|O07635|YLAK_BACSU Uncharacterized protein YlaK; Xh	Xh	0	FALSE	MK
NC_061419.1_158	all_genomes_nuc_no_dups_representatives	NC_061419.1	158	112494	114275	-1	C	ebi:EbC_41490		ebi:EbC_41490 nicotinamide phosphoribosyl transferase	FALSE	0.432	436	1.93e-130	YP_009833074.1	YP_009833074.1 putative nicotinamide phosphoribosyltransferase [Aeromonas phage phiA8-29]	FALSE	0.409	402	8.43e-121								Nicotinate phosphoribosyltransferase (NAPRTase) family [PF04095.19]; Nicotinamide phosphoribosyltransferase, N-terminal domain [PF18127.4]			VOG00481	sp|Q99KQ4|NAMPT_MOUSE Nicotinamide phosphoribosyltransferase; Xh	Xh	0	FALSE	MK
NC_061419.1_233	all_genomes_nuc_no_dups_representatives	NC_061419.1	233	158241	159452	-1	C	str:Sterm_3133	K06211	str:Sterm_3133 cytidyltransferase; K06211 HipB family transcriptional regulator, involved in the regulation of NAD biosynthesis	FALSE	0.446	278	3.01e-79	YP_009320810.1	YP_009320810.1 nicotinamide-nucleotide adenylyltransferase [Salmonella phage 100268_sal2]	FALSE	0.653	458	3.72e-143								AAA domain [PF13521.9]; Citrate lyase ligase C-terminal domain [PF08218.14]; Cytidylyltransferase-like [PF01467.29]			VOG00664	sp|Q55928|NADM_SYNY3 Bifunctional NMN adenylyltransferase/Nudix hydrolase; Xh	Xh	0	FALSE	MK
NC_061420.1_208	all_genomes_nuc_no_dups_representatives	NC_061420.1	208	205833	207044	1	C	str:Sterm_3133	K06211	str:Sterm_3133 cytidyltransferase; K06211 HipB family transcriptional regulator, involved in the regulation of NAD biosynthesis	FALSE	0.444	276	7.68e-79	YP_009320810.1	YP_009320810.1 nicotinamide-nucleotide adenylyltransferase [Salmonella phage 100268_sal2]	FALSE	0.654	459	1.99e-143								AAA domain [PF13521.9]; Citrate lyase ligase C-terminal domain [PF08218.14]; Cytidylyltransferase-like [PF01467.29]			VOG00664	sp|Q55928|NADM_SYNY3 Bifunctional NMN adenylyltransferase/Nudix hydrolase; Xh	Xh	0	FALSE	MK
NC_061420.1_281	all_genomes_nuc_no_dups_representatives	NC_061420.1	281	249266	251047	1	C	ebi:EbC_41490		ebi:EbC_41490 nicotinamide phosphoribosyl transferase	FALSE	0.428	430	1.52e-128	YP_009833074.1	YP_009833074.1 putative nicotinamide phosphoribosyltransferase [Aeromonas phage phiA8-29]	FALSE	0.408	402	1.57e-120								Nicotinate phosphoribosyltransferase (NAPRTase) family [PF04095.19]; Nicotinamide phosphoribosyltransferase, N-terminal domain [PF18127.4]			VOG00481	sp|Q99KQ4|NAMPT_MOUSE Nicotinamide phosphoribosyltransferase; Xh	Xh	0	FALSE	MK
NC_061420.1_303	all_genomes_nuc_no_dups_representatives	NC_061420.1	303	263860	264672	1	C	smw:SMWW4_v1c29250		smw:SMWW4_v1c29250 hypothetical protein	FALSE	0.581	303	2.26e-90	YP_009849368.1	YP_009849368.1 protein PhoH [Serratia phage Moabite]	FALSE	0.605	318	2.76e-97								PhoH-like protein [PF02562.19]			VOG02747	sp|O07635|YLAK_BACSU Uncharacterized protein YlaK; Xh	Xh	0	FALSE	MK
OK499980.1_135	all_genomes_nuc_no_dups_representatives	OK499980.1	135	91588	92322	-1	C	ccl:Clocl_0576	K00560	ccl:Clocl_0576 thymidylate synthase (EC:2.1.1.45); K00560 thymidylate synthase [EC:2.1.1.45]	FALSE	0.277	76	1.31e-12	YP_238762.1	YP_238762.1 dCMP hydroxymethylase [Aeromonas phage 31]	FALSE	0.629	280	2.22e-84								Thymidylate synthase [PF00303.22]						0	FALSE	M
OK499980.1_165	all_genomes_nuc_no_dups_representatives	OK499980.1	165	108677	110515	-1	C	cvi:CV_2412	K00527	cvi:CV_2412 nrdD; anaerobic ribonucleoside triphosphate reductase (EC:1.17.4.2); K00527 ribonucleoside-triphosphate reductase [EC:1.17.4.2]	FALSE	0.651	782	1.36e-249	YP_009194498.1	YP_009194498.1 ribonucleotide reductase subunit [Klebsiella phage Matisse]	FALSE	0.75	931	8.52e-303								Anaerobic ribonucleoside-triphosphate reductase [PF13597.9]			VOG00448	sp|P28903|NRDD_ECOLI Anaerobic ribonucleoside-triphosphate reductase; Xh	Xh	0	FALSE	M
OK499981.1_185	all_genomes_nuc_no_dups_representatives	OK499981.1	185	129559	130293	-1	C	ccl:Clocl_0576	K00560	ccl:Clocl_0576 thymidylate synthase (EC:2.1.1.45); K00560 thymidylate synthase [EC:2.1.1.45]	FALSE	0.277	76	1.31e-12	YP_656269.1	YP_656269.1 gp42 dCMP hydroxymethylase [Aeromonas phage 25]	FALSE	0.631	276	3.77e-83								Thymidylate synthase [PF00303.22]						0	FALSE	M
OK499981.1_215	all_genomes_nuc_no_dups_representatives	OK499981.1	215	146648	148486	-1	C	cvi:CV_2412	K00527	cvi:CV_2412 nrdD; anaerobic ribonucleoside triphosphate reductase (EC:1.17.4.2); K00527 ribonucleoside-triphosphate reductase [EC:1.17.4.2]	FALSE	0.65	781	4.77e-249	YP_009194498.1	YP_009194498.1 ribonucleotide reductase subunit [Klebsiella phage Matisse]	FALSE	0.749	929	3e-302								Anaerobic ribonucleoside-triphosphate reductase [PF13597.9]			VOG00448	sp|P28903|NRDD_ECOLI Anaerobic ribonucleoside-triphosphate reductase; Xh	Xh	0	FALSE	M
OK499996.1_23	all_genomes_nuc_no_dups_representatives	OK499996.1	23	11795	12529	-1	C	ccl:Clocl_0576	K00560	ccl:Clocl_0576 thymidylate synthase (EC:2.1.1.45); K00560 thymidylate synthase [EC:2.1.1.45]	FALSE	0.277	76	1.31e-12	YP_656269.1	YP_656269.1 gp42 dCMP hydroxymethylase [Aeromonas phage 25]	FALSE	0.631	276	3.77e-83								Thymidylate synthase [PF00303.22]						0	FALSE	M
OK499996.1_53	all_genomes_nuc_no_dups_representatives	OK499996.1	53	28893	30731	-1	C	cvi:CV_2412	K00527	cvi:CV_2412 nrdD; anaerobic ribonucleoside triphosphate reductase (EC:1.17.4.2); K00527 ribonucleoside-triphosphate reductase [EC:1.17.4.2]	FALSE	0.652	783	7.23e-250	YP_009194498.1	YP_009194498.1 ribonucleotide reductase subunit [Klebsiella phage Matisse]	FALSE	0.75	932	4.54e-303								Anaerobic ribonucleoside-triphosphate reductase [PF13597.9]			VOG00448	sp|P28903|NRDD_ECOLI Anaerobic ribonucleoside-triphosphate reductase; Xh	Xh	0	FALSE	M
OK499997.1_21	all_genomes_nuc_no_dups_representatives	OK499997.1	21	10264	10998	-1	C	ccl:Clocl_0576	K00560	ccl:Clocl_0576 thymidylate synthase (EC:2.1.1.45); K00560 thymidylate synthase [EC:2.1.1.45]	FALSE	0.276	75	2.4e-12	YP_656269.1	YP_656269.1 gp42 dCMP hydroxymethylase [Aeromonas phage 25]	FALSE	0.631	276	3.77e-83								Thymidylate synthase [PF00303.22]						0	FALSE	M
OK499997.1_51	all_genomes_nuc_no_dups_representatives	OK499997.1	51	27636	29474	-1	C	cvi:CV_2412	K00527	cvi:CV_2412 nrdD; anaerobic ribonucleoside triphosphate reductase (EC:1.17.4.2); K00527 ribonucleoside-triphosphate reductase [EC:1.17.4.2]	FALSE	0.651	782	1.86e-249	YP_009194498.1	YP_009194498.1 ribonucleotide reductase subunit [Klebsiella phage Matisse]	FALSE	0.748	929	4.11e-302								Anaerobic ribonucleoside-triphosphate reductase [PF13597.9]			VOG00448	sp|P28903|NRDD_ECOLI Anaerobic ribonucleoside-triphosphate reductase; Xh	Xh	0	FALSE	M
OK631811.1_134	all_genomes_nuc_no_dups_representatives	OK631811.1	134	90835	91569	-1	C	ccl:Clocl_0576	K00560	ccl:Clocl_0576 thymidylate synthase (EC:2.1.1.45); K00560 thymidylate synthase [EC:2.1.1.45]	FALSE	0.277	76	1.31e-12	YP_238762.1	YP_238762.1 dCMP hydroxymethylase [Aeromonas phage 31]	FALSE	0.626	278	7.82e-84								Thymidylate synthase [PF00303.22]						0	FALSE	M
OK631811.1_163	all_genomes_nuc_no_dups_representatives	OK631811.1	163	107548	109386	-1	C	cvi:CV_2412	K00527	cvi:CV_2412 nrdD; anaerobic ribonucleoside triphosphate reductase (EC:1.17.4.2); K00527 ribonucleoside-triphosphate reductase [EC:1.17.4.2]	FALSE	0.651	782	1.36e-249	YP_009194498.1	YP_009194498.1 ribonucleotide reductase subunit [Klebsiella phage Matisse]	FALSE	0.75	931	6.22e-303								Anaerobic ribonucleoside-triphosphate reductase [PF13597.9]			VOG00448	sp|P28903|NRDD_ECOLI Anaerobic ribonucleoside-triphosphate reductase; Xh	Xh	0	FALSE	M
OK631813.1_35	all_genomes_nuc_no_dups_representatives	OK631813.1	35	25197	26630	1	C	hch:HCH_06992	K00763	hch:HCH_06992 putative nicotinate phosphoribosyltransferase; K00763 nicotinate phosphoribosyltransferase [EC:2.4.2.11]	FALSE	0.444	371	4.59e-110	YP_009626480.1	YP_009626480.1 Nicotinamide phosphoribosyltransferase [Klebsiella phage PMBT1]	TRUE	0.983	990	0								Nicotinate phosphoribosyltransferase (NAPRTase) family [PF04095.19]; Nicotinamide phosphoribosyltransferase, N-terminal domain [PF18127.4]			VOG00481	sp|Q99KQ4|NAMPT_MOUSE Nicotinamide phosphoribosyltransferase; Xh	Xh	0	FALSE	MK
OK631813.1_182	all_genomes_nuc_no_dups_representatives	OK631813.1	182	119960	120883	-1	C	nla:NLA_1720	K00558	nla:NLA_1720 nlaXM; cytosine-specific methyltransferase (EC:2.1.1.37); K00558 DNA (cytosine-5-)-methyltransferase [EC:2.1.1.37]	FALSE	0.577	338	7.66e-102	YP_009194367.1	YP_009194367.1 DNA methyltransferase [Klebsiella phage Matisse]	FALSE	0.978	635	2.04e-206								C-5 cytosine-specific DNA methylase [PF00145.20]			VOG01537	sp|P34877|MTSA_LACLC Type II methyltransferase M1.ScrFI; XhXp	Xh;Xp	0	FALSE	M
OK631813.1_190	all_genomes_nuc_no_dups_representatives	OK631813.1	190	123935	124993	-1	C	prw:PsycPRwf_1851	K13522	prw:PsycPRwf_1851 bifunctional nicotinamide mononucleotide adenylyltransferase/ADP-ribose pyrophosphatase; K13522 bifunctional NMN adenylyltransferase/nudix hydrolase [EC:2.7.7.1 3.6.1.-]	FALSE	0.375	222	8.26e-61	YP_009607049.1	YP_009607049.1 hypothetical protein FDI05_gp132 [Enterobacter phage phiEap-3]	FALSE	1	749	6.45e-245								NUDIX domain [PF00293.31]; Cytidylyltransferase-like [PF01467.29]			VOG00664	sp|Q55928|NADM_SYNY3 Bifunctional NMN adenylyltransferase/Nudix hydrolase; Xh	Xh	0	FALSE	MK
OK631813.1_208	all_genomes_nuc_no_dups_representatives	OK631813.1	208	132209	133555	-1	C	spl:Spea_3703	K07175	spl:Spea_3703 PhoH family protein; K07175 PhoH-like ATPase	FALSE	0.33	239	2.25e-65	YP_010089065.1	YP_010089065.1 putative ATPase [Escherichia phage phT4A]	FALSE	0.961	908	5.66e-298								PhoH-like protein [PF02562.19]; PIN domain [PF13638.9]			VOG02747	sp|O07635|YLAK_BACSU Uncharacterized protein YlaK; Xh	Xh	0	FALSE	MK
OL539458.1_21	all_genomes_nuc_no_dups_representatives	OL539458.1	21	10269	11003	-1	C	ccl:Clocl_0576	K00560	ccl:Clocl_0576 thymidylate synthase (EC:2.1.1.45); K00560 thymidylate synthase [EC:2.1.1.45]	FALSE	0.276	75	2.4e-12	YP_656269.1	YP_656269.1 gp42 dCMP hydroxymethylase [Aeromonas phage 25]	FALSE	0.631	276	3.77e-83								Thymidylate synthase [PF00303.22]						0	FALSE	M
OL539458.1_51	all_genomes_nuc_no_dups_representatives	OL539458.1	51	27735	29573	-1	C	cvi:CV_2412	K00527	cvi:CV_2412 nrdD; anaerobic ribonucleoside triphosphate reductase (EC:1.17.4.2); K00527 ribonucleoside-triphosphate reductase [EC:1.17.4.2]	FALSE	0.65	781	3.48e-249	YP_009194498.1	YP_009194498.1 ribonucleotide reductase subunit [Klebsiella phage Matisse]	FALSE	0.749	930	1.6e-302								Anaerobic ribonucleoside-triphosphate reductase [PF13597.9]			VOG00448	sp|P28903|NRDD_ECOLI Anaerobic ribonucleoside-triphosphate reductase; Xh	Xh	0	FALSE	M
OL870318.1_23	all_genomes_nuc_no_dups_representatives	OL870318.1	23	11851	12585	-1	C	ccl:Clocl_0576	K00560	ccl:Clocl_0576 thymidylate synthase (EC:2.1.1.45); K00560 thymidylate synthase [EC:2.1.1.45]	FALSE	0.277	76	1.31e-12	YP_009613125.1	YP_009613125.1 deoxycytidylate 5-hydroxymethyltransferase [Aeromonas phage AS-gz]	FALSE	0.634	278	1.07e-83								Thymidylate synthase [PF00303.22]						0	FALSE	M
OL870318.1_55	all_genomes_nuc_no_dups_representatives	OL870318.1	55	29767	31605	-1	C	cvi:CV_2412	K00527	cvi:CV_2412 nrdD; anaerobic ribonucleoside triphosphate reductase (EC:1.17.4.2); K00527 ribonucleoside-triphosphate reductase [EC:1.17.4.2]	FALSE	0.651	781	2.54e-249	YP_009194498.1	YP_009194498.1 ribonucleotide reductase subunit [Klebsiella phage Matisse]	FALSE	0.749	930	1.6e-302								Anaerobic ribonucleoside-triphosphate reductase [PF13597.9]			VOG00448	sp|P28903|NRDD_ECOLI Anaerobic ribonucleoside-triphosphate reductase; Xh	Xh	0	FALSE	M
OL870319.1_23	all_genomes_nuc_no_dups_representatives	OL870319.1	23	11797	12531	-1	C	ccl:Clocl_0576	K00560	ccl:Clocl_0576 thymidylate synthase (EC:2.1.1.45); K00560 thymidylate synthase [EC:2.1.1.45]	FALSE	0.277	76	1.31e-12	YP_656269.1	YP_656269.1 gp42 dCMP hydroxymethylase [Aeromonas phage 25]	FALSE	0.631	276	3.77e-83								Thymidylate synthase [PF00303.22]						0	FALSE	M
OL870319.1_53	all_genomes_nuc_no_dups_representatives	OL870319.1	53	28886	30724	-1	C	cvi:CV_2412	K00527	cvi:CV_2412 nrdD; anaerobic ribonucleoside triphosphate reductase (EC:1.17.4.2); K00527 ribonucleoside-triphosphate reductase [EC:1.17.4.2]	FALSE	0.651	781	2.54e-249	YP_009194498.1	YP_009194498.1 ribonucleotide reductase subunit [Klebsiella phage Matisse]	FALSE	0.748	928	1.06e-301								Anaerobic ribonucleoside-triphosphate reductase [PF13597.9]			VOG00448	sp|P28903|NRDD_ECOLI Anaerobic ribonucleoside-triphosphate reductase; Xh	Xh	0	FALSE	M
OM337876.1_35	all_genomes_nuc_no_dups_representatives	OM337876.1	35	19483	20217	-1	C	ccl:Clocl_0576	K00560	ccl:Clocl_0576 thymidylate synthase (EC:2.1.1.45); K00560 thymidylate synthase [EC:2.1.1.45]	FALSE	0.276	75	2.4e-12	YP_656269.1	YP_656269.1 gp42 dCMP hydroxymethylase [Aeromonas phage 25]	FALSE	0.631	276	3.77e-83								Thymidylate synthase [PF00303.22]						0	FALSE	M
OM337876.1_63	all_genomes_nuc_no_dups_representatives	OM337876.1	63	36021	37859	-1	C	cvi:CV_2412	K00527	cvi:CV_2412 nrdD; anaerobic ribonucleoside triphosphate reductase (EC:1.17.4.2); K00527 ribonucleoside-triphosphate reductase [EC:1.17.4.2]	FALSE	0.65	781	3.48e-249	YP_009194498.1	YP_009194498.1 ribonucleotide reductase subunit [Klebsiella phage Matisse]	FALSE	0.748	928	7.71e-302								Anaerobic ribonucleoside-triphosphate reductase [PF13597.9]			VOG00448	sp|P28903|NRDD_ECOLI Anaerobic ribonucleoside-triphosphate reductase; Xh	Xh	0	FALSE	M
OM337877.1_38	all_genomes_nuc_no_dups_representatives	OM337877.1	38	20586	21326	-1	C	ccl:Clocl_0576	K00560	ccl:Clocl_0576 thymidylate synthase (EC:2.1.1.45); K00560 thymidylate synthase [EC:2.1.1.45]	FALSE	0.246	74	4.57e-12	YP_009613125.1	YP_009613125.1 deoxycytidylate 5-hydroxymethyltransferase [Aeromonas phage AS-gz]	FALSE	0.611	267	7.83e-80								Thymidylate synthase [PF00303.22]						0	FALSE	M
OM337877.1_69	all_genomes_nuc_no_dups_representatives	OM337877.1	69	38105	39943	-1	C	cvi:CV_2412	K00527	cvi:CV_2412 nrdD; anaerobic ribonucleoside triphosphate reductase (EC:1.17.4.2); K00527 ribonucleoside-triphosphate reductase [EC:1.17.4.2]	FALSE	0.65	781	4.77e-249	YP_009194498.1	YP_009194498.1 ribonucleotide reductase subunit [Klebsiella phage Matisse]	FALSE	0.749	929	3e-302								Anaerobic ribonucleoside-triphosphate reductase [PF13597.9]			VOG00448	sp|P28903|NRDD_ECOLI Anaerobic ribonucleoside-triphosphate reductase; Xh	Xh	0	FALSE	M
OM630219.1_36	all_genomes_nuc_no_dups_representatives	OM630219.1	36	21212	21946	-1	C	ccl:Clocl_0576	K00560	ccl:Clocl_0576 thymidylate synthase (EC:2.1.1.45); K00560 thymidylate synthase [EC:2.1.1.45]	FALSE	0.277	76	1.31e-12	YP_656269.1	YP_656269.1 gp42 dCMP hydroxymethylase [Aeromonas phage 25]	FALSE	0.631	276	3.77e-83								Thymidylate synthase [PF00303.22]						0	FALSE	M
OM630219.1_66	all_genomes_nuc_no_dups_representatives	OM630219.1	66	38302	40140	-1	C	cvi:CV_2412	K00527	cvi:CV_2412 nrdD; anaerobic ribonucleoside triphosphate reductase (EC:1.17.4.2); K00527 ribonucleoside-triphosphate reductase [EC:1.17.4.2]	FALSE	0.651	781	2.54e-249	YP_009194498.1	YP_009194498.1 ribonucleotide reductase subunit [Klebsiella phage Matisse]	FALSE	0.749	930	1.6e-302								Anaerobic ribonucleoside-triphosphate reductase [PF13597.9]			VOG00448	sp|P28903|NRDD_ECOLI Anaerobic ribonucleoside-triphosphate reductase; Xh	Xh	0	FALSE	M
OM971648.1_47	all_genomes_nuc_no_dups_representatives	OM971648.1	47	24951	25295	-1	C	vpe:Varpa_5681	K00763	vpe:Varpa_5681 nicotinamide phosphoribosyltransferase (EC:2.4.2.12); K00763 nicotinate phosphoribosyltransferase [EC:2.4.2.11]	FALSE	0.458	95	4.92e-21	YP_009607440.1	YP_009607440.1 nicotinamide phosphoribosyl transferase [Klebsiella phage Miro]	FALSE	1	244	1.66e-74								Nicotinate phosphoribosyltransferase (NAPRTase) family [PF04095.19]						0	FALSE	MK
OM971648.1_48	all_genomes_nuc_no_dups_representatives	OM971648.1	48	25355	25861	-1	C	frt:F7308_0828	K00763	frt:F7308_0828 Nicotinamide phosphoribosyltransferase (EC:2.4.2.12); K00763 nicotinate phosphoribosyltransferase [EC:2.4.2.11]	FALSE	0.531	165	2.78e-44	YP_009626480.1	YP_009626480.1 Nicotinamide phosphoribosyltransferase [Klebsiella phage PMBT1]	FALSE	0.973	342	1.18e-107								Nicotinate phosphoribosyltransferase (NAPRTase) family [PF04095.19]						0	FALSE	MK
OM971648.1_190	all_genomes_nuc_no_dups_representatives	OM971648.1	190	91598	91921	1	C	spl:Spea_3703	K07175	spl:Spea_3703 PhoH family protein; K07175 PhoH-like ATPase	FALSE	0.501	100	4.32e-23	YP_008060673.1	YP_008060673.1 putative PhoH family protein [Escherichia phage Lw1]	FALSE	0.99	226	1.76e-68								PhoH-like protein [PF02562.19]						0	FALSE	MK
OM971648.1_207	all_genomes_nuc_no_dups_representatives	OM971648.1	207	98595	98897	1	C	glj:GKIL_3233		glj:GKIL_3233 nadM; bifunctional nicotinamide mononucleotide adenylyltransferase/ADP-ribose pyrophosphatase	FALSE	0.541	66	3.98e-11	YP_010089048.1	YP_010089048.1 nicotinamide-nucleotide adenylyltransferase [Escherichia phage phT4A]	FALSE	0.97	149	5.44e-42								Cytidylyltransferase-like [PF01467.29]						0	FALSE	MK
OM971648.1_217	all_genomes_nuc_no_dups_representatives	OM971648.1	217	103006	103356	1	C	nla:NLA_1720	K00558	nla:NLA_1720 nlaXM; cytosine-specific methyltransferase (EC:2.1.1.37); K00558 DNA (cytosine-5-)-methyltransferase [EC:2.1.1.37]	FALSE	0.664	150	3.23e-40	YP_009607041.1	YP_009607041.1 cytosine-specific methyltransferase [Enterobacter phage phiEap-3]	FALSE	0.993	241	1.22e-73								C-5 cytosine-specific DNA methylase [PF00145.20]						0	FALSE	M
OM971648.1_232	all_genomes_nuc_no_dups_representatives	OM971648.1	232	112070	112384	1	C	syd:Syncc9605_1543	K07175	syd:Syncc9605_1543 nucleotide binding protein, PINc; K07175 PhoH-like ATPase	FALSE	0.41	62	1.11e-09	YP_008060673.1	YP_008060673.1 putative PhoH family protein [Escherichia phage Lw1]	FALSE	0.912	197	2.19e-58								PhoH-like protein [PF02562.19]						0	FALSE	MK
OM971648.1_233	all_genomes_nuc_no_dups_representatives	OM971648.1	233	112444	112803	1	C	sdn:Sden_0537	K07175	sdn:Sden_0537 PhoH-like protein; K07175 PhoH-like ATPase	FALSE	0.488	103	1.1e-23	YP_008060673.1	YP_008060673.1 putative PhoH family protein [Escherichia phage Lw1]	FALSE	0.988	240	3.63e-73								PhoH-like protein [PF02562.19]						0	FALSE	MK
OM971648.1_261	all_genomes_nuc_no_dups_representatives	OM971648.1	261	123889	124758	1	C	nla:NLA_1720	K00558	nla:NLA_1720 nlaXM; cytosine-specific methyltransferase (EC:2.1.1.37); K00558 DNA (cytosine-5-)-methyltransferase [EC:2.1.1.37]	FALSE	0.569	258	3.38e-74	YP_009194367.1	YP_009194367.1 DNA methyltransferase [Klebsiella phage Matisse]	FALSE	0.995	492	4.26e-157								C-5 cytosine-specific DNA methylase [PF00145.20]						0	FALSE	M
OM971648.1_339	all_genomes_nuc_no_dups_representatives	OM971648.1	339	155011	155412	-1	C	sse:Ssed_2307	K00526	sse:Ssed_2307 nrdB; ribonucleotide-diphosphate reductase subunit beta (EC:1.17.4.1); K00526 ribonucleoside-diphosphate reductase beta chain [EC:1.17.4.1]	FALSE	0.448	102	5.11e-23	YP_003579932.1	YP_003579932.1 NrdB ribonucleotide reductase B subunit [Klebsiella phage KP15]	FALSE	0.976	255	4.37e-78								Ribonucleotide reductase, small chain [PF00268.24]						0	FALSE	MKE
OM971649.1_49	all_genomes_nuc_no_dups_representatives	OM971649.1	49	27259	27723	-1	C	hch:HCH_06992	K00763	hch:HCH_06992 putative nicotinate phosphoribosyltransferase; K00763 nicotinate phosphoribosyltransferase [EC:2.4.2.11]	FALSE	0.543	118	2.16e-28	YP_009626480.1	YP_009626480.1 Nicotinamide phosphoribosyltransferase [Klebsiella phage PMBT1]	FALSE	1	279	5.14e-86								Nicotinate phosphoribosyltransferase (NAPRTase) family [PF04095.19]						0	FALSE	MK
OM971649.1_50	all_genomes_nuc_no_dups_representatives	OM971649.1	50	27823	28272	-1	C	hch:HCH_06992	K00763	hch:HCH_06992 putative nicotinate phosphoribosyltransferase; K00763 nicotinate phosphoribosyltransferase [EC:2.4.2.11]	FALSE	0.483	119	9.36e-29	YP_009626480.1	YP_009626480.1 Nicotinamide phosphoribosyltransferase [Klebsiella phage PMBT1]	FALSE	0.962	278	1.43e-85								Nicotinate phosphoribosyltransferase (NAPRTase) family [PF04095.19]						0	FALSE	MK
OM971649.1_204	all_genomes_nuc_no_dups_representatives	OM971649.1	204	103408	103815	1	C	glj:GKIL_3233		glj:GKIL_3233 nadM; bifunctional nicotinamide mononucleotide adenylyltransferase/ADP-ribose pyrophosphatase	FALSE	0.541	66	1.51e-10	YP_010089048.1	YP_010089048.1 nicotinamide-nucleotide adenylyltransferase [Escherichia phage phT4A]	FALSE	0.971	166	4.77e-47								Cytidylyltransferase-like [PF01467.29]						0	FALSE	MK
OM971649.1_215	all_genomes_nuc_no_dups_representatives	OM971649.1	215	107825	108157	1	C	nla:NLA_1720	K00558	nla:NLA_1720 nlaXM; cytosine-specific methyltransferase (EC:2.1.1.37); K00558 DNA (cytosine-5-)-methyltransferase [EC:2.1.1.37]	FALSE	0.658	145	2.04e-38	YP_009607041.1	YP_009607041.1 cytosine-specific methyltransferase [Enterobacter phage phiEap-3]	FALSE	0.992	224	7.21e-68								C-5 cytosine-specific DNA methylase [PF00145.20]						0	FALSE	M
ON202820.1_118	all_genomes_nuc_no_dups_representatives	ON202820.1	118	86383	87438	1	C	pdn:HMPREF9137_2241	K00560	pdn:HMPREF9137_2241 thyA_2; thymidylate synthase (EC:2.1.1.45); K00560 thymidylate synthase [EC:2.1.1.45]	FALSE	0.339	112	7.78e-24	YP_008531984.1	YP_008531984.1 putative thymidylate synthase [Taipeivirus 0507KN21]	FALSE	0.968	717	5.47e-234								Thymidylate synthase [PF00303.22]						0	FALSE	M
ON202820.1_145	all_genomes_nuc_no_dups_representatives	ON202820.1	145	104997	105404	-1	C	par:Psyc_0188		par:Psyc_0188 hypothetical protein	FALSE	0.359	91	2.75e-19	YP_009884668.1	YP_009884668.1 hypothetical protein HYQ02_gp074 [Klebsiella virus UPM 2146]	FALSE	0.97	278	5.34e-86								Bacterial PH domain [PF03703.17]			VOG21365	REFSEQ hypothetical protein; Xu	Xu	0	FALSE	MK
ON323462.1_18	all_genomes_nuc_no_dups_representatives	ON323462.1	18	9608	10015	1	C	par:Psyc_0188		par:Psyc_0188 hypothetical protein	FALSE	0.359	91	2.75e-19	YP_009884668.1	YP_009884668.1 hypothetical protein HYQ02_gp074 [Klebsiella virus UPM 2146]	FALSE	0.97	278	5.34e-86								Bacterial PH domain [PF03703.17]			VOG21365	REFSEQ hypothetical protein; Xu	Xu	0	FALSE	MK
ON323462.1_45	all_genomes_nuc_no_dups_representatives	ON323462.1	45	27574	28629	-1	C	pdn:HMPREF9137_2241	K00560	pdn:HMPREF9137_2241 thyA_2; thymidylate synthase (EC:2.1.1.45); K00560 thymidylate synthase [EC:2.1.1.45]	FALSE	0.339	112	7.78e-24	YP_008531984.1	YP_008531984.1 putative thymidylate synthase [Taipeivirus 0507KN21]	FALSE	0.968	717	5.47e-234								Thymidylate synthase [PF00303.22]						0	FALSE	M
ON515458.1_121	all_genomes_nuc_no_dups_representatives	ON515458.1	121	72634	73545	-1	C	nla:NLA_1720	K00558	nla:NLA_1720 nlaXM; cytosine-specific methyltransferase (EC:2.1.1.37); K00558 DNA (cytosine-5-)-methyltransferase [EC:2.1.1.37]	FALSE	0.58	340	1.34e-102	YP_009194367.1	YP_009194367.1 DNA methyltransferase [Klebsiella phage Matisse]	FALSE	0.983	631	7.43e-205								C-5 cytosine-specific DNA methylase [PF00145.20]			VOG01537	sp|P34877|MTSA_LACLC Type II methyltransferase M1.ScrFI; XhXp	Xh;Xp	0	FALSE	M
ON515458.1_130	all_genomes_nuc_no_dups_representatives	ON515458.1	130	76891	77952	-1	C	prw:PsycPRwf_1851	K13522	prw:PsycPRwf_1851 bifunctional nicotinamide mononucleotide adenylyltransferase/ADP-ribose pyrophosphatase; K13522 bifunctional NMN adenylyltransferase/nudix hydrolase [EC:2.7.7.1 3.6.1.-]	FALSE	0.371	218	1.41e-59	YP_007348769.1	YP_007348769.1 hypothetical protein KP27_146 [Klebsiella phage KP27]	FALSE	1	751	1.4e-245								NUDIX domain [PF00293.31]; Cytidylyltransferase-like [PF01467.29]			VOG00664	sp|Q55928|NADM_SYNY3 Bifunctional NMN adenylyltransferase/Nudix hydrolase; Xh	Xh	0	FALSE	MK
ON515458.1_147	all_genomes_nuc_no_dups_representatives	ON515458.1	147	85421	86767	-1	C	spl:Spea_3703	K07175	spl:Spea_3703 PhoH family protein; K07175 PhoH-like ATPase	FALSE	0.33	239	2.25e-65	YP_010089065.1	YP_010089065.1 putative ATPase [Escherichia phage phT4A]	TRUE	0.961	908	5.66e-298								PhoH-like protein [PF02562.19]; PIN domain [PF13638.9]			VOG02747	sp|O07635|YLAK_BACSU Uncharacterized protein YlaK; Xh	Xh	0	FALSE	MK
ON515458.1_241	all_genomes_nuc_no_dups_representatives	ON515458.1	241	150714	152147	1	C	hch:HCH_06992	K00763	hch:HCH_06992 putative nicotinate phosphoribosyltransferase; K00763 nicotinate phosphoribosyltransferase [EC:2.4.2.11]	FALSE	0.444	371	4.59e-110	YP_009607440.1	YP_009607440.1 nicotinamide phosphoribosyl transferase [Klebsiella phage Miro]	FALSE	0.982	990	0								Nicotinate phosphoribosyltransferase (NAPRTase) family [PF04095.19]; Nicotinamide phosphoribosyltransferase, N-terminal domain [PF18127.4]			VOG00481	sp|Q99KQ4|NAMPT_MOUSE Nicotinamide phosphoribosyltransferase; Xh	Xh	0	FALSE	MK
ON515458.1_247	all_genomes_nuc_no_dups_representatives	ON515458.1	247	154397	156520	1	C	cvi:CV_2412	K00527	cvi:CV_2412 nrdD; anaerobic ribonucleoside triphosphate reductase (EC:1.17.4.2); K00527 ribonucleoside-triphosphate reductase [EC:1.17.4.2]	FALSE	0.631	874	1.28e-279	YP_009194498.1	YP_009194498.1 ribonucleotide reductase subunit [Klebsiella phage Matisse]	TRUE	0.981	1464	0								Anaerobic ribonucleoside-triphosphate reductase [PF13597.9]; ATP cone domain [PF03477.19]			VOG00448	sp|P28903|NRDD_ECOLI Anaerobic ribonucleoside-triphosphate reductase; Xh	Xh	0	FALSE	MKE
ON602729.1_129	all_genomes_nuc_no_dups_representatives	ON602729.1	129	85420	87180	-1	C	ebi:EbC_41490		ebi:EbC_41490 nicotinamide phosphoribosyl transferase	FALSE	0.439	455	3.42e-137	YP_009015235.1	YP_009015235.1 putative nicotinamide phosphoribosyl transferase [Cronobacter phage CR9]	FALSE	0.692	824	3.85e-266								Nicotinate phosphoribosyltransferase (NAPRTase) family [PF04095.19]; Nicotinamide phosphoribosyltransferase, N-terminal domain [PF18127.4]			VOG00481	sp|Q99KQ4|NAMPT_MOUSE Nicotinamide phosphoribosyltransferase; Xh	Xh	0	FALSE	MK
ON602729.1_176	all_genomes_nuc_no_dups_representatives	ON602729.1	176	112581	113369	1	C	mpo:Mpop_0399	K06217	mpo:Mpop_0399 PhoH family protein; K06217 phosphate starvation-inducible protein PhoH and related proteins	FALSE	0.41	164	2.06e-42	YP_009846324.1	YP_009846324.1 PhoH-like protein [Aeromonas phage 2L372D]	FALSE	0.613	279	6.57e-84								PhoH-like protein [PF02562.19]			VOG02747	sp|O07635|YLAK_BACSU Uncharacterized protein YlaK; Xh	Xh	0	FALSE	MK
ON602731.1_33	all_genomes_nuc_no_dups_representatives	ON602731.1	33	14474	15706	-1	C	sus:Acid_6275	K01939	sus:Acid_6275 adenylosuccinate synthetase (EC:6.3.4.4); K01939 adenylosuccinate synthase [EC:6.3.4.4]	FALSE	0.278	128	1.48e-28	YP_009602666.1	YP_009602666.1 adenylsuccinate synthetase [Arthrobacter phage HunterDalle]	FALSE	0.271	112	5.39e-25								Adenylosuccinate synthetase [PF00709.24]			VOG02006	sp|B3QQZ0|PURA_CHLP8 Adenylosuccinate synthetase; Xh	Xh	0	FALSE	M
ON602736.1_66	all_genomes_nuc_no_dups_representatives	ON602736.1	66	28304	29092	-1	C	mpo:Mpop_0399	K06217	mpo:Mpop_0399 PhoH family protein; K06217 phosphate starvation-inducible protein PhoH and related proteins	FALSE	0.41	164	2.06e-42	YP_009846324.1	YP_009846324.1 PhoH-like protein [Aeromonas phage 2L372D]	FALSE	0.613	279	6.57e-84								PhoH-like protein [PF02562.19]			VOG02747	sp|O07635|YLAK_BACSU Uncharacterized protein YlaK; Xh	Xh	0	FALSE	MK
ON602736.1_115	all_genomes_nuc_no_dups_representatives	ON602736.1	115	54510	56177	1	C	ebi:EbC_41490		ebi:EbC_41490 nicotinamide phosphoribosyl transferase	FALSE	0.464	464	8.07e-141	YP_009015235.1	YP_009015235.1 putative nicotinamide phosphoribosyl transferase [Cronobacter phage CR9]	FALSE	0.685	813	4.79e-263								Nicotinate phosphoribosyltransferase (NAPRTase) family [PF04095.19]; Nicotinamide phosphoribosyltransferase, N-terminal domain [PF18127.4]			VOG00481	sp|Q99KQ4|NAMPT_MOUSE Nicotinamide phosphoribosyltransferase; Xh	Xh	0	FALSE	MK
ON602759.1_77	all_genomes_nuc_no_dups_representatives	ON602759.1	77	45901	46821	-1	C	pgv:SL003B_4122	K00558	pgv:SL003B_4122 phage DNA methyltransferase; K00558 DNA (cytosine-5-)-methyltransferase [EC:2.1.1.37]	FALSE	0.498	303	1.41e-89	YP_009997625.1	YP_009997625.1 putative methyltransferase [Klebsiella phage YMC16/01/N133_KPN_BP]	FALSE	0.491	310	1.28e-93								C-5 cytosine-specific DNA methylase [PF00145.20]						0	FALSE	MF
ON623732.1_55	all_genomes_nuc_no_dups_representatives	ON623732.1	55	40363	41352	1	C	pgv:SL003B_4122	K00558	pgv:SL003B_4122 phage DNA methyltransferase; K00558 DNA (cytosine-5-)-methyltransferase [EC:2.1.1.37]	FALSE	0.464	273	1.1e-78	YP_009997625.1	YP_009997625.1 putative methyltransferase [Klebsiella phage YMC16/01/N133_KPN_BP]	FALSE	0.484	305	1.04e-91								C-5 cytosine-specific DNA methylase [PF00145.20]						0	FALSE	M
ON637170.1_56	all_genomes_nuc_no_dups_representatives	ON637170.1	56	63435	64184	1	C	amr:AM1_4100	K06217	amr:AM1_4100 phoH; phosphate starvation-induced protein PhoH; K06217 phosphate starvation-inducible protein PhoH and related proteins	FALSE	0.428	149	1.85e-37	YP_009597464.1	YP_009597464.1 phosphate starvation-inducible protein [Klebsiella phage vB_Kpn_IME260]	TRUE	0.952	500	1.21e-160								PhoH-like protein [PF02562.19]			VOG02747	sp|O07635|YLAK_BACSU Uncharacterized protein YlaK; Xh	Xh	0	FALSE	MK
OP045497.1_14	all_genomes_nuc_no_dups_representatives	OP045497.1	14	8112	10235	-1	C	cvi:CV_2412	K00527	cvi:CV_2412 nrdD; anaerobic ribonucleoside triphosphate reductase (EC:1.17.4.2); K00527 ribonucleoside-triphosphate reductase [EC:1.17.4.2]	FALSE	0.643	894	1.41e-286	YP_009607167.1	YP_009607167.1 anaerobic ribonucleotide reductase subunit [Enterobacter phage phiEap-3]	FALSE	0.983	1468	0								Anaerobic ribonucleoside-triphosphate reductase [PF13597.9]; ATP cone domain [PF03477.19]			VOG00448	sp|P28903|NRDD_ECOLI Anaerobic ribonucleoside-triphosphate reductase; Xh	Xh	0	FALSE	MKE
OP045497.1_19	all_genomes_nuc_no_dups_representatives	OP045497.1	19	12167	13600	-1	C	hch:HCH_06992	K00763	hch:HCH_06992 putative nicotinate phosphoribosyltransferase; K00763 nicotinate phosphoribosyltransferase [EC:2.4.2.11]	FALSE	0.444	371	4.59e-110	YP_009626480.1	YP_009626480.1 Nicotinamide phosphoribosyltransferase [Klebsiella phage PMBT1]	FALSE	0.983	990	0								Nicotinate phosphoribosyltransferase (NAPRTase) family [PF04095.19]; Nicotinamide phosphoribosyltransferase, N-terminal domain [PF18127.4]			VOG00481	sp|Q99KQ4|NAMPT_MOUSE Nicotinamide phosphoribosyltransferase; Xh	Xh	0	FALSE	MK
OP045497.1_113	all_genomes_nuc_no_dups_representatives	OP045497.1	113	77805	79148	1	C	spl:Spea_3703	K07175	spl:Spea_3703 PhoH family protein; K07175 PhoH-like ATPase	FALSE	0.33	238	4.05e-65	YP_009607065.1	YP_009607065.1 hypothetical protein FDI05_gp148 [Enterobacter phage phiEap-3]	FALSE	0.961	906	2.61e-297								PhoH-like protein [PF02562.19]; PIN domain [PF13638.9]			VOG02747	sp|O07635|YLAK_BACSU Uncharacterized protein YlaK; Xh	Xh	0	FALSE	MK
OP045497.1_130	all_genomes_nuc_no_dups_representatives	OP045497.1	130	86608	87666	1	C	prw:PsycPRwf_1851	K13522	prw:PsycPRwf_1851 bifunctional nicotinamide mononucleotide adenylyltransferase/ADP-ribose pyrophosphatase; K13522 bifunctional NMN adenylyltransferase/nudix hydrolase [EC:2.7.7.1 3.6.1.-]	FALSE	0.375	221	1.13e-60	YP_009607049.1	YP_009607049.1 hypothetical protein FDI05_gp132 [Enterobacter phage phiEap-3]	FALSE	1	746	5.85e-244								NUDIX domain [PF00293.31]; Cytidylyltransferase-like [PF01467.29]			VOG00664	sp|Q55928|NADM_SYNY3 Bifunctional NMN adenylyltransferase/Nudix hydrolase; Xh	Xh	0	FALSE	MK
OP045497.1_138	all_genomes_nuc_no_dups_representatives	OP045497.1	138	90718	91641	1	C	nla:NLA_1720	K00558	nla:NLA_1720 nlaXM; cytosine-specific methyltransferase (EC:2.1.1.37); K00558 DNA (cytosine-5-)-methyltransferase [EC:2.1.1.37]	FALSE	0.578	339	5.59e-102	YP_009194367.1	YP_009194367.1 DNA methyltransferase [Klebsiella phage Matisse]	TRUE	0.981	637	4.22e-207								C-5 cytosine-specific DNA methylase [PF00145.20]			VOG01537	sp|P34877|MTSA_LACLC Type II methyltransferase M1.ScrFI; XhXp	Xh;Xp	0	FALSE	M
OP045498.1_113	all_genomes_nuc_no_dups_representatives	OP045498.1	113	74245	75300	-1	C	str:Sterm_3133	K06211	str:Sterm_3133 cytidyltransferase; K06211 HipB family transcriptional regulator, involved in the regulation of NAD biosynthesis	FALSE	0.461	284	2.15e-82	YP_009815051.1	YP_009815051.1 ribosylnicotinamide kinase [Salmonella phage STG2]	TRUE	0.986	732	3.45e-239								AAA domain [PF13521.9]; Citrate lyase ligase C-terminal domain [PF08218.14]; Cytidylyltransferase-like [PF01467.29]			VOG00664	sp|Q55928|NADM_SYNY3 Bifunctional NMN adenylyltransferase/Nudix hydrolase; Xh	Xh	0	FALSE	MK
OP045498.1_137	all_genomes_nuc_no_dups_representatives	OP045498.1	137	91873	92625	-1	C	cza:CYCME_0238		cza:CYCME_0238 Phosphate starvation-inducible protein PhoH, predicted ATPase	FALSE	0.412	150	1.02e-37	YP_009816761.1	YP_009816761.1 phosphate starvation inducible protein [Salmonella phage Seafire]	TRUE	0.956	504	3.95e-162								PhoH-like protein [PF02562.19]; AAA domain [PF13604.9]			VOG02747	sp|O07635|YLAK_BACSU Uncharacterized protein YlaK; Xh	Xh	0	FALSE	MK
OP079919.1_80	all_genomes_nuc_no_dups_representatives	OP079919.1	80	88379	89152	1	C	ebf:D782_2715		ebf:D782_2715 phosphate starvation-inducible protein PhoH, predicted ATPase	FALSE	0.594	285	2.5e-84	YP_008125829.1	YP_008125829.1 PhoH family protein [Cronobacter phage CR5]	FALSE	0.681	297	5.16e-90								PhoH-like protein [PF02562.19]			VOG02747	sp|O07635|YLAK_BACSU Uncharacterized protein YlaK; Xh	Xh	0	FALSE	MK
OP171943.1_102	all_genomes_nuc_no_dups_representatives	OP171943.1	102	52981	53730	-1	C	amr:AM1_4100	K06217	amr:AM1_4100 phoH; phosphate starvation-induced protein PhoH; K06217 phosphate starvation-inducible protein PhoH and related proteins	FALSE	0.428	149	1.85e-37	YP_009597464.1	YP_009597464.1 phosphate starvation-inducible protein [Klebsiella phage vB_Kpn_IME260]	FALSE	0.952	500	1.21e-160								PhoH-like protein [PF02562.19]			VOG02747	sp|O07635|YLAK_BACSU Uncharacterized protein YlaK; Xh	Xh	0	FALSE	MK
OP171943.1_148	all_genomes_nuc_no_dups_representatives	OP171943.1	148	101942	102658	-1	C	tfo:BFO_0574		tfo:BFO_0574 hypothetical protein	FALSE	0.389	116	2.11e-26	YP_009621080.1	YP_009621080.1 hypothetical protein FDJ18_gp074 [Klebsiella phage Sugarland]	FALSE	0.872	433	1.37e-137	MER0255370	U69	MER0255370 - family U69 unassigned peptidases (Zobellia galactanivorans) [U69.UPW]#U69#{peptidase unit: 916-1202}~source YP_004737180~	FALSE	0.317	73	5e-13	Bacterial Ig-like domain (group 2) [PF02368.21]			VOG03369	REFSEQ hypothetical protein; Xu	Xu	0	FALSE	M
OP296941.1_53	all_genomes_nuc_no_dups_representatives	OP296941.1	53	20633	21421	-1	C	mpo:Mpop_0399	K06217	mpo:Mpop_0399 PhoH family protein; K06217 phosphate starvation-inducible protein PhoH and related proteins	FALSE	0.41	164	2.06e-42	YP_009846324.1	YP_009846324.1 PhoH-like protein [Aeromonas phage 2L372D]	FALSE	0.613	279	6.57e-84								PhoH-like protein [PF02562.19]			VOG02747	sp|O07635|YLAK_BACSU Uncharacterized protein YlaK; Xh	Xh	0	FALSE	MK
OP296941.1_102	all_genomes_nuc_no_dups_representatives	OP296941.1	102	46826	48511	1	C	ebi:EbC_41490		ebi:EbC_41490 nicotinamide phosphoribosyl transferase	FALSE	0.459	463	2.59e-140	YP_009015235.1	YP_009015235.1 putative nicotinamide phosphoribosyl transferase [Cronobacter phage CR9]	FALSE	0.69	820	1.58e-265								Nicotinate phosphoribosyltransferase (NAPRTase) family [PF04095.19]; Nicotinamide phosphoribosyltransferase, N-terminal domain [PF18127.4]			VOG00481	sp|Q99KQ4|NAMPT_MOUSE Nicotinamide phosphoribosyltransferase; Xh	Xh	0	FALSE	MK
OP331213.1_38	all_genomes_nuc_no_dups_representatives	OP331213.1	38	20986	21720	-1	C	ccl:Clocl_0576	K00560	ccl:Clocl_0576 thymidylate synthase (EC:2.1.1.45); K00560 thymidylate synthase [EC:2.1.1.45]	FALSE	0.276	75	2.4e-12	YP_009613125.1	YP_009613125.1 deoxycytidylate 5-hydroxymethyltransferase [Aeromonas phage AS-gz]	FALSE	0.634	278	1.07e-83								Thymidylate synthase [PF00303.22]						0	FALSE	M
OP331213.1_69	all_genomes_nuc_no_dups_representatives	OP331213.1	69	38072	39910	-1	C	cvi:CV_2412	K00527	cvi:CV_2412 nrdD; anaerobic ribonucleoside triphosphate reductase (EC:1.17.4.2); K00527 ribonucleoside-triphosphate reductase [EC:1.17.4.2]	FALSE	0.651	782	1.86e-249	YP_009194498.1	YP_009194498.1 ribonucleotide reductase subunit [Klebsiella phage Matisse]	FALSE	0.749	930	1.17e-302								Anaerobic ribonucleoside-triphosphate reductase [PF13597.9]			VOG00448	sp|P28903|NRDD_ECOLI Anaerobic ribonucleoside-triphosphate reductase; Xh	Xh	0	FALSE	M
OP617743.1_99	all_genomes_nuc_no_dups_representatives	OP617743.1	99	41684	42439	-1	C	calt:Cal6303_5450		calt:Cal6303_5450 PhoH family protein	FALSE	0.375	106	9.59e-23	YP_009823746.1	YP_009823746.1 putative PhoH-like protein [Escherichia phage vB_EcoM_Schickermooser]	FALSE	0.784	404	2.46e-127								PhoH-like protein [PF02562.19]; AAA domain [PF13604.9]; AAA domain [PF13245.9]			VOG02747	sp|O07635|YLAK_BACSU Uncharacterized protein YlaK; Xh	Xh	0	FALSE	MK
OP617743.1_103	all_genomes_nuc_no_dups_representatives	OP617743.1	103	43398	44240	-1	C	dfe:Dfer_0045	K00067	dfe:Dfer_0045 dTDP-4-dehydrorhamnose reductase; K00067 dTDP-4-dehydrorhamnose reductase [EC:1.1.1.133]	FALSE	0.424	192	6.75e-52	YP_009012395.1	YP_009012395.1 Phi92_gp064 [Enterobacteria phage phi92]	TRUE	0.638	351	2.64e-108								RmlD substrate binding domain [PF04321.20]; GDP-mannose 4,6 dehydratase [PF16363.8]; NAD dependent epimerase/dehydratase family [PF01370.24]; Polysaccharide biosynthesis protein [PF02719.18]; 3-beta hydroxysteroid dehydrogenase/isomerase family [PF01073.22]			VOG00151	sp|P27830|RMLB2_ECOLI dTDP-glucose 4,6-dehydratase 2; Xh	Xh	0	FALSE	MK
OP617743.1_147	all_genomes_nuc_no_dups_representatives	OP617743.1	147	65760	67523	1	C	fae:FAES_5435		fae:FAES_5435 putative nicotinate phosphoribosyltransferase (EC:2.4.2.12)	FALSE	0.401	391	2.99e-115	YP_009987314.1	YP_009987314.1 nicotinate phosphoribosyltransferase [Escherichia phage VEcB]	TRUE	0.73	859	1.5e-278								Nicotinate phosphoribosyltransferase (NAPRTase) family [PF04095.19]; Nicotinamide phosphoribosyltransferase, N-terminal domain [PF18127.4]			VOG00481	sp|Q99KQ4|NAMPT_MOUSE Nicotinamide phosphoribosyltransferase; Xh	Xh	0	FALSE	MK
OP617745.1_37	all_genomes_nuc_no_dups_representatives	OP617745.1	37	30877	31755	1	C	vpb:VPBB_1775		vpb:VPBB_1775 Ribonucleotide reductase of class Ia (aerobic), alpha subunit	FALSE	0.6	341	6.11e-103	YP_009599797.1	YP_009599797.1 ribonucleotide-diphosphate reductase alpha subunit [Serratia phage BF]	FALSE	0.741	447	1.93e-141								Ribonucleotide reductase, all-alpha domain [PF00317.24]; Ribonucleotide reductase, barrel domain [PF02867.18]; ATP cone domain [PF03477.19]						0	FALSE	MKE
OP617745.1_39	all_genomes_nuc_no_dups_representatives	OP617745.1	39	32453	33163	1	C	sty:HCM2.0122c	K00525	sty:HCM2.0122c ribonucleotide-diphosphate reductase subunit alpha (EC:1.17.4.1); K00525 ribonucleoside-diphosphate reductase alpha chain [EC:1.17.4.1]	FALSE	0.712	191	3.22e-52	YP_009599797.1	YP_009599797.1 ribonucleotide-diphosphate reductase alpha subunit [Serratia phage BF]	FALSE	0.804	220	6.73e-64								Ribonucleotide reductase, barrel domain [PF02867.18]; Intein splicing domain [PF14890.9]						0	FALSE	MKE
OP617745.1_41	all_genomes_nuc_no_dups_representatives	OP617745.1	41	33892	34917	1	C	gni:GNIT_1773	K00525	gni:GNIT_1773 nrdA; ribonucleotide-diphosphate reductase subunit alpha; K00525 ribonucleoside-diphosphate reductase alpha chain [EC:1.17.4.1]	FALSE	0.481	209	8.79e-57	YP_009599797.1	YP_009599797.1 ribonucleotide-diphosphate reductase alpha subunit [Serratia phage BF]	FALSE	0.664	299	3.48e-89								Ribonucleotide reductase, barrel domain [PF02867.18]; Intein splicing domain [PF14890.9]						0	FALSE	MKE
OP617745.1_43	all_genomes_nuc_no_dups_representatives	OP617745.1	43	35850	36407	1	C	gni:GNIT_1773	K00525	gni:GNIT_1773 nrdA; ribonucleotide-diphosphate reductase subunit alpha; K00525 ribonucleoside-diphosphate reductase alpha chain [EC:1.17.4.1]	FALSE	0.484	158	1.2e-41	YP_009599797.1	YP_009599797.1 ribonucleotide-diphosphate reductase alpha subunit [Serratia phage BF]	FALSE	0.615	183	7.61e-52								Ribonucleotide reductase, barrel domain [PF02867.18]						0	FALSE	MKE
OP617745.1_414	all_genomes_nuc_no_dups_representatives	OP617745.1	414	215610	216674	1	C	bur:Bcep18194_B0825	K13522	bur:Bcep18194_B0825 bifunctional nicotinamide mononucleotide adenylyltransferase/ADP-ribose pyrophosphatase (EC:2.7.7.1); K13522 bifunctional NMN adenylyltransferase/nudix hydrolase [EC:2.7.7.1 3.6.1.-]	FALSE	0.374	218	1.07e-59	YP_009599602.1	YP_009599602.1 bifunctional nicotinamide mononucleotide adenylyltransferase/ADP-ribose pyrophosphatase [Serratia phage BF]	FALSE	0.644	448	1.18e-140								NUDIX domain [PF00293.31]; Cytidylyltransferase-like [PF01467.29]			VOG00664	sp|Q55928|NADM_SYNY3 Bifunctional NMN adenylyltransferase/Nudix hydrolase; Xh	Xh	0	FALSE	MK
OP617745.1_416	all_genomes_nuc_no_dups_representatives	OP617745.1	416	218230	219702	1	C	par:Psyc_1914		par:Psyc_1914 nicotinate phosphoribosyltransferase (EC:2.4.2.11)	FALSE	0.34	262	1.35e-72	YP_009599604.1	YP_009599604.1 nicotinamide phosphoribosyltransferase [Serratia phage BF]	FALSE	0.565	533	1.74e-167								Nicotinate phosphoribosyltransferase (NAPRTase) family [PF04095.19]; Nicotinamide phosphoribosyltransferase, N-terminal domain [PF18127.4]			VOG00481	sp|Q99KQ4|NAMPT_MOUSE Nicotinamide phosphoribosyltransferase; Xh	Xh	0	FALSE	MK
OP617745.1_423	all_genomes_nuc_no_dups_representatives	OP617745.1	423	223231	224688	1	C	amh:I633_03160		amh:I633_03160 PhoH family protein	FALSE	0.387	317	1.17e-91	YP_009599611.1	YP_009599611.1 PhoH family protein [Serratia phage BF]	FALSE	0.549	504	1.26e-157								PhoH-like protein [PF02562.19]; PIN domain [PF13638.9]			VOG02747	sp|O07635|YLAK_BACSU Uncharacterized protein YlaK; Xh	Xh	0	FALSE	MK
OP617745.1_437	all_genomes_nuc_no_dups_representatives	OP617745.1	437	230580	232388	1	C	cvi:CV_2412	K00527	cvi:CV_2412 nrdD; anaerobic ribonucleoside triphosphate reductase (EC:1.17.4.2); K00527 ribonucleoside-triphosphate reductase [EC:1.17.4.2]	FALSE	0.494	556	1.48e-171	YP_009599629.1	YP_009599629.1 anaerobic NTP reductase large subunit [Serratia phage BF]	FALSE	0.68	814	2.01e-262								Anaerobic ribonucleoside-triphosphate reductase [PF13597.9]; Glycine radical [PF01228.24]			VOG00448	sp|P28903|NRDD_ECOLI Anaerobic ribonucleoside-triphosphate reductase; Xh	Xh	0	FALSE	M
OP617746.1_76	all_genomes_nuc_no_dups_representatives	OP617746.1	76	42821	43744	-1	C	nla:NLA_1720	K00558	nla:NLA_1720 nlaXM; cytosine-specific methyltransferase (EC:2.1.1.37); K00558 DNA (cytosine-5-)-methyltransferase [EC:2.1.1.37]	FALSE	0.577	344	1.29e-103	YP_010089041.1	YP_010089041.1 DNA-cytosine methyltransferase [Escherichia phage phT4A]	FALSE	0.99	644	1.99e-209								C-5 cytosine-specific DNA methylase [PF00145.20]			VOG01537	sp|P34877|MTSA_LACLC Type II methyltransferase M1.ScrFI; XhXp	Xh;Xp	0	FALSE	M
OP617746.1_86	all_genomes_nuc_no_dups_representatives	OP617746.1	86	47911	48972	-1	C	prw:PsycPRwf_1851	K13522	prw:PsycPRwf_1851 bifunctional nicotinamide mononucleotide adenylyltransferase/ADP-ribose pyrophosphatase; K13522 bifunctional NMN adenylyltransferase/nudix hydrolase [EC:2.7.7.1 3.6.1.-]	FALSE	0.368	215	1.24e-58	YP_003579986.1	YP_003579986.1 hypothetical protein KP15_110 [Klebsiella phage KP15]	FALSE	1	755	4.37e-247								NUDIX domain [PF00293.31]; Cytidylyltransferase-like [PF01467.29]			VOG00664	sp|Q55928|NADM_SYNY3 Bifunctional NMN adenylyltransferase/Nudix hydrolase; Xh	Xh	0	FALSE	MK
OP617746.1_93	all_genomes_nuc_no_dups_representatives	OP617746.1	93	52407	53591	-1	C	spl:Spea_3703	K07175	spl:Spea_3703 PhoH family protein; K07175 PhoH-like ATPase	FALSE	0.288	138	5.94e-32	YP_003579999.1	YP_003579999.1 hypothetical protein KP15_123 [Klebsiella phage KP15]	FALSE	0.95	616	4.15e-198								PhoH-like protein [PF02562.19]; PIN domain [PF13638.9]			VOG02747	sp|O07635|YLAK_BACSU Uncharacterized protein YlaK; Xh	Xh	0	FALSE	MK
OP617746.1_179	all_genomes_nuc_no_dups_representatives	OP617746.1	179	104545	106662	-1	C	cvi:CV_2412	K00527	cvi:CV_2412 nrdD; anaerobic ribonucleoside triphosphate reductase (EC:1.17.4.2); K00527 ribonucleoside-triphosphate reductase [EC:1.17.4.2]	FALSE	0.631	874	1.61e-279	YP_009194498.1	YP_009194498.1 ribonucleotide reductase subunit [Klebsiella phage Matisse]	FALSE	0.957	1420	0								Anaerobic ribonucleoside-triphosphate reductase [PF13597.9]; ATP cone domain [PF03477.19]			VOG00448	sp|P28903|NRDD_ECOLI Anaerobic ribonucleoside-triphosphate reductase; Xh	Xh	0	FALSE	MKE
OP617746.1_185	all_genomes_nuc_no_dups_representatives	OP617746.1	185	109509	110942	-1	C	hch:HCH_06992	K00763	hch:HCH_06992 putative nicotinate phosphoribosyltransferase; K00763 nicotinate phosphoribosyltransferase [EC:2.4.2.11]	FALSE	0.444	371	4.59e-110	YP_009626480.1	YP_009626480.1 Nicotinamide phosphoribosyltransferase [Klebsiella phage PMBT1]	FALSE	0.983	990	0								Nicotinate phosphoribosyltransferase (NAPRTase) family [PF04095.19]; Nicotinamide phosphoribosyltransferase, N-terminal domain [PF18127.4]			VOG00481	sp|Q99KQ4|NAMPT_MOUSE Nicotinamide phosphoribosyltransferase; Xh	Xh	0	FALSE	MK
OP617748.1_76	all_genomes_nuc_no_dups_representatives	OP617748.1	76	32998	34836	1	C	cvi:CV_2412	K00527	cvi:CV_2412 nrdD; anaerobic ribonucleoside triphosphate reductase (EC:1.17.4.2); K00527 ribonucleoside-triphosphate reductase [EC:1.17.4.2]	FALSE	0.651	781	2.54e-249	YP_009194498.1	YP_009194498.1 ribonucleotide reductase subunit [Klebsiella phage Matisse]	FALSE	0.749	930	1.6e-302								Anaerobic ribonucleoside-triphosphate reductase [PF13597.9]			VOG00448	sp|P28903|NRDD_ECOLI Anaerobic ribonucleoside-triphosphate reductase; Xh	Xh	0	FALSE	M
OP617748.1_106	all_genomes_nuc_no_dups_representatives	OP617748.1	106	51191	51925	1	C	ccl:Clocl_0576	K00560	ccl:Clocl_0576 thymidylate synthase (EC:2.1.1.45); K00560 thymidylate synthase [EC:2.1.1.45]	FALSE	0.277	76	1.31e-12	YP_009613125.1	YP_009613125.1 deoxycytidylate 5-hydroxymethyltransferase [Aeromonas phage AS-gz]	FALSE	0.634	278	1.07e-83								Thymidylate synthase [PF00303.22]						0	FALSE	M
OP684128.1_62	all_genomes_nuc_no_dups_representatives	OP684128.1	62	41252	42595	1	C	spl:Spea_3703	K07175	spl:Spea_3703 PhoH family protein; K07175 PhoH-like ATPase	FALSE	0.33	239	2.97e-65	YP_009607065.1	YP_009607065.1 hypothetical protein FDI05_gp148 [Enterobacter phage phiEap-3]	FALSE	0.962	906	1.9e-297								PhoH-like protein [PF02562.19]; PIN domain [PF13638.9]			VOG02747	sp|O07635|YLAK_BACSU Uncharacterized protein YlaK; Xh	Xh	0	FALSE	MK
OP684128.1_80	all_genomes_nuc_no_dups_representatives	OP684128.1	80	50218	51276	1	C	prw:PsycPRwf_1851	K13522	prw:PsycPRwf_1851 bifunctional nicotinamide mononucleotide adenylyltransferase/ADP-ribose pyrophosphatase; K13522 bifunctional NMN adenylyltransferase/nudix hydrolase [EC:2.7.7.1 3.6.1.-]	FALSE	0.375	222	8.26e-61	YP_009607049.1	YP_009607049.1 hypothetical protein FDI05_gp132 [Enterobacter phage phiEap-3]	FALSE	1	749	6.45e-245								NUDIX domain [PF00293.31]; Cytidylyltransferase-like [PF01467.29]			VOG00664	sp|Q55928|NADM_SYNY3 Bifunctional NMN adenylyltransferase/Nudix hydrolase; Xh	Xh	0	FALSE	MK
OP684128.1_89	all_genomes_nuc_no_dups_representatives	OP684128.1	89	55081	56004	1	C	nla:NLA_1720	K00558	nla:NLA_1720 nlaXM; cytosine-specific methyltransferase (EC:2.1.1.37); K00558 DNA (cytosine-5-)-methyltransferase [EC:2.1.1.37]	FALSE	0.582	342	6.19e-103	YP_009194367.1	YP_009194367.1 DNA methyltransferase [Klebsiella phage Matisse]	FALSE	0.955	618	2.15e-200								C-5 cytosine-specific DNA methylase [PF00145.20]			VOG01537	sp|P34877|MTSA_LACLC Type II methyltransferase M1.ScrFI; XhXp	Xh;Xp	0	FALSE	M
OP684128.1_237	all_genomes_nuc_no_dups_representatives	OP684128.1	237	148462	150585	-1	C	cvi:CV_2412	K00527	cvi:CV_2412 nrdD; anaerobic ribonucleoside triphosphate reductase (EC:1.17.4.2); K00527 ribonucleoside-triphosphate reductase [EC:1.17.4.2]	FALSE	0.643	894	1.41e-286	YP_007348885.1	YP_007348885.1 anaerobic ribonucleotide reductase subunit [Klebsiella phage KP27]	FALSE	0.984	1469	0								Anaerobic ribonucleoside-triphosphate reductase [PF13597.9]; ATP cone domain [PF03477.19]			VOG00448	sp|P28903|NRDD_ECOLI Anaerobic ribonucleoside-triphosphate reductase; Xh	Xh	0	FALSE	MKE
OP684128.1_242	all_genomes_nuc_no_dups_representatives	OP684128.1	242	152517	153950	-1	C	hch:HCH_06992	K00763	hch:HCH_06992 putative nicotinate phosphoribosyltransferase; K00763 nicotinate phosphoribosyltransferase [EC:2.4.2.11]	FALSE	0.444	371	4.59e-110	YP_009626480.1	YP_009626480.1 Nicotinamide phosphoribosyltransferase [Klebsiella phage PMBT1]	FALSE	0.983	990	0								Nicotinate phosphoribosyltransferase (NAPRTase) family [PF04095.19]; Nicotinamide phosphoribosyltransferase, N-terminal domain [PF18127.4]			VOG00481	sp|Q99KQ4|NAMPT_MOUSE Nicotinamide phosphoribosyltransferase; Xh	Xh	0	FALSE	MK
OP734280.1_151	all_genomes_nuc_no_dups_representatives	OP734280.1	151	101129	101863	-1	C	ccl:Clocl_0576	K00560	ccl:Clocl_0576 thymidylate synthase (EC:2.1.1.45); K00560 thymidylate synthase [EC:2.1.1.45]	FALSE	0.276	75	2.4e-12	YP_009613125.1	YP_009613125.1 deoxycytidylate 5-hydroxymethyltransferase [Aeromonas phage AS-gz]	FALSE	0.634	278	1.07e-83								Thymidylate synthase [PF00303.22]						0	FALSE	M
OP734280.1_182	all_genomes_nuc_no_dups_representatives	OP734280.1	182	118205	120043	-1	C	cvi:CV_2412	K00527	cvi:CV_2412 nrdD; anaerobic ribonucleoside triphosphate reductase (EC:1.17.4.2); K00527 ribonucleoside-triphosphate reductase [EC:1.17.4.2]	FALSE	0.651	782	1.86e-249	YP_009194498.1	YP_009194498.1 ribonucleotide reductase subunit [Klebsiella phage Matisse]	FALSE	0.749	930	1.17e-302								Anaerobic ribonucleoside-triphosphate reductase [PF13597.9]			VOG00448	sp|P28903|NRDD_ECOLI Anaerobic ribonucleoside-triphosphate reductase; Xh	Xh	0	FALSE	M
OP970827.1_79	all_genomes_nuc_no_dups_representatives	OP970827.1	79	54117	56234	-1	C	cvi:CV_2412	K00527	cvi:CV_2412 nrdD; anaerobic ribonucleoside triphosphate reductase (EC:1.17.4.2); K00527 ribonucleoside-triphosphate reductase [EC:1.17.4.2]	FALSE	0.631	873	2.21e-279	YP_009195067.1	YP_009195067.1 NTP reductase large subunit [Citrobacter phage Margaery]	TRUE	0.946	1401	0								Anaerobic ribonucleoside-triphosphate reductase [PF13597.9]; ATP cone domain [PF03477.19]			VOG00448	sp|P28903|NRDD_ECOLI Anaerobic ribonucleoside-triphosphate reductase; Xh	Xh	0	FALSE	MKE
OP970827.1_178	all_genomes_nuc_no_dups_representatives	OP970827.1	178	123688	125031	1	C	gag:Glaag_3807	K07175	gag:Glaag_3807 PhoH family protein; K07175 PhoH-like ATPase	FALSE	0.332	240	1.18e-65	YP_009831450.1	YP_009831450.1 putative PhoH family protein [Cronobacter phage vB_CsaM_leE]	TRUE	0.955	899	7.57e-295								PhoH-like protein [PF02562.19]; PIN domain [PF13638.9]			VOG02747	sp|O07635|YLAK_BACSU Uncharacterized protein YlaK; Xh	Xh	0	FALSE	MK
OQ031075.1_200	all_genomes_nuc_no_dups_representatives	OQ031075.1	200	116312	116686	-1	C	sse:Ssed_1135	K00560	sse:Ssed_1135 thyA; thymidylate synthase (EC:2.1.1.45); K00560 thymidylate synthase [EC:2.1.1.45]	FALSE	0.67	168	4.29e-46	YP_009848639.1	YP_009848639.1 thymidylate synthase [Salmonella phage SE11]	FALSE	0.986	260	4.66e-80								Thymidylate synthase [PF00303.22]						0	FALSE	M
OQ031075.1_201	all_genomes_nuc_no_dups_representatives	OQ031075.1	201	116734	117165	-1	C	psi:S70_14860	K00560	psi:S70_14860 thyA; thymidylate synthase (EC:2.1.1.45); K00560 thymidylate synthase [EC:2.1.1.45]	FALSE	0.749	218	2.88e-63	YP_009856491.1	YP_009856491.1 thymidylate synthase [Salmonella phage L6jm]	FALSE	1	304	9.6e-95								Thymidylate synthase [PF00303.22]						0	FALSE	M
OQ031075.1_206	all_genomes_nuc_no_dups_representatives	OQ031075.1	206	121643	122395	-1	C	cza:CYCME_0238		cza:CYCME_0238 Phosphate starvation-inducible protein PhoH, predicted ATPase	FALSE	0.405	146	1.69e-36	YP_009031719.1	YP_009031719.1 phosphate starvation-inducible protein [Escherichia phage vB_EcoS_FFH_1]	TRUE	0.953	503	1.4e-161								PhoH-like protein [PF02562.19]; AAA domain [PF13604.9]			VOG02747	sp|O07635|YLAK_BACSU Uncharacterized protein YlaK; Xh	Xh	0	FALSE	MK
OU509535.1_255	all_genomes_nuc_no_dups_representatives	OU509535.1	255	110891	111955	1	C	bur:Bcep18194_B0825	K13522	bur:Bcep18194_B0825 bifunctional nicotinamide mononucleotide adenylyltransferase/ADP-ribose pyrophosphatase (EC:2.7.7.1); K13522 bifunctional NMN adenylyltransferase/nudix hydrolase [EC:2.7.7.1 3.6.1.-]	FALSE	0.388	227	1.54e-62	YP_009599602.1	YP_009599602.1 bifunctional nicotinamide mononucleotide adenylyltransferase/ADP-ribose pyrophosphatase [Serratia phage BF]	TRUE	0.653	453	1.97e-142								NUDIX domain [PF00293.31]; Cytidylyltransferase-like [PF01467.29]			VOG00664	sp|Q55928|NADM_SYNY3 Bifunctional NMN adenylyltransferase/Nudix hydrolase; Xh	Xh	0	FALSE	MK
OU509535.1_256	all_genomes_nuc_no_dups_representatives	OU509535.1	256	112031	113503	1	C	par:Psyc_1914		par:Psyc_1914 nicotinate phosphoribosyltransferase (EC:2.4.2.11)	FALSE	0.34	262	1.35e-72	YP_009599604.1	YP_009599604.1 nicotinamide phosphoribosyltransferase [Serratia phage BF]	TRUE	0.567	535	2.65e-168								Nicotinate phosphoribosyltransferase (NAPRTase) family [PF04095.19]; Nicotinamide phosphoribosyltransferase, N-terminal domain [PF18127.4]			VOG00481	sp|Q99KQ4|NAMPT_MOUSE Nicotinamide phosphoribosyltransferase; Xh	Xh	0	FALSE	MK
OU509535.1_262	all_genomes_nuc_no_dups_representatives	OU509535.1	262	116111	117556	1	C	sse:Ssed_0626	K07175	sse:Ssed_0626 PhoH family protein; K07175 PhoH-like ATPase	FALSE	0.413	345	4.71e-101	YP_009599611.1	YP_009599611.1 PhoH family protein [Serratia phage BF]	FALSE	0.492	440	1.23e-135								PhoH-like protein [PF02562.19]; PIN domain [PF13638.9]			VOG02747	sp|O07635|YLAK_BACSU Uncharacterized protein YlaK; Xh	Xh	0	FALSE	MK
OU509535.1_278	all_genomes_nuc_no_dups_representatives	OU509535.1	278	125868	127673	1	C	cvi:CV_2412	K00527	cvi:CV_2412 nrdD; anaerobic ribonucleoside triphosphate reductase (EC:1.17.4.2); K00527 ribonucleoside-triphosphate reductase [EC:1.17.4.2]	FALSE	0.496	559	1.16e-172	YP_009599629.1	YP_009599629.1 anaerobic NTP reductase large subunit [Serratia phage BF]	FALSE	0.688	824	5.42e-266								Anaerobic ribonucleoside-triphosphate reductase [PF13597.9]			VOG00448	sp|P28903|NRDD_ECOLI Anaerobic ribonucleoside-triphosphate reductase; Xh	Xh	0	FALSE	M
OU509536.1_172	all_genomes_nuc_no_dups_representatives	OU509536.1	172	104189	106027	1	C	cvi:CV_2412	K00527	cvi:CV_2412 nrdD; anaerobic ribonucleoside triphosphate reductase (EC:1.17.4.2); K00527 ribonucleoside-triphosphate reductase [EC:1.17.4.2]	FALSE	0.65	781	3.48e-249	YP_009194498.1	YP_009194498.1 ribonucleotide reductase subunit [Klebsiella phage Matisse]	FALSE	0.749	930	1.6e-302								Anaerobic ribonucleoside-triphosphate reductase [PF13597.9]			VOG00448	sp|P28903|NRDD_ECOLI Anaerobic ribonucleoside-triphosphate reductase; Xh	Xh	0	FALSE	M
OU509536.1_202	all_genomes_nuc_no_dups_representatives	OU509536.1	202	122384	123118	1	C	ccl:Clocl_0576	K00560	ccl:Clocl_0576 thymidylate synthase (EC:2.1.1.45); K00560 thymidylate synthase [EC:2.1.1.45]	FALSE	0.277	76	1.31e-12	YP_009613125.1	YP_009613125.1 deoxycytidylate 5-hydroxymethyltransferase [Aeromonas phage AS-gz]	FALSE	0.634	278	1.07e-83								Thymidylate synthase [PF00303.22]						0	FALSE	M
OU509537.1_52	all_genomes_nuc_no_dups_representatives	OU509537.1	52	44251	45315	-1	C	pgv:SL003B_4122	K00558	pgv:SL003B_4122 phage DNA methyltransferase; K00558 DNA (cytosine-5-)-methyltransferase [EC:2.1.1.37]	FALSE	0.448	269	4.8e-77	YP_009997625.1	YP_009997625.1 putative methyltransferase [Klebsiella phage YMC16/01/N133_KPN_BP]	FALSE	0.466	291	3.05e-86								C-5 cytosine-specific DNA methylase [PF00145.20]						0	FALSE	M
CP101896.1_17	nonredundant	CP101896.1	17	14004	16283	-1	A	kpm:KPHS_p100170		kpm:KPHS_p100170 porphyrin biosynthetic protein	TRUE	0.912	1449	0	YP_009188655.1	YP_009188655.1 putative von Willebrand factor protein [Gordonia phage GMA3]	FALSE	0.218	60	3.27e-08								Cobalamin biosynthesis protein CobT VWA domain [PF11775.11]; Cobalamin biosynthesis protein CobT [PF06213.15]			VOG01030	REFSEQ hypothetical protein; Xu	Xu	0	FALSE	MK
CP101896.1_26	nonredundant	CP101896.1	26	21345	22121	-1	A	kpm:KPHS_p100250		kpm:KPHS_p100250 hypothetical protein	TRUE	0.886	478	4.52e-151	YP_009010160.1	YP_009010160.1 PhoH [Erwinia phage PhiEaH1]	FALSE	0.664	336	8.38e-104								PhoH-like protein [PF02562.19]			VOG02747	sp|O07635|YLAK_BACSU Uncharacterized protein YlaK; Xh	Xh	0	FALSE	MK
CP101896.1_104	nonredundant	CP101896.1	104	95924	96568	-1	A	kpm:KPHS_p101240		kpm:KPHS_p101240 hypothetical protein	TRUE	0.944	426	4.96e-134	YP_009903923.1	YP_009903923.1 AAA family ATPase [Achromobacter phage Motura]	FALSE	0.232	62	5.24e-10								AAA domain [PF13521.9]; Adenylate kinase [PF00406.25]			VOG01055	sp|P24518|NADR_SALTY Trifunctional NAD biosynthesis/regulator protein NadR; Xh	Xh	0	FALSE	MK
MG770379.1_57	nonredundant	MG770379.1	57	40172	40579	-1	C	par:Psyc_0188		par:Psyc_0188 hypothetical protein	FALSE	0.361	92	1.47e-19	YP_009798837.1	YP_009798837.1 hypothetical protein HOS86_gp058 [Klebsiella phage vB_KpnM_KpS110]	FALSE	0.979	281	5.86e-87								Bacterial PH domain [PF03703.17]			VOG21365	REFSEQ hypothetical protein; Xu	Xu	0	FALSE	MK
MK416019.1_3	nonredundant	MK416019.1	3	1437	2198	1	A	kpm:KPHS_22330		kpm:KPHS_22330 short chain dehydrogenase/reductase family oxidoreductase	TRUE	0.927	493	1.64e-156	YP_803294.1	YP_803294.1 hypothetical protein TNAV2c_gp071 [Trichoplusia ni ascovirus 2c]	FALSE	0.281	103	2.25e-23								Enoyl-(Acyl carrier protein) reductase [PF13561.9]; short chain dehydrogenase [PF00106.28]						0	FALSE	MKF
MK416019.1_5	nonredundant	MK416019.1	5	4146	4634	-1	C	kpm:KPHS_22350	K05520	kpm:KPHS_22350 putative intracellular protease/amidase; K05520 protease I [EC:3.2.-.-]	FALSE	0.988	340	3.09e-105	YP_009174709.1	YP_009174709.1 hypothetical protein AR679_gp023 [Yellowstone lake phycodnavirus 1]	FALSE	0.352	68	1.06e-12	MER0913363	C56	MER0913363 - family C56 unassigned peptidases (Escherichia coli) [C56.UPW]#C56#{peptidase unit: 3-156}~source W1H4Q1~	FALSE	0.999	327	5.28e-102	DJ-1/PfpI family [PF01965.27]; ThiJ/PfpI family-like [PF17124.8]; Glutamine amidotransferase class-I [PF00117.31]						0	FALSE	MF
MK433579.1_2	nonredundant	MK433579.1	2	1248	1736	-1	C	kpm:KPHS_22350	K05520	kpm:KPHS_22350 putative intracellular protease/amidase; K05520 protease I [EC:3.2.-.-]	FALSE	0.988	340	3.09e-105	YP_009174709.1	YP_009174709.1 hypothetical protein AR679_gp023 [Yellowstone lake phycodnavirus 1]	FALSE	0.352	68	1.06e-12	MER0913363	C56	MER0913363 - family C56 unassigned peptidases (Escherichia coli) [C56.UPW]#C56#{peptidase unit: 3-156}~source W1H4Q1~	FALSE	0.999	327	5.28e-102	DJ-1/PfpI family [PF01965.27]; ThiJ/PfpI family-like [PF17124.8]; Glutamine amidotransferase class-I [PF00117.31]						0	FALSE	MF
MT251348.1_14	nonredundant	MT251348.1	14	26156	28690	-1	C	mva:Mvan_3505	K01179,K01183	mva:Mvan_3505 chitinase, cellulase (EC:3.2.1.14 3.2.1.4); K01179 endoglucanase [EC:3.2.1.4]; K01183 chitinase [EC:3.2.1.14]	FALSE	0.424	334	7.46e-93	YP_010078909.1	YP_010078909.1 endoglucanase [Klebsiella phage SopranoGao]	TRUE	0.895	1537	0								Cellulase (glycosyl hydrolase family 5) [PF00150.21]; Abnormal spindle-like microcephaly-assoc'd, ASPM-SPD-2-Hydin [PF15780.8]; Flagellar-associated PapD-like [PF14874.9]	GH5; GH5_11; GH5_1; GH5_20; GH5_22; GH5_24; GH5_46; GH5_51; GH5_53; GH5_5; GH5_8	GH5 endo-beta-1,4-glucanase / cellulase (EC 3.2.1.4); endo-beta-1,4-xylanase (EC 3.2.1.8); beta-glucosidase (EC 3.2.1.21); beta-mannosidase (EC 3.2.1.25); beta-glucosylceramidase (EC 3.2.1.45); glucan beta-1,3-glucosidase (EC 3.2.1.58); exo-beta-1,4-glucanase / cellodextrinase (EC 3.2.1.74); glucan endo-1,6-beta-glucosidase (EC 3.2.1.75); mannan endo-beta-1,4-mannosidase (EC 3.2.1.78); cellulose …	VOG03250	REFSEQ hypothetical protein; Xu	Xu	0	FALSE	MKE
MT251348.1_36	nonredundant	MT251348.1	36	43163	43987	-1	C	sgl:SG0727	K00558	sgl:SG0727 phage methyltransferase; K00558 DNA (cytosine-5-)-methyltransferase [EC:2.1.1.37]	FALSE	0.574	332	2.08e-100	YP_010052654.1	YP_010052654.1 DNA cytosine methyltransferase [Xanthomonas virus phiXaf18]	FALSE	0.464	260	5.3e-77								C-5 cytosine-specific DNA methylase [PF00145.20]			VOG01537	sp|P34877|MTSA_LACLC Type II methyltransferase M1.ScrFI; XhXp	Xh;Xp	0	FALSE	M
NC_052987.1_60	nonredundant	NC_052987.1	60	49734	50840	-1	C	pgv:SL003B_4122	K00558	pgv:SL003B_4122 phage DNA methyltransferase; K00558 DNA (cytosine-5-)-methyltransferase [EC:2.1.1.37]	FALSE	0.449	269	8.09e-77	YP_009997625.1	YP_009997625.1 putative methyltransferase [Klebsiella phage YMC16/01/N133_KPN_BP]	FALSE	0.468	293	1.09e-86								C-5 cytosine-specific DNA methylase [PF00145.20]			VOG01537	sp|P34877|MTSA_LACLC Type II methyltransferase M1.ScrFI; XhXp	Xh;Xp	0	FALSE	M
NC_052988.1_60	nonredundant	NC_052988.1	60	49620	50726	-1	C	pgv:SL003B_4122	K00558	pgv:SL003B_4122 phage DNA methyltransferase; K00558 DNA (cytosine-5-)-methyltransferase [EC:2.1.1.37]	FALSE	0.449	269	8.09e-77	YP_009997625.1	YP_009997625.1 putative methyltransferase [Klebsiella phage YMC16/01/N133_KPN_BP]	FALSE	0.468	293	1.09e-86								C-5 cytosine-specific DNA methylase [PF00145.20]			VOG01537	sp|P34877|MTSA_LACLC Type II methyltransferase M1.ScrFI; XhXp	Xh;Xp	0	FALSE	M
ON399185.1_58	nonredundant	ON399185.1	58	45321	45728	1	C	par:Psyc_0188		par:Psyc_0188 hypothetical protein	FALSE	0.359	91	2.75e-19	YP_009884668.1	YP_009884668.1 hypothetical protein HYQ02_gp074 [Klebsiella virus UPM 2146]	FALSE	0.97	278	5.34e-86								Bacterial PH domain [PF03703.17]			VOG21365	REFSEQ hypothetical protein; Xu	Xu	0	FALSE	MK
ON399185.1_85	nonredundant	ON399185.1	85	63287	64342	-1	C	pdn:HMPREF9137_2241	K00560	pdn:HMPREF9137_2241 thyA_2; thymidylate synthase (EC:2.1.1.45); K00560 thymidylate synthase [EC:2.1.1.45]	FALSE	0.339	112	7.78e-24	YP_008531984.1	YP_008531984.1 putative thymidylate synthase [Taipeivirus 0507KN21]	TRUE	0.968	717	5.47e-234								Thymidylate synthase [PF00303.22]						0	FALSE	M
