# Supplementary material for: Isolation and characterization of 24 phages infecting the plant growth-promoting rhizobacterium Klebsiella sp. M5al
Source: PLoS One. 2025 Feb 21;20(2):e0313947. doi: 10.1371/journal.pone.0313947 (PMC11845039; doi:10.1371/journal.pone.0313947)
Supplement: S17 Table — (XLSX) [file pone.0313947.s026.xlsx]

## Sheet: S17 Table
scaffold	gene_position	start_position	end_position	strandedness	rank	kegg_id		kegg_hit	kegg_RBH	kegg_identity	kegg_bitScore	kegg_eVal	viral_id	viral_hit	viral_RBH	viral_identity	viral_bitScore	viral_eVal	peptidase_id	peptidase_family	peptidase_hit	peptidase_RBH	peptidase_identity	peptidase_bitScore	peptidase_eVal	pfam_hits		cazy_hits	vogdb_id	vogdb_hit	vogdb_categories	heme_regulatory_motif_count	is_transposon	amg_flags
klb1	132	85796	87913	-1	A	K00527		cvi:CV_2412 nrdD; anaerobic ribonucleoside triphosphate reductase (EC:1.17.4.2); K00527 ribonucleoside-triphosphate reductase [EC:1.17.4.2]	TRUE	0.637	885	2.44e-283	YP_007348885.1	YP_007348885.1 anaerobic ribonucleotide reductase subunit [klbsiella phage KP27]	TRUE	0.966	1435	0								Anaerobic ribonucleoside-triphosphate reductase [PF13597.6]; ATP cone domain [PF03477.16]			sp|P28903|NRDD_ECOLI	sp|P28903|NRDD_ECOLI Anaerobic ribonucleoside-triphosphate reductase; Xh	Xh	0	FALSE	MKE
klb10	30	16462	18585	1	A	K00527		cvi:CV_2412 nrdD; anaerobic ribonucleoside triphosphate reductase (EC:1.17.4.2); K00527 ribonucleoside-triphosphate reductase [EC:1.17.4.2]	TRUE	0.64	889	6.13e-285	YP_007348885.1	YP_007348885.1 anaerobic ribonucleotide reductase subunit [klbsiella phage KP27]	TRUE	0.981	1463	0								Anaerobic ribonucleoside-triphosphate reductase [PF13597.6]; ATP cone domain [PF03477.16]			sp|P28903|NRDD_ECOLI	sp|P28903|NRDD_ECOLI Anaerobic ribonucleoside-triphosphate reductase; Xh	Xh	0	FALSE	MKE
klb15	259	163754	165877	-1	A	K00527		cvi:CV_2412 nrdD; anaerobic ribonucleoside triphosphate reductase (EC:1.17.4.2); K00527 ribonucleoside-triphosphate reductase [EC:1.17.4.2]	TRUE	0.643	894	1.41e-286	YP_003580093.1	YP_003580093.1 NrdD anaerobic ribonucleotide reductase subunit [klbsiella phage KP15]	TRUE	0.987	1474	0								Anaerobic ribonucleoside-triphosphate reductase [PF13597.6]; ATP cone domain [PF03477.16]			sp|P28903|NRDD_ECOLI	sp|P28903|NRDD_ECOLI Anaerobic ribonucleoside-triphosphate reductase; Xh	Xh	0	FALSE	MKE
klb21	3	1040	3157	-1	A	K00527		cvi:CV_2412 nrdD; anaerobic ribonucleoside triphosphate reductase (EC:1.17.4.2); K00527 ribonucleoside-triphosphate reductase [EC:1.17.4.2]	TRUE	0.638	885	1.78e-283	YP_007348885.1	YP_007348885.1 anaerobic ribonucleotide reductase subunit [klbsiella phage KP27]	TRUE	0.937	1386	0								Anaerobic ribonucleoside-triphosphate reductase [PF13597.6]; ATP cone domain [PF03477.16]			sp|P28903|NRDD_ECOLI	sp|P28903|NRDD_ECOLI Anaerobic ribonucleoside-triphosphate reductase; Xh	Xh	0	FALSE	MKEF
klb13	21	11275	13398	1	A	K00527		cvi:CV_2412 nrdD; anaerobic ribonucleoside triphosphate reductase (EC:1.17.4.2); K00527 ribonucleoside-triphosphate reductase [EC:1.17.4.2]	TRUE	0.628	869	1.04e-277	YP_009626485.1	YP_009626485.1 Ribonucleotide reductase of class III (anaerobic), large subunit [klbsiella phage PMBT1]	TRUE	0.978	1459	0								Anaerobic ribonucleoside-triphosphate reductase [PF13597.6]; ATP cone domain [PF03477.16]			sp|P28903|NRDD_ECOLI	sp|P28903|NRDD_ECOLI Anaerobic ribonucleoside-triphosphate reductase; Xh	Xh	0	FALSE	MKE
klb23	83	61218	63341	1	A	cvi:CV_2412		K00527	cvi:CV_2412 nrdD; anaerobic ribonucleoside triphosphate reductase (EC:1.17.4.2); K00527 ribonucleoside-triphosphate reductase [EC:1.17.4.2]	TRUE	0.64	890	4.48e-285	YP_003580093.1	YP_003580093.1 NrdD anaerobic ribonucleotide reductase subunit [klbsiella phage KP15]	TRUE	0.97	1445	0							Anaerobic ribonucleoside-triphosphate reductase [PF13597.9]; ATP cone domain [PF03477.19]			sp|P28903|NRDD_ECOLI Anaerobic ribonucleoside-triphosphate reductase; Xh		Xh	0	FALSE	MKE
klb25	191	111442	113565	-1	A	cvi:CV_2412		K00527	cvi:CV_2412 nrdD; anaerobic ribonucleoside triphosphate reductase (EC:1.17.4.2); K00527 ribonucleoside-triphosphate reductase [EC:1.17.4.2]	TRUE	0.641	891	2.39e-285	YP_007348885.1	YP_007348885.1 anaerobic ribonucleotide reductase subunit [klbsiella phage KP27]	TRUE	0.982	1467	0							Anaerobic ribonucleoside-triphosphate reductase [PF13597.9]; ATP cone domain [PF03477.19]			sp|P28903|NRDD_ECOLI Anaerobic ribonucleoside-triphosphate reductase; Xh		Xh	0	FALSE	MKE
klb27	185	115061	117178	1	A	cvi:CV_2412		K00527	cvi:CV_2412 nrdD; anaerobic ribonucleoside triphosphate reductase (EC:1.17.4.2); K00527 ribonucleoside-triphosphate reductase [EC:1.17.4.2]	TRUE	0.638	885	1.78e-283	YP_007348885.1	YP_007348885.1 anaerobic ribonucleotide reductase subunit [klbsiella phage KP27]	TRUE	0.966	1435	0							Anaerobic ribonucleoside-triphosphate reductase [PF13597.9]; ATP cone domain [PF03477.19]			sp|P28903|NRDD_ECOLI Anaerobic ribonucleoside-triphosphate reductase; Xh		Xh	0	FALSE	MKE
klb2	153	97875	99713	-1	A	K00527		cvi:CV_2412 nrdD; anaerobic ribonucleoside triphosphate reductase (EC:1.17.4.2); K00527 ribonucleoside-triphosphate reductase [EC:1.17.4.2]	TRUE	0.65	781	4.76e-249	YP_009288748.1	YP_009288748.1 putative anaerobic NTP reductase large subunit [klbsiella phage vB_KpnM_KpV477]	TRUE	0.978	1264	0								Anaerobic ribonucleoside-triphosphate reductase [PF13597.6]			sp|P28903|NRDD_ECOLI	sp|P28903|NRDD_ECOLI Anaerobic ribonucleoside-triphosphate reductase; Xh	Xh	0	FALSE	M
klb3	1	3	1553	1	A	K00527		cvi:CV_2412 nrdD; anaerobic ribonucleoside triphosphate reductase (EC:1.17.4.2); K00527 ribonucleoside-triphosphate reductase [EC:1.17.4.2]	TRUE	0.678	694	4.29e-221	YP_009607167.1	YP_009607167.1 anaerobic ribonucleotide reductase subunit [Enterobacter phage phiEap-3]	TRUE	0.974	1061	0								Anaerobic ribonucleoside-triphosphate reductase [PF13597.6]			sp|P28903|NRDD_ECOLI	sp|P28903|NRDD_ECOLI Anaerobic ribonucleoside-triphosphate reductase; Xh	Xh	0	FALSE	MF
klb8	176	116461	118299	1	A	K00527		cvi:CV_2412 nrdD; anaerobic ribonucleoside triphosphate reductase (EC:1.17.4.2); K00527 ribonucleoside-triphosphate reductase [EC:1.17.4.2]	TRUE	0.651	781	2.54e-249	YP_009190636.1	YP_009190636.1 anaerobic ribonucleotide reductase [klbsiella phage JD18]	TRUE	0.977	1261	0								Anaerobic ribonucleoside-triphosphate reductase [PF13597.6]			sp|P28903|NRDD_ECOLI	sp|P28903|NRDD_ECOLI Anaerobic ribonucleoside-triphosphate reductase; Xh	Xh	0	FALSE	M
klb27	66	35862	36785	-1	C	nla:NLA_1720		K00558	nla:NLA_1720 nlaXM; cytosine-specific methyltransferase (EC:2.1.1.37); K00558 DNA (cytosine-5-)-methyltransferase [EC:2.1.1.37]	FALSE	0.577	344	9.38e-104	YP_010089041.1	YP_010089041.1 DNA-cytosine methyltransferase [Escherichia phage phT4A]	TRUE	0.987	641	1.81e-208							C-5 cytosine-specific DNA methylase [PF00145.20]				sp|P34877|MTSA_LACLC Type II methyltransferase M1.ScrFI; XhXp	VOG01537	Xh;Xp		M
klb25	43	19037	19960	1	C	nla:NLA_1720		K00558	nla:NLA_1720 nlaXM; cytosine-specific methyltransferase (EC:2.1.1.37); K00558 DNA (cytosine-5-)-methyltransferase [EC:2.1.1.37]	FALSE	0.575	336	3.69e-101	YP_009194367.1	YP_009194367.1 DNA methyltransferase [klbsiella phage Matisse]	TRUE	0.978	635	2.8e-206							C-5 cytosine-specific DNA methylase [PF00145.20]				sp|P34877|MTSA_LACLC Type II methyltransferase M1.ScrFI; XhXp	VOG01537	Xp;Xh		M
klb23	232	155558	156481	-1	C	nla:NLA_1720		K00558	nla:NLA_1720 nlaXM; cytosine-specific methyltransferase (EC:2.1.1.37); K00558 DNA (cytosine-5-)-methyltransferase [EC:2.1.1.37]	FALSE	0.575	336	3.69e-101	YP_009194367.1	YP_009194367.1 DNA methyltransferase [klbsiella phage Matisse]	TRUE	0.978	635	2.8e-206							C-5 cytosine-specific DNA methylase [PF00145.20]				sp|P34877|MTSA_LACLC Type II methyltransferase M1.ScrFI; XhXp	VOG01537	Xp;Xh		M
klb21	127	84499	85410	1	C	K00558		nla:NLA_1720 nlaXM; cytosine-specific methyltransferase (EC:2.1.1.37); K00558 DNA (cytosine-5-)-methyltransferase [EC:2.1.1.37]	FALSE	0.574	336	0	YP_009194367.1	YP_009194367.1 DNA methyltransferase [klbsiella phage Matisse]	TRUE	0.977	626	0								C-5 cytosine-specific DNA methylase [PF00145.17]			sp|P34877|MTSA_LACLC	sp|P34877|MTSA_LACLC Modification methylase ScrFIA; XhXp	Xh;Xp	0	FALSE	M
klb15	109	70684	71595	1	C	K00558		nla:NLA_1720 nlaXM; cytosine-specific methyltransferase (EC:2.1.1.37); K00558 DNA (cytosine-5-)-methyltransferase [EC:2.1.1.37]	FALSE	0.581	341	0	YP_009626360.1	YP_009626360.1 DNA-cytosine methyltransferase [klbsiella phage PMBT1]	TRUE	0.987	633	0								C-5 cytosine-specific DNA methylase [PF00145.17]			sp|P34877|MTSA_LACLC	sp|P34877|MTSA_LACLC Modification methylase ScrFIA; XhXp	Xh;Xp	0	FALSE	M
klb13	169	104762	105673	-1	C	K00558		nla:NLA_1720 nlaXM; cytosine-specific methyltransferase (EC:2.1.1.37); K00558 DNA (cytosine-5-)-methyltransferase [EC:2.1.1.37]	FALSE	0.58	340	1.34e-102	YP_009194367.1	YP_009194367.1 DNA methyltransferase [klbsiella phage Matisse]	TRUE	0.983	631	9.4e-205								C-5 cytosine-specific DNA methylase [PF00145.17]			sp|P34877|MTSA_LACLC	sp|P34877|MTSA_LACLC Modification methylase ScrFIA; XhXp	Xp;Xh	0	FALSE	M
klb10	175	108809	109720	-1	C	K00558		nla:NLA_1720 nlaXM; cytosine-specific methyltransferase (EC:2.1.1.37); K00558 DNA (cytosine-5-)-methyltransferase [EC:2.1.1.37]	FALSE	0.581	341	9.79e-103	YP_009194367.1	YP_009194367.1 DNA methyltransferase [klbsiella phage Matisse]	TRUE	0.986	632	1.94e-205								C-5 cytosine-specific DNA methylase [PF00145.17]			sp|P34877|MTSA_LACLC	sp|P34877|MTSA_LACLC Modification methylase ScrFIA; XhXp	Xh;Xp	0	FALSE	M
klb1	242	162362	163285	1	C	K00558		nla:NLA_1720 nlaXM; cytosine-specific methyltransferase (EC:2.1.1.37); K00558 DNA (cytosine-5-)-methyltransferase [EC:2.1.1.37]	FALSE	0.577	344	9.38e-104	YP_009607318.1	YP_009607318.1 cytosine-specific methyltransferase [klbsiella phage Miro]	TRUE	0.987	631	6.04e-205								C-5 cytosine-specific DNA methylase [PF00145.17]			sp|P34877|MTSA_LACLC	sp|P34877|MTSA_LACLC Modification methylase ScrFIA; XhXp	Xh;Xp	0	FALSE	M
klb3	149	92987	93898	-1	C	K00558		nla:NLA_1720 nlaXM; cytosine-specific methyltransferase (EC:2.1.1.37); K00558 DNA (cytosine-5-)-methyltransferase [EC:2.1.1.37]	FALSE	0.581	341	9.79e-103	YP_009194367.1	YP_009194367.1 DNA methyltransferase [klbsiella phage Matisse]	TRUE	0.986	632	1.94e-205								C-5 cytosine-specific DNA methylase [PF00145.17]			sp|P34877|MTSA_LACLC	sp|P34877|MTSA_LACLC Modification methylase ScrFIA; XhXp	Xp;Xh	0	FALSE	M
klb31	237	137240	138235	-1	C	pst:PSPTO_3027		K01626	pst:PSPTO_3027 aroF-2; phospho-2-dehydro-3-deoxyheptonate aldolase; K01626 3-deoxy-7-phosphoheptulonate synthase [EC:2.5.1.54]	FALSE	0.568	340	5.97e-102	YP_009482509.1	YP_009482509.1 Phospho-2-dehydro-3-deoxyheptonate aldolase [Pandoravirus neocaledonia]	FALSE	0.447	275	2.52e-81							DAHP synthetase I family [PF00793.23]				sp|P00888|AROF_ECOLI Phospho-2-dehydro-3-deoxyheptonate aldolase, Tyr-sensitive; Xh	VOG17385	Xh		M
klb1	138	90760	92193	-1	A	K00763		hch:HCH_06992 putative nicotinate phosphoribosyltransferase; K00763 nicotinate phosphoribosyltransferase [EC:2.4.2.11]	TRUE	0.444	371	4.59e-110	YP_003580088.1	YP_003580088.1 nicotinamide phosphoribosyl transferase [klbsiella phage KP15]	TRUE	0.983	990	0								Nicotinate phosphoribosyltransferase (NAPRTase) family [PF04095.16]; Domain of unknown function (DUF5598) [PF18127.1]			sp|Q52I78|NAMPT_PIG	sp|Q52I78|NAMPT_PIG Nicotinamide phosphoribosyltransferase; Xh	Xh	0	FALSE	MK
kleb3_pilon__full-cat_1_270	270	172735	174168	1	A	K00763		hch:HCH_06992 putative nicotinate phosphoribosyltransferase; K00763 nicotinate phosphoribosyltransferase [EC:2.4.2.11]	TRUE	0.444	371	3.359e-110	YP_009607440.1	YP_009607440.1 nicotinamide phosphoribosyl transferase [Klebsiella phage Miro]	TRUE	0.981	989	0								Nicotinate phosphoribosyltransferase (NAPRTase) family [PF04095.16]; Domain of unknown function (DUF5598) [PF18127.1]		sp|Q52I78|NAMPT_PIG	sp|Q52I78|NAMPT_PIG Nicotinamide phosphoribosyltransferase; Xh	0	1	2	FALSE	MKF
klb10	24	12774	14207	1	A	K00763		hch:HCH_06992 putative nicotinate phosphoribosyltransferase; K00763 nicotinate phosphoribosyltransferase [EC:2.4.2.11]	TRUE	0.444	371	4.59e-110	YP_003580088.1	YP_003580088.1 nicotinamide phosphoribosyl transferase [klbsiella phage KP15]	TRUE	0.983	990	0								Nicotinate phosphoribosyltransferase (NAPRTase) family [PF04095.16]; Domain of unknown function (DUF5598) [PF18127.1]			sp|Q52I78|NAMPT_PIG	sp|Q52I78|NAMPT_PIG Nicotinamide phosphoribosyltransferase; Xh	Xh	0	FALSE	MK
klb15	264	167809	169242	-1	A	K00763		hch:HCH_06992 putative nicotinate phosphoribosyltransferase; K00763 nicotinate phosphoribosyltransferase [EC:2.4.2.11]	TRUE	0.445	372	1.8e-110	YP_003580088.1	YP_003580088.1 nicotinamide phosphoribosyl transferase [klbsiella phage KP15]	TRUE	0.982	989	0								Nicotinate phosphoribosyltransferase (NAPRTase) family [PF04095.16]; Domain of unknown function (DUF5598) [PF18127.1]			sp|Q52I78|NAMPT_PIG	sp|Q52I78|NAMPT_PIG Nicotinamide phosphoribosyltransferase; Xh	Xh	0	FALSE	MK
klb21	8	5678	7111	-1	A	K00763		hch:HCH_06992 putative nicotinate phosphoribosyltransferase; K00763 nicotinate phosphoribosyltransferase [EC:2.4.2.11]	TRUE	0.444	371	4.59e-110	YP_003580088.1	YP_003580088.1 nicotinamide phosphoribosyl transferase [klbsiella phage KP15]	TRUE	0.983	990	0								Nicotinate phosphoribosyltransferase (NAPRTase) family [PF04095.16]; Domain of unknown function (DUF5598) [PF18127.1]			sp|Q52I78|NAMPT_PIG	sp|Q52I78|NAMPT_PIG Nicotinamide phosphoribosyltransferase; Xh	Xh	0	FALSE	MK
klb13	16	7910	9343	1	A	K00763		hch:HCH_06992 putative nicotinate phosphoribosyltransferase; K00763 nicotinate phosphoribosyltransferase [EC:2.4.2.11]	TRUE	0.446	373	7.04e-111	YP_003580088.1	YP_003580088.1 nicotinamide phosphoribosyl transferase [klbsiella phage KP15]	TRUE	0.981	989	0								Nicotinate phosphoribosyltransferase (NAPRTase) family [PF04095.16]; Domain of unknown function (DUF5598) [PF18127.1]			sp|Q52I78|NAMPT_PIG	sp|Q52I78|NAMPT_PIG Nicotinamide phosphoribosyltransferase; Xh	Xh	0	FALSE	MK
klb23	78	57853	59286	1	A	hch:HCH_06992		K00763	hch:HCH_06992 putative nicotinate phosphoribosyltransferase; K00763 nicotinate phosphoribosyltransferase [EC:2.4.2.11]	TRUE	0.442	368	4.09e-109	YP_009626480.1	TRUE	TRUE	0.98	988	0							Nicotinate phosphoribosyltransferase (NAPRTase) family [PF04095.19]; Nicotinamide phosphoribosyltransferase, N-terminal domain [PF18127.4]			sp|Q99KQ4|NAMPT_MOUSE Nicotinamide phosphoribosyltransferase; Xh		Xh	0	FALSE	MK
klb25	196	115497	116930	-1	A	hch:HCH_06992		K00763	hch:HCH_06992 putative nicotinate phosphoribosyltransferase; K00763 nicotinate phosphoribosyltransferase [EC:2.4.2.11]	TRUE	0.444	371	4.59e-110	YP_009626480.1	TRUE	TRUE	0.983	990	0							Nicotinate phosphoribosyltransferase (NAPRTase) family [PF04095.19]; Nicotinamide phosphoribosyltransferase, N-terminal domain [PF18127.4]			sp|Q99KQ4|NAMPT_MOUSE Nicotinamide phosphoribosyltransferase; Xh		Xh	0	FALSE	MK
klb27	179	111373	112806	1	A	hch:HCH_06992		K00763	hch:HCH_06992 putative nicotinate phosphoribosyltransferase; K00763 nicotinate phosphoribosyltransferase [EC:2.4.2.11]	TRUE	0.444	371	4.59e-110	YP_009607440.1	TRUE	TRUE	0.982	990	0							Nicotinate phosphoribosyltransferase (NAPRTase) family [PF04095.19]; Nicotinamide phosphoribosyltransferase, N-terminal domain [PF18127.4]			sp|Q99KQ4|NAMPT_MOUSE Nicotinamide phosphoribosyltransferase; Xh		Xh	0	FALSE	MK
klb3	157	97407	98465	-1	C	K13522		prw:PsycPRwf_1851 bifunctional nicotinamide mononucleotide adenylyltransferase/ADP-ribose pyrophosphatase; K13522 bifunctional NMN adenylyltransferase/nudix hydrolase [EC:2.7.7.1 3.6.1.-]	FALSE	0.374	220	2.1e-60	YP_009607049.1	YP_009607049.1 hypothetical protein ADS69_00132 [Enterobacter phage phiEap-3]	TRUE	1	748	1.53e-244								NUDIX domain [PF00293.28]; Cytidylyltransferase-like [PF01467.26]			sp|Q55928|NADM_SYNY3	sp|Q55928|NADM_SYNY3 Bifunctional NMN adenylyltransferase/Nudix hydrolase; Xh	Xh	0	FALSE	MK
klb1	235	158347	159408	1	C	K13522		prw:PsycPRwf_1851 bifunctional nicotinamide mononucleotide adenylyltransferase/ADP-ribose pyrophosphatase; K13522 bifunctional NMN adenylyltransferase/nudix hydrolase [EC:2.7.7.1 3.6.1.-]	FALSE	0.373	220	2.97e-60	YP_009194376.1	YP_009194376.1 bifunctional protein NMN adenylyltransferase/NUDIX hydrolase [klbsiella phage Matisse]	TRUE	1	754	1.42e-246								NUDIX domain [PF00293.28]; Cytidylyltransferase-like [PF01467.26]			sp|Q55928|NADM_SYNY3	sp|Q55928|NADM_SYNY3 Bifunctional NMN adenylyltransferase/Nudix hydrolase; Xh	Xh	0	FALSE	MK
klb10	184	113067	114128	-1	C	K13522		prw:PsycPRwf_1851 bifunctional nicotinamide mononucleotide adenylyltransferase/ADP-ribose pyrophosphatase; K13522 bifunctional NMN adenylyltransferase/nudix hydrolase [EC:2.7.7.1 3.6.1.-]	FALSE	0.367	215	1.7e-58	YP_007348769.1	YP_007348769.1 hypothetical protein KP27_146 [klbsiella phage KP27]	TRUE	1	753	3.66e-246								NUDIX domain [PF00293.28]; Cytidylyltransferase-like [PF01467.26]			sp|Q55928|NADM_SYNY3	sp|Q55928|NADM_SYNY3 Bifunctional NMN adenylyltransferase/Nudix hydrolase; Xh	Xh	0	FALSE	MK
klb15	100	66277	67338	1	C	K13522		prw:PsycPRwf_1851 bifunctional nicotinamide mononucleotide adenylyltransferase/ADP-ribose pyrophosphatase; K13522 bifunctional NMN adenylyltransferase/nudix hydrolase [EC:2.7.7.1 3.6.1.-]	FALSE	0.373	220	2.97e-60	YP_009194376.1	YP_009194376.1 bifunctional protein NMN adenylyltransferase/NUDIX hydrolase [klbsiella phage Matisse]	TRUE	1	750	4.56e-245								NUDIX domain [PF00293.28]; Cytidylyltransferase-like [PF01467.26]			sp|Q55928|NADM_SYNY3	sp|Q55928|NADM_SYNY3 Bifunctional NMN adenylyltransferase/Nudix hydrolase; Xh	Xh	0	FALSE	MK
klb21	120	80485	81546	1	C	K13522		prw:PsycPRwf_1851 bifunctional nicotinamide mononucleotide adenylyltransferase/ADP-ribose pyrophosphatase; K13522 bifunctional NMN adenylyltransferase/nudix hydrolase [EC:2.7.7.1 3.6.1.-]	FALSE	0.373	220	2.97e-60	YP_007348769.1	YP_007348769.1 hypothetical protein KP27_146 [klbsiella phage KP27]	TRUE	1	753	2.67e-246								NUDIX domain [PF00293.28]; Cytidylyltransferase-like [PF01467.26]			sp|Q55928|NADM_SYNY3	sp|Q55928|NADM_SYNY3 Bifunctional NMN adenylyltransferase/Nudix hydrolase; Xh	Xh	0	FALSE	MK
klb13	178	109020	110081	-1	C	K13522		prw:PsycPRwf_1851 bifunctional nicotinamide mononucleotide adenylyltransferase/ADP-ribose pyrophosphatase; K13522 bifunctional NMN adenylyltransferase/nudix hydrolase [EC:2.7.7.1 3.6.1.-]	FALSE	0.37	217	3.58e-59	YP_009626369.1	YP_009626369.1 Nicotinamide-nucleotide adenylyltransferase, NadM family / ADP-ribose pyrophosphatase [klbsiella phage PMBT1]	TRUE	1	756	4.03e-247								NUDIX domain [PF00293.28]; Cytidylyltransferase-like [PF01467.26]			sp|Q55928|NADM_SYNY3	sp|Q55928|NADM_SYNY3 Bifunctional NMN adenylyltransferase/Nudix hydrolase; Xh	Xh	0	FALSE	MK
klb23	240	159528	160586	-1	C	prw:PsycPRwf_1851		K13522	prw:PsycPRwf_1851 bifunctional nicotinamide mononucleotide adenylyltransferase/ADP-ribose pyrophosphatase; K13522 bifunctional NMN adenylyltransferase/nudix hydrolase [EC:2.7.7.1 3.6.1.-]	FALSE	0.374	220	2.1e-60	YP_009607049.1	TRUE	TRUE	1	746	5.85e-244							NUDIX domain [PF00293.31]; Cytidylyltransferase-like [PF01467.29]			sp|Q55928|NADM_SYNY3 Bifunctional NMN adenylyltransferase/Nudix hydrolase; Xh		Xh	0	FALSE	MK
klb25	35	14932	15990	1	C	prw:PsycPRwf_1851		K13522	prw:PsycPRwf_1851 bifunctional nicotinamide mononucleotide adenylyltransferase/ADP-ribose pyrophosphatase; K13522 bifunctional NMN adenylyltransferase/nudix hydrolase [EC:2.7.7.1 3.6.1.-]	FALSE	0.374	220	2.1e-60	YP_009607049.1	TRUE	TRUE	1	746	5.85e-244							NUDIX domain [PF00293.31]; Cytidylyltransferase-like [PF01467.29]			sp|Q55928|NADM_SYNY3 Bifunctional NMN adenylyltransferase/Nudix hydrolase; Xh		Xh	0	FALSE	MK
klb27	73	39739	40800	-1	C	prw:PsycPRwf_1851		K13522	prw:PsycPRwf_1851 bifunctional nicotinamide mononucleotide adenylyltransferase/ADP-ribose pyrophosphatase; K13522 bifunctional NMN adenylyltransferase/nudix hydrolase [EC:2.7.7.1 3.6.1.-]	FALSE	0.374	220	2.18e-60	YP_009194376.1	TRUE	TRUE	1	752	7.44e-246							NUDIX domain [PF00293.31]; Cytidylyltransferase-like [PF01467.29]			sp|Q55928|NADM_SYNY3 Bifunctional NMN adenylyltransferase/Nudix hydrolase; Xh		Xh	0	FALSE	MK
klb1	218	150001	151350	1	C	K07175		spl:Spea_3703 PhoH family protein; K07175 PhoH-like ATPase	FALSE	0.326	234	9.46e-64	YP_009218590.1	YP_009218590.1 putative ATPase [Citrobacter phage IME-CF2]	TRUE	0.933	874	3.19e-286								PhoH-like protein [PF02562.16]; PIN domain [PF13638.6]			sp|P46343|PHOL_BACSU	sp|P46343|PHOL_BACSU PhoH-like protein; Xh	Xh	0	FALSE	MK
klb10	202	121532	122878	-1	C	K07175		spl:Spea_3703 PhoH family protein; K07175 PhoH-like ATPase	FALSE	0.33	239	2.25e-65	YP_009194395.1	YP_009194395.1 PhoH domain protein [klbsiella phage Matisse]	TRUE	0.961	908	7.16e-298								PhoH-like protein [PF02562.16]; PIN domain [PF13638.6]			sp|P46343|PHOL_BACSU	sp|P46343|PHOL_BACSU PhoH-like protein; Xh	Xh	0	FALSE	MK
klb15	82	57714	59060	1	C	K07175		spl:Spea_3703 PhoH family protein; K07175 PhoH-like ATPase	FALSE	0.33	239	2.25e-65	YP_009194395.1	YP_009194395.1 PhoH domain protein [klbsiella phage Matisse]	TRUE	0.961	908	7.16e-298								PhoH-like protein [PF02562.16]; PIN domain [PF13638.6]			sp|P46343|PHOL_BACSU	sp|P46343|PHOL_BACSU PhoH-like protein; Xh	Xh	0	FALSE	MK
klb21	102	71934	73280	1	C	K07175		spl:Spea_3703 PhoH family protein; K07175 PhoH-like ATPase	FALSE	0.33	239	2.25e-65	YP_009194395.1	YP_009194395.1 PhoH domain protein [klbsiella phage Matisse]	TRUE	0.961	908	7.16e-298								PhoH-like protein [PF02562.16]; PIN domain [PF13638.6]			sp|P46343|PHOL_BACSU	sp|P46343|PHOL_BACSU PhoH-like protein; Xh	Xh	0	FALSE	MK
klb13	195	117323	118666	-1	C	K07175		spl:Spea_3703 PhoH family protein; K07175 PhoH-like ATPase	FALSE	0.33	238	4.05e-65	YP_009626386.1	YP_009626386.1 Predicted ATPase related to phosphate starvation-inducible protein PhoH [klbsiella phage PMBT1]	TRUE	0.962	906	2.41e-297								PhoH-like protein [PF02562.16]; PIN domain [PF13638.6]			sp|P46343|PHOL_BACSU	sp|P46343|PHOL_BACSU PhoH-like protein; Xh	Xh	0	FALSE	MK
klb23	257	168027	169370	-1	C	spl:Spea_3703		K07175	spl:Spea_3703 PhoH family protein; K07175 PhoH-like ATPase	FALSE	0.33	239	2.97e-65	YP_009607065.1	TRUE	TRUE	0.962	906	1.9e-297							PhoH-like protein [PF02562.19]; PIN domain [PF13638.9]			sp|O07635|YLAK_BACSU Uncharacterized protein YlaK; Xh		Xh	0	FALSE	MK
klb25	18	6147	7490	1	C	spl:Spea_3703		K07175	spl:Spea_3703 PhoH family protein; K07175 PhoH-like ATPase	FALSE	0.33	239	2.97e-65	YP_009607065.1	TRUE	TRUE	0.962	906	1.9e-297							PhoH-like protein [PF02562.19]; PIN domain [PF13638.9]			sp|O07635|YLAK_BACSU Uncharacterized protein YlaK; Xh		Xh	0	FALSE	MK
klb27	90	48268	49614	-1	C	spl:Spea_3703		K07175	spl:Spea_3703 PhoH family protein; K07175 PhoH-like ATPase	FALSE	0.33	239	2.25e-65	YP_010089065.1	TRUE	TRUE	0.961	908	5.66e-298							PhoH-like protein [PF02562.19]; PIN domain [PF13638.9]			sp|O07635|YLAK_BACSU Uncharacterized protein YlaK; Xh		Xh	0	FALSE	MK
klb31	46	24851	25567	-1	C	bid:Bind_1545		K00560	bid:Bind_1545 thymidylate synthase; K00560 thymidylate synthase [EC:2.1.1.45]	FALSE	0.334	79	5.57e-14	YP_004010226.1	TRUE	FALSE	0.651	290	3.48e-88							Thymidylate synthase [PF00303.22]							FALSE	M
