# Supplementary material for: Isolation and characterization of 24 phages infecting the plant growth-promoting rhizobacterium Klebsiella sp. M5al
Source: PLoS One. 2025 Feb 21;20(2):e0313947. doi: 10.1371/journal.pone.0313947 (PMC11845039; doi:10.1371/journal.pone.0313947)
Supplement: S18 Table — (XLSX) [file pone.0313947.s027.xlsx]

## Sheet: S18 Table
Bacteria used in this study
Strain name	genus	Obtained from	ATCC designation	NRRL accession	Source	Description
Klebsiella sp. M5a1	NA	LBNL	NA	NA	LBNL
Klebsiella Pneumoniae 17-88 (maybe K-17)	pneumoniae	Brian Ahmer lab, OSU	NA	NA	Bill Swoager	OSU #625, deposited by G. Banwart, 12/1972, his K-17 obtained from CDC #2665-69
K. pneumoniae subsp. ozaenae AMC 35-E-5	pneumoniae	Brian Ahmer lab, OSU	ATCC11296	NA	ATCC11296	K. pneumoniae subsp. ozaenae AMC 35-E-5 from Valley Stewart
K. oxytoca 479-2	oxytoca	Brian Ahmer lab, OSU	ATCC13182	NA	ATCC13182	K. oxytoca 479-2 from Valley Stewart
K. pneumoniae subsp. pneumoniae NCDC 298-53	pneumoniae	Brian Ahmer lab, OSU	ATCC13883	NA	Valley Stewart	K. pneumoniae subsp. pneumoniae NCDC 298-53; from Valley Stewart; Grows on M9gluc, resistant to amp. Sensitive to neo50, strep50, tet20, gent30, spec100, kan50, cam10, nal50
K. pneumoniae subsp. rhinoscleromatis R-70	pneumoniae	Brian Ahmer lab, OSU	ATCC13884	NA	Valley Stewart	K. pneumoniae subsp. rhinoscleromatis R-70; from Valley Stewart; Grows on M9gluc, resistant to amp. Sensitive to neo50, strep50, tet20, gent30, spec100, kan50, cam10, nal50
Raoultella terrigena CUETM 77-176	terringea	Brian Ahmer lab, OSU	ATCC33257	NA	Valley Stewart	K.terrigena CUETM 77-176 from Valley Stewart
Raoultella planticola V-236	planticola	Brian Ahmer lab, OSU	ATCC33531	NA	Valley Stewart	K. planitcola V-236 from Valley Stewart
Raoultella ornithinolytica 90-72	ornithinolytica	Brian Ahmer lab, OSU	NA	NA	Valley Stewart	K. ornithinolytica 90-72 from Valley Stewart
Klebsiella Pneumoniae 342	pneumoniae	Brian Ahmer lab, OSU	NA	NA	Valley Stewart	Dietz Bauer who got it from Eric Triplett
Klebsiella michiganensis sp. nov. Saha et al. 2013 R19	michiganensis	NRRL	NA	B-65501	Sonia Tiquia-Arashiro, University of Michigan
Klebsiella oxytoca 15b	oxytoca	NRRL	ATCC8724	B-199	Werkman C, H, Iowa State
Klebsiella oxytoca (Flugge 1886) Lantrop 1956	oxytoca	NRRL	NA	B-317	Tittsler, R. P. (USDA, Washington, D.C.)
Klebsiella oxytoca Ma51	oxytoca	NRRL	NA	B-562	McCoy, E. (U Wis) <- Wilder, P.G. (Seagram and Son)
Klebsiella oxytoca	oxytoca	NRRL	ATCC15328	B-3567	Conrad, H. E. (U Illinois, champaign, il)
Klebsiella oxytoca N-219	oxytoca	NRRL	NA	B-59613	zea mays seed innoc. ENDO 3345 source D. wicklow	Kilborne, IL, USA
Klebsiella pneumoniae	pneumoniae	NRRL	NA	B-41958	pork sausage	Peoria, IL, USA
Klebsiella pneumoniae	pneumoniae	NRRL	NA	B-41962	ground beef	Peoria, IL, USA
Klebsiella pneumoniae	pneumoniae	NRRL	NA	B-51036	ground turkey	Minneapolis, MN, USA
Klebsiella pneumoniae	pneumoniae	NRRL	NA	B-51037	ground turkey	Minneapolis, MN, USA
Klebsiella pneumoniae	pneumoniae	NRRL	NA	B-51038	ground turkey	Minneapolis, MN, USA
Klebsiella pneumoniae	pneumoniae	NRRL	NA	B-117	Wise, R. (U Illinois)
Klebsiella pneumoniae	pneumoniae	NRRL	ATCC 211	B-408
Klebsiella pneumoniae	pneumoniae	NRRL	ATCC8308	B-423		Related to types 33 and 35; German Federal Republic Patent 1,217,321
Klebsiella pneumoniae	pneumoniae	NRRL	ATCC9590	B-3521	ATCC<FDA
Klebsiella pneumoniae subspecies pneumoniae	pneumoniae	NRRL	ATCC9591	B-3522	ATCC <- Randall, W. A.
Klebsiella pneumoniae subspecies pneumoniae	pneumoniae	NRRL	ATCC25955	B-14232	ATCC <- Schneider, Z.
